# Supplementary material for: Description of Catenibacterium mitsuokai subsp. tridentinum subsp. nov., an anaerobic bacterium isolated from human faeces, and emended description of C. mitsuokai
Source: Int J Syst Evol Microbiol. 2025 May 30;75(5):006798. doi: 10.1099/ijsem.0.006798 (PMC12125477; doi:10.1099/ijsem.0.006798)
Supplement: Supplementary Tables. [file ijsem-75-06798-s002.xlsx]

## Sheet: overview
Supplementary tables overview:
Table S1.	Microbeannotator annotations of C. mitsuokai subsp. tridentinum pangenomes.
Table S2.	Microbeannotator annotations of C. mitsuokai subsp. mitsuokai pangenomes.
Table S3.	KOs associated with sporulation identified in the genomes of C. mitsuokai subsp. tridentinum and C. mitsuokai subsp. mitsuokai.
Table S4.	Metabolic and enzymatic activities of the C. mitsuokai subsp. tridentinum CMD8551T and C. mitsuokai subsp. mitsuokai RCA14-39T strains.
Table S5.	Comparison of growth of C. mitsuokai subsp. tridentinum CMD8551T and C. mitsuokai subsp. mitsuokai RCA14-39T strains under environmental stressors: temperature, pH, bile acids, oxygen.

## Sheet: TS1
query_id	protein_id	product	ko_number	ko_product	taxonomy	function_go	compartment_go	process_go	interpro	pfam	ec_number	database
UniRef90_E2NVL5	NA	NA	K00003	homoserine dehydrogenase [EC:1.1.1.3]	NA	NA	NA	NA	NA	NA	NA	kofam
UniRef90_A0A239TE13	NA	NA	K00005	glycerol dehydrogenase [EC:1.1.1.6]	NA	NA	NA	NA	NA	NA	NA	kofam
UniRef90_E2NU28	NA	NA	K00005	glycerol dehydrogenase [EC:1.1.1.6]	NA	NA	NA	NA	NA	NA	NA	kofam
UniRef90_A0A415TQU7	NA	NA	K00009	mannitol-1-phosphate 5-dehydrogenase [EC:1.1.1.17]	NA	NA	NA	NA	NA	NA	NA	kofam
UniRef90_A0A3R6LZD6	NA	NA	K00012	UDPglucose 6-dehydrogenase [EC:1.1.1.22]	NA	NA	NA	NA	NA	NA	NA	kofam
UniRef90_A0A1C6F650	NA	NA	K02474	UDP-N-acetyl-D-glucosamine/UDP-N-acetyl-D-galactosamine dehydrogenase [EC:1.1.1.136 1.1.1.-]	NA	NA	NA	NA	NA	NA	NA	kofam
UniClust90_PGLMOHDI01402	NA	NA	K02474	UDP-N-acetyl-D-glucosamine/UDP-N-acetyl-D-galactosamine dehydrogenase [EC:1.1.1.136 1.1.1.-]	NA	NA	NA	NA	NA	NA	NA	kofam
UniRef90_A0A174ID58	NA	NA	K02474	UDP-N-acetyl-D-glucosamine/UDP-N-acetyl-D-galactosamine dehydrogenase [EC:1.1.1.136 1.1.1.-]	NA	NA	NA	NA	NA	NA	NA	kofam
UniRef90_A0A417JJ45	NA	NA	K02474	UDP-N-acetyl-D-glucosamine/UDP-N-acetyl-D-galactosamine dehydrogenase [EC:1.1.1.136 1.1.1.-]	NA	NA	NA	NA	NA	NA	NA	kofam
UniRef90_C0EYK4	NA	NA	K02474	UDP-N-acetyl-D-glucosamine/UDP-N-acetyl-D-galactosamine dehydrogenase [EC:1.1.1.136 1.1.1.-]	NA	NA	NA	NA	NA	NA	NA	kofam
UniClust90_GPMDPNID00081	NA	NA	K02474	UDP-N-acetyl-D-glucosamine/UDP-N-acetyl-D-galactosamine dehydrogenase [EC:1.1.1.136 1.1.1.-]	NA	NA	NA	NA	NA	NA	NA	kofam
UniClust90_CBJCFBED00869	NA	NA	K02474	UDP-N-acetyl-D-glucosamine/UDP-N-acetyl-D-galactosamine dehydrogenase [EC:1.1.1.136 1.1.1.-]	NA	NA	NA	NA	NA	NA	NA	kofam
UniRef90_A0A374RUL0	NA	NA	K02474	UDP-N-acetyl-D-glucosamine/UDP-N-acetyl-D-galactosamine dehydrogenase [EC:1.1.1.136 1.1.1.-]	NA	NA	NA	NA	NA	NA	NA	kofam
UniRef90_A0A264Y3F5	NA	NA	K02474	UDP-N-acetyl-D-glucosamine/UDP-N-acetyl-D-galactosamine dehydrogenase [EC:1.1.1.136 1.1.1.-]	NA	NA	NA	NA	NA	NA	NA	kofam
UniClust90_MCEBFHFA00729	NA	NA	K02474	UDP-N-acetyl-D-glucosamine/UDP-N-acetyl-D-galactosamine dehydrogenase [EC:1.1.1.136 1.1.1.-]	NA	NA	NA	NA	NA	NA	NA	kofam
UniRef90_A0A174KT54	NA	NA	K00013	histidinol dehydrogenase [EC:1.1.1.23]	NA	NA	NA	NA	NA	NA	NA	kofam
UniClust90_GKLOAJGP01312	NA	NA	K00013	histidinol dehydrogenase [EC:1.1.1.23]	NA	NA	NA	NA	NA	NA	NA	kofam
UniClust90_MPBHAPMD01551	NA	NA	K00013	histidinol dehydrogenase [EC:1.1.1.23]	NA	NA	NA	NA	NA	NA	NA	kofam
UniRef90_A0A174KZ03	NA	NA	K00016	L-lactate dehydrogenase [EC:1.1.1.27]	NA	NA	NA	NA	NA	NA	NA	kofam
UniRef90_R6XL10	NA	NA	K00027	malate dehydrogenase (oxaloacetate-decarboxylating) [EC:1.1.1.38]	NA	NA	NA	NA	NA	NA	NA	kofam
UniRef90_A0A174IAF0	NA	NA	K00027	malate dehydrogenase (oxaloacetate-decarboxylating) [EC:1.1.1.38]	NA	NA	NA	NA	NA	NA	NA	kofam
UniClust90_MHAFNEKH01674	NA	NA	K00027	malate dehydrogenase (oxaloacetate-decarboxylating) [EC:1.1.1.38]	NA	NA	NA	NA	NA	NA	NA	kofam
UniRef90_A0A1C5WUV7	NA	NA	K00027	malate dehydrogenase (oxaloacetate-decarboxylating) [EC:1.1.1.38]	NA	NA	NA	NA	NA	NA	NA	kofam
UniClust90_CPCMDNEH01652	NA	NA	K00027	malate dehydrogenase (oxaloacetate-decarboxylating) [EC:1.1.1.38]	NA	NA	NA	NA	NA	NA	NA	kofam
UniRef90_A0A174ITD6	NA	NA	K00030	isocitrate dehydrogenase (NAD+) [EC:1.1.1.41]	NA	NA	NA	NA	NA	NA	NA	kofam
UniRef90_A0A174M0C0	NA	NA	K00052	3-isopropylmalate dehydrogenase [EC:1.1.1.85]	NA	NA	NA	NA	NA	NA	NA	kofam
UniClust90_KNGLMLMI01143	NA	NA	K00052	3-isopropylmalate dehydrogenase [EC:1.1.1.85]	NA	NA	NA	NA	NA	NA	NA	kofam
UniClust90_KCDBKHDB00073	NA	NA	K00052	3-isopropylmalate dehydrogenase [EC:1.1.1.85]	NA	NA	NA	NA	NA	NA	NA	kofam
UniClust90_CMBBOBEJ00394	NA	NA	K00052	3-isopropylmalate dehydrogenase [EC:1.1.1.85]	NA	NA	NA	NA	NA	NA	NA	kofam
UniRef90_B6G112	NA	NA	K00053	ketol-acid reductoisomerase [EC:1.1.1.86]	NA	NA	NA	NA	NA	NA	NA	kofam
UniRef90_A0A174GS68	NA	NA	K00053	ketol-acid reductoisomerase [EC:1.1.1.86]	NA	NA	NA	NA	NA	NA	NA	kofam
UniRef90_A0A374RPD6	NA	NA	K00074	3-hydroxybutyryl-CoA dehydrogenase [EC:1.1.1.157]	NA	NA	NA	NA	NA	NA	NA	kofam
UniRef90_A0A174AR77	NA	NA	K00074	3-hydroxybutyryl-CoA dehydrogenase [EC:1.1.1.157]	NA	NA	NA	NA	NA	NA	NA	kofam
UniClust90_JOLCLJKE00587	NA	NA	K00074	3-hydroxybutyryl-CoA dehydrogenase [EC:1.1.1.157]	NA	NA	NA	NA	NA	NA	NA	kofam
UniRef90_A0A350IY67	NA	NA	K00088	IMP dehydrogenase [EC:1.1.1.205]	NA	NA	NA	NA	NA	NA	NA	kofam
UniRef90_A0A174INN0	NA	NA	K00088	IMP dehydrogenase [EC:1.1.1.205]	NA	NA	NA	NA	NA	NA	NA	kofam
UniRef90_UPI00105679FB	NA	NA	K00099	1-deoxy-D-xylulose-5-phosphate reductoisomerase [EC:1.1.1.267]	NA	NA	NA	NA	NA	NA	NA	kofam
UniRef90_A0A174KXQ6	NA	NA	K00099	1-deoxy-D-xylulose-5-phosphate reductoisomerase [EC:1.1.1.267]	NA	NA	NA	NA	NA	NA	NA	kofam
UniClust90_NGKLMJEM01398	NA	NA	K00099	1-deoxy-D-xylulose-5-phosphate reductoisomerase [EC:1.1.1.267]	NA	NA	NA	NA	NA	NA	NA	kofam
UniRef90_R6SK27	NA	NA	K00135	succinate-semialdehyde dehydrogenase / glutarate-semialdehyde dehydrogenase [EC:1.2.1.16 1.2.1.79 1.2.1.20]	NA	NA	NA	NA	NA	NA	NA	kofam
UniRef90_A0A174L803	NA	NA	K25072	4,4'-diapolycopenoate synthase [EC:1.2.99.10]	NA	NA	NA	NA	NA	NA	NA	kofam
UniClust90_PLCKOGGH01030	NA	NA	K25072	4,4'-diapolycopenoate synthase [EC:1.2.99.10]	NA	NA	NA	NA	NA	NA	NA	kofam
UniClust90_GJOJHOOB01751	NA	NA	K00132	acetaldehyde dehydrogenase (acetylating) [EC:1.2.1.10]	NA	NA	NA	NA	NA	NA	NA	kofam
UniRef90_A0A174LYL7	NA	NA	K00132	acetaldehyde dehydrogenase (acetylating) [EC:1.2.1.10]	NA	NA	NA	NA	NA	NA	NA	kofam
UniClust90_AKFMHLOF01147	NA	NA	K04072	acetaldehyde dehydrogenase / alcohol dehydrogenase [EC:1.2.1.10 1.1.1.1]	NA	NA	NA	NA	NA	NA	NA	kofam
UniRef90_A0A3A9EUR2	NA	NA	K00134	glyceraldehyde 3-phosphate dehydrogenase (phosphorylating) [EC:1.2.1.12]	NA	NA	NA	NA	NA	NA	NA	kofam
UniRef90_E2NRD6	NA	NA	K00134	glyceraldehyde 3-phosphate dehydrogenase (phosphorylating) [EC:1.2.1.12]	NA	NA	NA	NA	NA	NA	NA	kofam
UniClust90_BIOHCHNP01638	NA	NA	K00134	glyceraldehyde 3-phosphate dehydrogenase (phosphorylating) [EC:1.2.1.12]	NA	NA	NA	NA	NA	NA	NA	kofam
UniRef90_A0A174LZ11	NA	NA	K00145	N-acetyl-gamma-glutamyl-phosphate reductase [EC:1.2.1.38]	NA	NA	NA	NA	NA	NA	NA	kofam
UniRef90_A0A174GSB4	NA	NA	K00147	glutamate-5-semialdehyde dehydrogenase [EC:1.2.1.41]	NA	NA	NA	NA	NA	NA	NA	kofam
UniClust90_OGCEKOMF00562	NA	NA	K00147	glutamate-5-semialdehyde dehydrogenase [EC:1.2.1.41]	NA	NA	NA	NA	NA	NA	NA	kofam
UniClust90_NCBMBIPD01046	NA	NA	K00147	glutamate-5-semialdehyde dehydrogenase [EC:1.2.1.41]	NA	NA	NA	NA	NA	NA	NA	kofam
UniClust90_NFJMBKMI02186	NA	NA	K10797	2-enoate reductase [EC:1.3.1.31]	NA	NA	NA	NA	NA	NA	NA	kofam
UniRef90_A0A373I9L1	NA	NA	K10797	2-enoate reductase [EC:1.3.1.31]	NA	NA	NA	NA	NA	NA	NA	kofam
UniClust90_IOCFHHFA01752	NA	NA	K10797	2-enoate reductase [EC:1.3.1.31]	NA	NA	NA	NA	NA	NA	NA	kofam
UniRef90_E2NP71	NA	NA	K10797	2-enoate reductase [EC:1.3.1.31]	NA	NA	NA	NA	NA	NA	NA	kofam
UniRef90_A0A1C5X7L5	NA	NA	K10797	2-enoate reductase [EC:1.3.1.31]	NA	NA	NA	NA	NA	NA	NA	kofam
UniRef90_A0A174G5G5	NA	NA	K10797	2-enoate reductase [EC:1.3.1.31]	NA	NA	NA	NA	NA	NA	NA	kofam
UniRef90_E2NQ55	NA	NA	K02293	15-cis-phytoene desaturase [EC:1.3.5.5]	NA	NA	NA	NA	NA	NA	NA	kofam
UniRef90_C7GEK5	NA	NA	K10797	2-enoate reductase [EC:1.3.1.31]	NA	NA	NA	NA	NA	NA	NA	kofam
UniRef90_A0A173YIK6	NA	NA	K18209	fumarate reductase (CoM/CoB) subunit A [EC:1.3.4.1]	NA	NA	NA	NA	NA	NA	NA	kofam
UniRef90_A0A285PMX1	NA	NA	K00248	butyryl-CoA dehydrogenase [EC:1.3.8.1]	NA	NA	NA	NA	NA	NA	NA	kofam
UniRef90_D4JEP6	NA	NA	K00248	butyryl-CoA dehydrogenase [EC:1.3.8.1]	NA	NA	NA	NA	NA	NA	NA	kofam
UniRef90_A5Z9I8	NA	NA	K00248	butyryl-CoA dehydrogenase [EC:1.3.8.1]	NA	NA	NA	NA	NA	NA	NA	kofam
UniClust90_BNGKOAKH00247	NA	NA	K00248	butyryl-CoA dehydrogenase [EC:1.3.8.1]	NA	NA	NA	NA	NA	NA	NA	kofam
UniClust90_PPDLOGJC01189	NA	NA	K00262	glutamate dehydrogenase (NADP+) [EC:1.4.1.4]	NA	NA	NA	NA	NA	NA	NA	kofam
UniRef90_R6Q7J1	NA	NA	K00262	glutamate dehydrogenase (NADP+) [EC:1.4.1.4]	NA	NA	NA	NA	NA	NA	NA	kofam
UniRef90_A0A174KHA6	NA	NA	K00262	glutamate dehydrogenase (NADP+) [EC:1.4.1.4]	NA	NA	NA	NA	NA	NA	NA	kofam
UniClust90_GDKPFBHF00781	NA	NA	K00262	glutamate dehydrogenase (NADP+) [EC:1.4.1.4]	NA	NA	NA	NA	NA	NA	NA	kofam
UniClust90_PBLBBINL00504	NA	NA	K00262	glutamate dehydrogenase (NADP+) [EC:1.4.1.4]	NA	NA	NA	NA	NA	NA	NA	kofam
UniClust90_JDNCDLAJ01356	NA	NA	K00262	glutamate dehydrogenase (NADP+) [EC:1.4.1.4]	NA	NA	NA	NA	NA	NA	NA	kofam
UniRef90_E2NNX1	NA	NA	K00266	glutamate synthase (NADPH) small chain [EC:1.4.1.13]	NA	NA	NA	NA	NA	NA	NA	kofam
UniClust90_LKPJNNKC01430	NA	NA	K00266	glutamate synthase (NADPH) small chain [EC:1.4.1.13]	NA	NA	NA	NA	NA	NA	NA	kofam
UniRef90_A0A174I9L5	NA	NA	K00266	glutamate synthase (NADPH) small chain [EC:1.4.1.13]	NA	NA	NA	NA	NA	NA	NA	kofam
UniClust90_GEMMGJFH00754	NA	NA	K00266	glutamate synthase (NADPH) small chain [EC:1.4.1.13]	NA	NA	NA	NA	NA	NA	NA	kofam
UniClust90_BABBPMGK00973	NA	NA	K00266	glutamate synthase (NADPH) small chain [EC:1.4.1.13]	NA	NA	NA	NA	NA	NA	NA	kofam
UniRef90_A0A174JZC4	NA	NA	K00266	glutamate synthase (NADPH) small chain [EC:1.4.1.13]	NA	NA	NA	NA	NA	NA	NA	kofam
UniClust90_DDIFKNEE00293	NA	NA	K00266	glutamate synthase (NADPH) small chain [EC:1.4.1.13]	NA	NA	NA	NA	NA	NA	NA	kofam
UniClust90_NJMCGDLA01799	NA	NA	K00266	glutamate synthase (NADPH) small chain [EC:1.4.1.13]	NA	NA	NA	NA	NA	NA	NA	kofam
UniClust90_FIFFJDHD01843	NA	NA	K00278	L-aspartate oxidase [EC:1.4.3.16]	NA	NA	NA	NA	NA	NA	NA	kofam
UniRef90_E2NPU2	NA	NA	K00767	nicotinate-nucleotide pyrophosphorylase (carboxylating) [EC:2.4.2.19]	NA	NA	NA	NA	NA	NA	NA	kofam
UniRef90_A0A174HLY5	NA	NA	K00265	glutamate synthase (NADPH) large chain [EC:1.4.1.13]	NA	NA	NA	NA	NA	NA	NA	kofam
UniClust90_IIAEBPHF00289	NA	NA	K00265	glutamate synthase (NADPH) large chain [EC:1.4.1.13]	NA	NA	NA	NA	NA	NA	NA	kofam
UniClust90_NCKAONHC00132	NA	NA	K00265	glutamate synthase (NADPH) large chain [EC:1.4.1.13]	NA	NA	NA	NA	NA	NA	NA	kofam
UniClust90_NKIPHKNA01017	NA	NA	K00284	glutamate synthase (ferredoxin) [EC:1.4.7.1]	NA	NA	NA	NA	NA	NA	NA	kofam
UniClust90_IMGIGNKB01435	NA	NA	K00265	glutamate synthase (NADPH) large chain [EC:1.4.1.13]	NA	NA	NA	NA	NA	NA	NA	kofam
UniClust90_FHFOFNBB01752	NA	NA	K00265	glutamate synthase (NADPH) large chain [EC:1.4.1.13]	NA	NA	NA	NA	NA	NA	NA	kofam
UniClust90_NNMBKBKA00843	NA	NA	K00284	glutamate synthase (ferredoxin) [EC:1.4.7.1]	NA	NA	NA	NA	NA	NA	NA	kofam
UniClust90_AHGLCPCJ00708	NA	NA	K00284	glutamate synthase (ferredoxin) [EC:1.4.7.1]	NA	NA	NA	NA	NA	NA	NA	kofam
UniClust90_BABBPMGK01756	NA	NA	K00284	glutamate synthase (ferredoxin) [EC:1.4.7.1]	NA	NA	NA	NA	NA	NA	NA	kofam
UniClust90_EPNHOKKL01598	NA	NA	K00284	glutamate synthase (ferredoxin) [EC:1.4.7.1]	NA	NA	NA	NA	NA	NA	NA	kofam
UniClust90_CBJEHFLD01972	NA	NA	K00284	glutamate synthase (ferredoxin) [EC:1.4.7.1]	NA	NA	NA	NA	NA	NA	NA	kofam
UniClust90_MJCEJEFE00196	NA	NA	K00284	glutamate synthase (ferredoxin) [EC:1.4.7.1]	NA	NA	NA	NA	NA	NA	NA	kofam
UniRef90_A0A174IFA1	NA	NA	K01938	formate--tetrahydrofolate ligase [EC:6.3.4.3]	NA	NA	NA	NA	NA	NA	NA	kofam
UniClust90_NFCIJOKA01488	NA	NA	K01938	formate--tetrahydrofolate ligase [EC:6.3.4.3]	NA	NA	NA	NA	NA	NA	NA	kofam
UniRef90_A0A173YEY6	NA	NA	K22339	formate dehydrogenase (NAD+, ferredoxin) subunit B [EC:1.17.1.11]	NA	NA	NA	NA	NA	NA	NA	kofam
UniRef90_K1LB26	NA	NA	K00520	mercuric reductase [EC:1.16.1.1]	NA	NA	NA	NA	NA	NA	NA	kofam
UniRef90_A0A174SVN0	NA	NA	K00384	thioredoxin reductase (NADPH) [EC:1.8.1.9]	NA	NA	NA	NA	NA	NA	NA	kofam
UniClust90_OMLIIKNO00826	NA	NA	K01560	2-haloacid dehalogenase [EC:3.8.1.2]	NA	NA	NA	NA	NA	NA	NA	kofam
UniRef90_A0A174I6M0	NA	NA	K00548	5-methyltetrahydrofolate--homocysteine methyltransferase [EC:2.1.1.13]	NA	NA	NA	NA	NA	NA	NA	kofam
UniClust90_HAJDAFFH00332	NA	NA	K00548	5-methyltetrahydrofolate--homocysteine methyltransferase [EC:2.1.1.13]	NA	NA	NA	NA	NA	NA	NA	kofam
UniClust90_HIDDBOKJ00433	NA	NA	K00548	5-methyltetrahydrofolate--homocysteine methyltransferase [EC:2.1.1.13]	NA	NA	NA	NA	NA	NA	NA	kofam
UniClust90_FMHLLJGI00510	NA	NA	K00548	5-methyltetrahydrofolate--homocysteine methyltransferase [EC:2.1.1.13]	NA	NA	NA	NA	NA	NA	NA	kofam
UniRef90_A0A174GNS6	NA	NA	K00560	thymidylate synthase [EC:2.1.1.45]	NA	NA	NA	NA	NA	NA	NA	kofam
UniRef90_E2NU02	NA	NA	K00566	tRNA-uridine 2-sulfurtransferase [EC:2.8.1.13]	NA	NA	NA	NA	NA	NA	NA	kofam
UniClust90_CGJIDFFB01051	NA	NA	K00566	tRNA-uridine 2-sulfurtransferase [EC:2.8.1.13]	NA	NA	NA	NA	NA	NA	NA	kofam
UniClust90_CDIAIAKH00306	NA	NA	K00600	glycine hydroxymethyltransferase [EC:2.1.2.1]	NA	NA	NA	NA	NA	NA	NA	kofam
UniRef90_A0A174IKN0	NA	NA	K00600	glycine hydroxymethyltransferase [EC:2.1.2.1]	NA	NA	NA	NA	NA	NA	NA	kofam
UniClust90_NCBMBIPD00388	NA	NA	K00600	glycine hydroxymethyltransferase [EC:2.1.2.1]	NA	NA	NA	NA	NA	NA	NA	kofam
UniClust90_OMGCMCNO01233	NA	NA	K00600	glycine hydroxymethyltransferase [EC:2.1.2.1]	NA	NA	NA	NA	NA	NA	NA	kofam
UniRef90_A0A174KCI0	NA	NA	K00602	phosphoribosylaminoimidazolecarboxamide formyltransferase / IMP cyclohydrolase [EC:2.1.2.3 3.5.4.10]	NA	NA	NA	NA	NA	NA	NA	kofam
UniClust90_NONOOAFE00780	NA	NA	K00602	phosphoribosylaminoimidazolecarboxamide formyltransferase / IMP cyclohydrolase [EC:2.1.2.3 3.5.4.10]	NA	NA	NA	NA	NA	NA	NA	kofam
UniClust90_KIHMPLCC02034	NA	NA	K00602	phosphoribosylaminoimidazolecarboxamide formyltransferase / IMP cyclohydrolase [EC:2.1.2.3 3.5.4.10]	NA	NA	NA	NA	NA	NA	NA	kofam
UniClust90_CHJKEKHD00274	NA	NA	K00602	phosphoribosylaminoimidazolecarboxamide formyltransferase / IMP cyclohydrolase [EC:2.1.2.3 3.5.4.10]	NA	NA	NA	NA	NA	NA	NA	kofam
UniRef90_Q8A9W7	NA	NA	K00606	3-methyl-2-oxobutanoate hydroxymethyltransferase [EC:2.1.2.11]	NA	NA	NA	NA	NA	NA	NA	kofam
UniRef90_R7N9Q3	NA	NA	K00609	aspartate carbamoyltransferase catalytic subunit [EC:2.1.3.2]	NA	NA	NA	NA	NA	NA	NA	kofam
UniRef90_A0A174IT12	NA	NA	K00609	aspartate carbamoyltransferase catalytic subunit [EC:2.1.3.2]	NA	NA	NA	NA	NA	NA	NA	kofam
UniRef90_E8LBW4	NA	NA	K00609	aspartate carbamoyltransferase catalytic subunit [EC:2.1.3.2]	NA	NA	NA	NA	NA	NA	NA	kofam
UniClust90_JJPHJHCN02079	NA	NA	K00611	ornithine carbamoyltransferase [EC:2.1.3.3]	NA	NA	NA	NA	NA	NA	NA	kofam
UniRef90_E2NW11	NA	NA	K00611	ornithine carbamoyltransferase [EC:2.1.3.3]	NA	NA	NA	NA	NA	NA	NA	kofam
UniRef90_A0A374QZF6	NA	NA	K00611	ornithine carbamoyltransferase [EC:2.1.3.3]	NA	NA	NA	NA	NA	NA	NA	kofam
UniRef90_E2NVS6	NA	NA	K01662	1-deoxy-D-xylulose-5-phosphate synthase [EC:2.2.1.7]	NA	NA	NA	NA	NA	NA	NA	kofam
UniRef90_E2NV16	NA	NA	K01662	1-deoxy-D-xylulose-5-phosphate synthase [EC:2.2.1.7]	NA	NA	NA	NA	NA	NA	NA	kofam
UniClust90_CMMCKCOF01392	NA	NA	K01662	1-deoxy-D-xylulose-5-phosphate synthase [EC:2.2.1.7]	NA	NA	NA	NA	NA	NA	NA	kofam
UniClust90_CBCLJHFM00819	NA	NA	K00615	transketolase [EC:2.2.1.1]	NA	NA	NA	NA	NA	NA	NA	kofam
UniClust90_KCOBCPIK01432	NA	NA	K01662	1-deoxy-D-xylulose-5-phosphate synthase [EC:2.2.1.7]	NA	NA	NA	NA	NA	NA	NA	kofam
UniClust90_NEFNLILG01886	NA	NA	K01662	1-deoxy-D-xylulose-5-phosphate synthase [EC:2.2.1.7]	NA	NA	NA	NA	NA	NA	NA	kofam
UniClust90_LGAGPCHJ01207	NA	NA	K01662	1-deoxy-D-xylulose-5-phosphate synthase [EC:2.2.1.7]	NA	NA	NA	NA	NA	NA	NA	kofam
UniRef90_E2NTW8	NA	NA	K00620	glutamate N-acetyltransferase / amino-acid N-acetyltransferase [EC:2.3.1.35 2.3.1.1]	NA	NA	NA	NA	NA	NA	NA	kofam
UniRef90_B1BZS7	NA	NA	K00620	glutamate N-acetyltransferase / amino-acid N-acetyltransferase [EC:2.3.1.35 2.3.1.1]	NA	NA	NA	NA	NA	NA	NA	kofam
UniClust90_IFDDJODP00472	NA	NA	K00620	glutamate N-acetyltransferase / amino-acid N-acetyltransferase [EC:2.3.1.35 2.3.1.1]	NA	NA	NA	NA	NA	NA	NA	kofam
UniRef90_Q46939	NA	NA	K00626	acetyl-CoA C-acetyltransferase [EC:2.3.1.9]	NA	NA	NA	NA	NA	NA	NA	kofam
UniClust90_DMKLACGN01347	NA	NA	K00626	acetyl-CoA C-acetyltransferase [EC:2.3.1.9]	NA	NA	NA	NA	NA	NA	NA	kofam
UniRef90_B7CAI8	NA	NA	K00626	acetyl-CoA C-acetyltransferase [EC:2.3.1.9]	NA	NA	NA	NA	NA	NA	NA	kofam
UniRef90_A0A239TC49	NA	NA	K00652	8-amino-7-oxononanoate synthase [EC:2.3.1.47]	NA	NA	NA	NA	NA	NA	NA	kofam
UniClust90_LLLKNOBM01202	NA	NA	K00652	8-amino-7-oxononanoate synthase [EC:2.3.1.47]	NA	NA	NA	NA	NA	NA	NA	kofam
UniRef90_E2NN93	NA	NA	K01641	hydroxymethylglutaryl-CoA synthase [EC:2.3.3.10]	NA	NA	NA	NA	NA	NA	NA	kofam
UniRef90_E2NPN0	NA	NA	K00651	homoserine O-succinyltransferase/O-acetyltransferase [EC:2.3.1.46 2.3.1.31]	NA	NA	NA	NA	NA	NA	NA	kofam
UniClust90_KJOBHPOL01888	NA	NA	K00651	homoserine O-succinyltransferase/O-acetyltransferase [EC:2.3.1.46 2.3.1.31]	NA	NA	NA	NA	NA	NA	NA	kofam
UniRef90_A0A174C9I8	NA	NA	K00688	glycogen phosphorylase [EC:2.4.1.1]	NA	NA	NA	NA	NA	NA	NA	kofam
UniRef90_A0A378NW20	NA	NA	K16153	glycogen phosphorylase/synthase [EC:2.4.1.1 2.4.1.11]	NA	NA	NA	NA	NA	NA	NA	kofam
UniRef90_E2NUH0	NA	NA	K00688	glycogen phosphorylase [EC:2.4.1.1]	NA	NA	NA	NA	NA	NA	NA	kofam
UniRef90_E2NRJ5	NA	NA	K00688	glycogen phosphorylase [EC:2.4.1.1]	NA	NA	NA	NA	NA	NA	NA	kofam
UniClust90_MMGNJHFO00012	NA	NA	K16153	glycogen phosphorylase/synthase [EC:2.4.1.1 2.4.1.11]	NA	NA	NA	NA	NA	NA	NA	kofam
UniClust90_BIOIJPJB01833	NA	NA	K16153	glycogen phosphorylase/synthase [EC:2.4.1.1 2.4.1.11]	NA	NA	NA	NA	NA	NA	NA	kofam
UniClust90_FAPPADCC00108	NA	NA	K00688	glycogen phosphorylase [EC:2.4.1.1]	NA	NA	NA	NA	NA	NA	NA	kofam
UniClust90_APKHNHKL00572	NA	NA	K00688	glycogen phosphorylase [EC:2.4.1.1]	NA	NA	NA	NA	NA	NA	NA	kofam
UniClust90_KDLJLILK00133	NA	NA	K00688	glycogen phosphorylase [EC:2.4.1.1]	NA	NA	NA	NA	NA	NA	NA	kofam
UniRef90_A0A3D0JBD8	NA	NA	K00688	glycogen phosphorylase [EC:2.4.1.1]	NA	NA	NA	NA	NA	NA	NA	kofam
UniClust90_FIFFJDHD00534	NA	NA	K00688	glycogen phosphorylase [EC:2.4.1.1]	NA	NA	NA	NA	NA	NA	NA	kofam
UniClust90_ANIMMJFG00383	NA	NA	K00688	glycogen phosphorylase [EC:2.4.1.1]	NA	NA	NA	NA	NA	NA	NA	kofam
UniClust90_FHFOFNBB01367	NA	NA	K00688	glycogen phosphorylase [EC:2.4.1.1]	NA	NA	NA	NA	NA	NA	NA	kofam
UniRef90_H3K9W9	NA	NA	K00700	1,4-alpha-glucan branching enzyme [EC:2.4.1.18]	NA	NA	NA	NA	NA	NA	NA	kofam
UniRef90_A0A174MI64	NA	NA	K00700	1,4-alpha-glucan branching enzyme [EC:2.4.1.18]	NA	NA	NA	NA	NA	NA	NA	kofam
UniRef90_E2NVH3	NA	NA	K00700	1,4-alpha-glucan branching enzyme [EC:2.4.1.18]	NA	NA	NA	NA	NA	NA	NA	kofam
UniClust90_HAKHJJNE01421	NA	NA	K00700	1,4-alpha-glucan branching enzyme [EC:2.4.1.18]	NA	NA	NA	NA	NA	NA	NA	kofam
UniClust90_DLEKBOIH01836	NA	NA	K00700	1,4-alpha-glucan branching enzyme [EC:2.4.1.18]	NA	NA	NA	NA	NA	NA	NA	kofam
UniClust90_MOHMPGLK01518	NA	NA	K00700	1,4-alpha-glucan branching enzyme [EC:2.4.1.18]	NA	NA	NA	NA	NA	NA	NA	kofam
UniClust90_FAADKACM00908	NA	NA	K00700	1,4-alpha-glucan branching enzyme [EC:2.4.1.18]	NA	NA	NA	NA	NA	NA	NA	kofam
UniClust90_GDJOMHMM01339	NA	NA	K00700	1,4-alpha-glucan branching enzyme [EC:2.4.1.18]	NA	NA	NA	NA	NA	NA	NA	kofam
UniClust90_PIENNHGK00893	NA	NA	K00700	1,4-alpha-glucan branching enzyme [EC:2.4.1.18]	NA	NA	NA	NA	NA	NA	NA	kofam
UniClust90_OMGCMCNO01544	NA	NA	K00700	1,4-alpha-glucan branching enzyme [EC:2.4.1.18]	NA	NA	NA	NA	NA	NA	NA	kofam
UniClust90_BJKAKEFG00305	NA	NA	K00700	1,4-alpha-glucan branching enzyme [EC:2.4.1.18]	NA	NA	NA	NA	NA	NA	NA	kofam
UniRef90_C4Z0G2	NA	NA	K00703	starch synthase [EC:2.4.1.21]	NA	NA	NA	NA	NA	NA	NA	kofam
UniRef90_H3K9X0	NA	NA	K00703	starch synthase [EC:2.4.1.21]	NA	NA	NA	NA	NA	NA	NA	kofam
UniRef90_B7CDF4	NA	NA	K00703	starch synthase [EC:2.4.1.21]	NA	NA	NA	NA	NA	NA	NA	kofam
UniClust90_GHEHBKJD01873	NA	NA	K00703	starch synthase [EC:2.4.1.21]	NA	NA	NA	NA	NA	NA	NA	kofam
UniClust90_LDCPLPAH00930	NA	NA	K00703	starch synthase [EC:2.4.1.21]	NA	NA	NA	NA	NA	NA	NA	kofam
UniRef90_A0A174K1X2	NA	NA	K00703	starch synthase [EC:2.4.1.21]	NA	NA	NA	NA	NA	NA	NA	kofam
UniRef90_A5Z6L4	NA	NA	K00703	starch synthase [EC:2.4.1.21]	NA	NA	NA	NA	NA	NA	NA	kofam
UniRef90_A0A373R9F8	NA	NA	K00703	starch synthase [EC:2.4.1.21]	NA	NA	NA	NA	NA	NA	NA	kofam
UniClust90_OGGGLMLJ01753	NA	NA	K00703	starch synthase [EC:2.4.1.21]	NA	NA	NA	NA	NA	NA	NA	kofam
UniClust90_NNMBKBKA01243	NA	NA	K00703	starch synthase [EC:2.4.1.21]	NA	NA	NA	NA	NA	NA	NA	kofam
UniClust90_GLNPJAMK00650	NA	NA	K00703	starch synthase [EC:2.4.1.21]	NA	NA	NA	NA	NA	NA	NA	kofam
UniRef90_E2NRJ4	NA	NA	K00705	4-alpha-glucanotransferase [EC:2.4.1.25]	NA	NA	NA	NA	NA	NA	NA	kofam
UniRef90_E2NW93	NA	NA	K00705	4-alpha-glucanotransferase [EC:2.4.1.25]	NA	NA	NA	NA	NA	NA	NA	kofam
UniClust90_KNKEDNKO02217	NA	NA	K00705	4-alpha-glucanotransferase [EC:2.4.1.25]	NA	NA	NA	NA	NA	NA	NA	kofam
UniRef90_B7CBE9	NA	NA	K00705	4-alpha-glucanotransferase [EC:2.4.1.25]	NA	NA	NA	NA	NA	NA	NA	kofam
UniRef90_E2NRT2	NA	NA	K00756	pyrimidine-nucleoside phosphorylase [EC:2.4.2.2]	NA	NA	NA	NA	NA	NA	NA	kofam
UniRef90_A0A356C3R1	NA	NA	K00756	pyrimidine-nucleoside phosphorylase [EC:2.4.2.2]	NA	NA	NA	NA	NA	NA	NA	kofam
UniClust90_BAPFCJCI01629	NA	NA	K00756	pyrimidine-nucleoside phosphorylase [EC:2.4.2.2]	NA	NA	NA	NA	NA	NA	NA	kofam
UniRef90_E2NTV4	NA	NA	K00763	nicotinate phosphoribosyltransferase [EC:6.3.4.21]	NA	NA	NA	NA	NA	NA	NA	kofam
UniClust90_NCKAONHC00962	NA	NA	K00763	nicotinate phosphoribosyltransferase [EC:6.3.4.21]	NA	NA	NA	NA	NA	NA	NA	kofam
UniRef90_E2NV36	NA	NA	K01953	asparagine synthase (glutamine-hydrolysing) [EC:6.3.5.4]	NA	NA	NA	NA	NA	NA	NA	kofam
UniClust90_LGLPEHPA01389	NA	NA	K01953	asparagine synthase (glutamine-hydrolysing) [EC:6.3.5.4]	NA	NA	NA	NA	NA	NA	NA	kofam
UniClust90_BMLILAEO00367	NA	NA	K00766	anthranilate phosphoribosyltransferase [EC:2.4.2.18]	NA	NA	NA	NA	NA	NA	NA	kofam
UniClust90_MOJPANCB01235	NA	NA	K00767	nicotinate-nucleotide pyrophosphorylase (carboxylating) [EC:2.4.2.19]	NA	NA	NA	NA	NA	NA	NA	kofam
UniClust90_PIPIABJM01824	NA	NA	K00767	nicotinate-nucleotide pyrophosphorylase (carboxylating) [EC:2.4.2.19]	NA	NA	NA	NA	NA	NA	NA	kofam
UniRef90_A0A174G772	NA	NA	K00767	nicotinate-nucleotide pyrophosphorylase (carboxylating) [EC:2.4.2.19]	NA	NA	NA	NA	NA	NA	NA	kofam
UniRef90_A0A174KSZ0	NA	NA	K00773	queuine tRNA-ribosyltransferase [EC:2.4.2.29]	NA	NA	NA	NA	NA	NA	NA	kofam
UniRef90_R6XQ09	NA	NA	K00773	queuine tRNA-ribosyltransferase [EC:2.4.2.29]	NA	NA	NA	NA	NA	NA	NA	kofam
UniClust90_NNKNDMJG00938	NA	NA	K00773	queuine tRNA-ribosyltransferase [EC:2.4.2.29]	NA	NA	NA	NA	NA	NA	NA	kofam
UniRef90_A7B1I7	NA	NA	K00789	S-adenosylmethionine synthetase [EC:2.5.1.6]	NA	NA	NA	NA	NA	NA	NA	kofam
UniRef90_A0A174JM73	NA	NA	K00789	S-adenosylmethionine synthetase [EC:2.5.1.6]	NA	NA	NA	NA	NA	NA	NA	kofam
UniClust90_MACBOPED00630	NA	NA	K00789	S-adenosylmethionine synthetase [EC:2.5.1.6]	NA	NA	NA	NA	NA	NA	NA	kofam
UniRef90_A0A1C5VQU7	NA	NA	K00789	S-adenosylmethionine synthetase [EC:2.5.1.6]	NA	NA	NA	NA	NA	NA	NA	kofam
UniClust90_KKNFLPPO01086	NA	NA	K00789	S-adenosylmethionine synthetase [EC:2.5.1.6]	NA	NA	NA	NA	NA	NA	NA	kofam
UniClust90_AFAIAJMG00097	NA	NA	K00789	S-adenosylmethionine synthetase [EC:2.5.1.6]	NA	NA	NA	NA	NA	NA	NA	kofam
UniRef90_A0A174GTF9	NA	NA	K00800	3-phosphoshikimate 1-carboxyvinyltransferase [EC:2.5.1.19]	NA	NA	NA	NA	NA	NA	NA	kofam
UniRef90_A0A174IRJ7	NA	NA	K00821	acetylornithine/N-succinyldiaminopimelate aminotransferase [EC:2.6.1.11 2.6.1.17]	NA	NA	NA	NA	NA	NA	NA	kofam
UniRef90_A0A374QX59	NA	NA	K00821	acetylornithine/N-succinyldiaminopimelate aminotransferase [EC:2.6.1.11 2.6.1.17]	NA	NA	NA	NA	NA	NA	NA	kofam
UniClust90_GHHNHGDJ00378	NA	NA	K00821	acetylornithine/N-succinyldiaminopimelate aminotransferase [EC:2.6.1.11 2.6.1.17]	NA	NA	NA	NA	NA	NA	NA	kofam
UniRef90_A0A174GYJ9	NA	NA	K00820	glutamine---fructose-6-phosphate transaminase (isomerizing) [EC:2.6.1.16]	NA	NA	NA	NA	NA	NA	NA	kofam
UniClust90_KCEINBPA01042	NA	NA	K00820	glutamine---fructose-6-phosphate transaminase (isomerizing) [EC:2.6.1.16]	NA	NA	NA	NA	NA	NA	NA	kofam
UniClust90_CCLLJAHN01529	NA	NA	K00820	glutamine---fructose-6-phosphate transaminase (isomerizing) [EC:2.6.1.16]	NA	NA	NA	NA	NA	NA	NA	kofam
UniRef90_A0A1C5NZT9	NA	NA	K25571	beta-alanine---2-oxoglutarate transaminase [EC:2.6.1.120]	NA	NA	NA	NA	NA	NA	NA	kofam
UniRef90_E2NW90	NA	NA	K02619	4-amino-4-deoxychorismate lyase [EC:4.1.3.38]	NA	NA	NA	NA	NA	NA	NA	kofam
UniClust90_JKCKKEBK00803	NA	NA	K00826	branched-chain amino acid aminotransferase [EC:2.6.1.42]	NA	NA	NA	NA	NA	NA	NA	kofam
UniRef90_A0A174MN91	NA	NA	K02469	DNA gyrase subunit A [EC:5.6.2.2]	NA	NA	NA	NA	NA	NA	NA	kofam
UniClust90_LLLKNOBM01864	NA	NA	K00831	phosphoserine aminotransferase [EC:2.6.1.52]	NA	NA	NA	NA	NA	NA	NA	kofam
UniClust90_OEABFOEG00539	NA	NA	K02469	DNA gyrase subunit A [EC:5.6.2.2]	NA	NA	NA	NA	NA	NA	NA	kofam
UniRef90_A0A411ZZ31	NA	NA	K05878	phosphoenolpyruvate---glycerone phosphotransferase subunit DhaK [EC:2.7.1.121]	NA	NA	NA	NA	NA	NA	NA	kofam
UniRef90_A0A174SPB6	NA	NA	K00864	glycerol kinase [EC:2.7.1.30]	NA	NA	NA	NA	NA	NA	NA	kofam
UniRef90_A0A173SC68	NA	NA	K00864	glycerol kinase [EC:2.7.1.30]	NA	NA	NA	NA	NA	NA	NA	kofam
UniRef90_A0A174IRH9	NA	NA	K00865	glycerate 2-kinase [EC:2.7.1.165]	NA	NA	NA	NA	NA	NA	NA	kofam
UniRef90_A0A352T8E6	NA	NA	K00873	pyruvate kinase [EC:2.7.1.40]	NA	NA	NA	NA	NA	NA	NA	kofam
UniRef90_E2NQ42	NA	NA	K00873	pyruvate kinase [EC:2.7.1.40]	NA	NA	NA	NA	NA	NA	NA	kofam
UniClust90_NACBLIMC00272	NA	NA	K00873	pyruvate kinase [EC:2.7.1.40]	NA	NA	NA	NA	NA	NA	NA	kofam
UniRef90_A0A3D4MJC8	NA	NA	K00873	pyruvate kinase [EC:2.7.1.40]	NA	NA	NA	NA	NA	NA	NA	kofam
UniClust90_DDHNDCCN01095	NA	NA	K00873	pyruvate kinase [EC:2.7.1.40]	NA	NA	NA	NA	NA	NA	NA	kofam
UniClust90_NACBLIMC00969	NA	NA	K00873	pyruvate kinase [EC:2.7.1.40]	NA	NA	NA	NA	NA	NA	NA	kofam
UniClust90_ANIMOBLE00494	NA	NA	K00873	pyruvate kinase [EC:2.7.1.40]	NA	NA	NA	NA	NA	NA	NA	kofam
UniClust90_PKCMOEOP01506	NA	NA	K01621	xylulose-5-phosphate/fructose-6-phosphate phosphoketolase [EC:4.1.2.9 4.1.2.22]	NA	NA	NA	NA	NA	NA	NA	kofam
UniRef90_A0A174M5L2	NA	NA	K00925	acetate kinase [EC:2.7.2.1]	NA	NA	NA	NA	NA	NA	NA	kofam
UniRef90_A0A174H255	NA	NA	K00925	acetate kinase [EC:2.7.2.1]	NA	NA	NA	NA	NA	NA	NA	kofam
UniRef90_R7P2W2	NA	NA	K00925	acetate kinase [EC:2.7.2.1]	NA	NA	NA	NA	NA	NA	NA	kofam
UniClust90_IAFJNPPP02355	NA	NA	K01621	xylulose-5-phosphate/fructose-6-phosphate phosphoketolase [EC:4.1.2.9 4.1.2.22]	NA	NA	NA	NA	NA	NA	NA	kofam
UniClust90_EEMFMAIH01788	NA	NA	K00925	acetate kinase [EC:2.7.2.1]	NA	NA	NA	NA	NA	NA	NA	kofam
UniRef90_A0A174IXC1	NA	NA	K00927	phosphoglycerate kinase [EC:2.7.2.3]	NA	NA	NA	NA	NA	NA	NA	kofam
UniRef90_A0A350IZV9	NA	NA	K00927	phosphoglycerate kinase [EC:2.7.2.3]	NA	NA	NA	NA	NA	NA	NA	kofam
UniClust90_LGAGPCHJ00289	NA	NA	K00927	phosphoglycerate kinase [EC:2.7.2.3]	NA	NA	NA	NA	NA	NA	NA	kofam
UniRef90_B1BZS8	NA	NA	K00930	acetylglutamate kinase [EC:2.7.2.8]	NA	NA	NA	NA	NA	NA	NA	kofam
UniRef90_A0A174LS04	NA	NA	K00930	acetylglutamate kinase [EC:2.7.2.8]	NA	NA	NA	NA	NA	NA	NA	kofam
UniRef90_A0A174GPG3	NA	NA	K00931	glutamate 5-kinase [EC:2.7.2.11]	NA	NA	NA	NA	NA	NA	NA	kofam
UniRef90_E2NS12	NA	NA	K00937	polyphosphate kinase [EC:2.7.4.1]	NA	NA	NA	NA	NA	NA	NA	kofam
UniClust90_APHNGGKC01657	NA	NA	K00937	polyphosphate kinase [EC:2.7.4.1]	NA	NA	NA	NA	NA	NA	NA	kofam
UniClust90_LCBDIDIM00726	NA	NA	K00937	polyphosphate kinase [EC:2.7.4.1]	NA	NA	NA	NA	NA	NA	NA	kofam
UniClust90_OEIKABDP02005	NA	NA	K00937	polyphosphate kinase [EC:2.7.4.1]	NA	NA	NA	NA	NA	NA	NA	kofam
UniClust90_NNMBKBKA01028	NA	NA	K00937	polyphosphate kinase [EC:2.7.4.1]	NA	NA	NA	NA	NA	NA	NA	kofam
UniClust90_CLGNPOFN01822	NA	NA	K00937	polyphosphate kinase [EC:2.7.4.1]	NA	NA	NA	NA	NA	NA	NA	kofam
UniRef90_A0A373YGA7	NA	NA	K14153	hydroxymethylpyrimidine kinase / phosphomethylpyrimidine kinase / thiamine-phosphate diphosphorylase [EC:2.7.1.49 2.7.4.7 2.5.1.3]	NA	NA	NA	NA	NA	NA	NA	kofam
UniRef90_E2NVI2	NA	NA	K14153	hydroxymethylpyrimidine kinase / phosphomethylpyrimidine kinase / thiamine-phosphate diphosphorylase [EC:2.7.1.49 2.7.4.7 2.5.1.3]	NA	NA	NA	NA	NA	NA	NA	kofam
UniClust90_PBOPKPFF01421	NA	NA	K00941	hydroxymethylpyrimidine/phosphomethylpyrimidine kinase [EC:2.7.1.49 2.7.4.7]	NA	NA	NA	NA	NA	NA	NA	kofam
UniRef90_A0A395WBB0	NA	NA	K00941	hydroxymethylpyrimidine/phosphomethylpyrimidine kinase [EC:2.7.1.49 2.7.4.7]	NA	NA	NA	NA	NA	NA	NA	kofam
UniRef90_A0A174KHH8	NA	NA	K00948	ribose-phosphate pyrophosphokinase [EC:2.7.6.1]	NA	NA	NA	NA	NA	NA	NA	kofam
UniClust90_BKIDDFCG01265	NA	NA	K01139	GTP diphosphokinase / guanosine-3',5'-bis(diphosphate) 3'-diphosphatase [EC:2.7.6.5 3.1.7.2]	NA	NA	NA	NA	NA	NA	NA	kofam
UniRef90_E2NQC5	NA	NA	K01139	GTP diphosphokinase / guanosine-3',5'-bis(diphosphate) 3'-diphosphatase [EC:2.7.6.5 3.1.7.2]	NA	NA	NA	NA	NA	NA	NA	kofam
UniClust90_PPNCPKHO01853	NA	NA	K01139	GTP diphosphokinase / guanosine-3',5'-bis(diphosphate) 3'-diphosphatase [EC:2.7.6.5 3.1.7.2]	NA	NA	NA	NA	NA	NA	NA	kofam
UniClust90_CPLJHEFH01752	NA	NA	K01139	GTP diphosphokinase / guanosine-3',5'-bis(diphosphate) 3'-diphosphatase [EC:2.7.6.5 3.1.7.2]	NA	NA	NA	NA	NA	NA	NA	kofam
UniClust90_PIENNHGK00480	NA	NA	K01139	GTP diphosphokinase / guanosine-3',5'-bis(diphosphate) 3'-diphosphatase [EC:2.7.6.5 3.1.7.2]	NA	NA	NA	NA	NA	NA	NA	kofam
UniRef90_A0A174VEP4	NA	NA	K01139	GTP diphosphokinase / guanosine-3',5'-bis(diphosphate) 3'-diphosphatase [EC:2.7.6.5 3.1.7.2]	NA	NA	NA	NA	NA	NA	NA	kofam
UniClust90_ADPJKHBH01012	NA	NA	K01139	GTP diphosphokinase / guanosine-3',5'-bis(diphosphate) 3'-diphosphatase [EC:2.7.6.5 3.1.7.2]	NA	NA	NA	NA	NA	NA	NA	kofam
UniClust90_ANCCHCCO01693	NA	NA	K01139	GTP diphosphokinase / guanosine-3',5'-bis(diphosphate) 3'-diphosphatase [EC:2.7.6.5 3.1.7.2]	NA	NA	NA	NA	NA	NA	NA	kofam
UniRef90_A0A174GA06	NA	NA	K00962	polyribonucleotide nucleotidyltransferase [EC:2.7.7.8]	NA	NA	NA	NA	NA	NA	NA	kofam
UniClust90_JIODHNMF00428	NA	NA	K00962	polyribonucleotide nucleotidyltransferase [EC:2.7.7.8]	NA	NA	NA	NA	NA	NA	NA	kofam
UniClust90_COKFNNBF01123	NA	NA	K00962	polyribonucleotide nucleotidyltransferase [EC:2.7.7.8]	NA	NA	NA	NA	NA	NA	NA	kofam
UniClust90_MOFBJHIJ00668	NA	NA	K02945	small subunit ribosomal protein S1	NA	NA	NA	NA	NA	NA	NA	kofam
UniClust90_IMAJOAGN00505	NA	NA	K02945	small subunit ribosomal protein S1	NA	NA	NA	NA	NA	NA	NA	kofam
UniRef90_D1PF13	NA	NA	K00971	mannose-1-phosphate guanylyltransferase [EC:2.7.7.13]	NA	NA	NA	NA	NA	NA	NA	kofam
UniRef90_A0A412UPR8	NA	NA	K00973	glucose-1-phosphate thymidylyltransferase [EC:2.7.7.24]	NA	NA	NA	NA	NA	NA	NA	kofam
UniRef90_A0A414SDZ3	NA	NA	K00973	glucose-1-phosphate thymidylyltransferase [EC:2.7.7.24]	NA	NA	NA	NA	NA	NA	NA	kofam
UniRef90_A0A412EN68	NA	NA	K00973	glucose-1-phosphate thymidylyltransferase [EC:2.7.7.24]	NA	NA	NA	NA	NA	NA	NA	kofam
UniClust90_DFFHMDAJ01339	NA	NA	K00973	glucose-1-phosphate thymidylyltransferase [EC:2.7.7.24]	NA	NA	NA	NA	NA	NA	NA	kofam
UniRef90_B7C7G8	NA	NA	K00973	glucose-1-phosphate thymidylyltransferase [EC:2.7.7.24]	NA	NA	NA	NA	NA	NA	NA	kofam
UniRef90_A0A395UJF1	NA	NA	K16881	mannose-1-phosphate guanylyltransferase / phosphomannomutase [EC:2.7.7.13 5.4.2.8]	NA	NA	NA	NA	NA	NA	NA	kofam
UniClust90_GAKEAPJF00480	NA	NA	K16881	mannose-1-phosphate guanylyltransferase / phosphomannomutase [EC:2.7.7.13 5.4.2.8]	NA	NA	NA	NA	NA	NA	NA	kofam
UniRef90_X8H650	NA	NA	K00973	glucose-1-phosphate thymidylyltransferase [EC:2.7.7.24]	NA	NA	NA	NA	NA	NA	NA	kofam
UniClust90_EDKDOLCL01599	NA	NA	K16881	mannose-1-phosphate guanylyltransferase / phosphomannomutase [EC:2.7.7.13 5.4.2.8]	NA	NA	NA	NA	NA	NA	NA	kofam
UniRef90_A0A1C5UX78	NA	NA	K00975	glucose-1-phosphate adenylyltransferase [EC:2.7.7.27]	NA	NA	NA	NA	NA	NA	NA	kofam
UniRef90_B7CDF2	NA	NA	K00975	glucose-1-phosphate adenylyltransferase [EC:2.7.7.27]	NA	NA	NA	NA	NA	NA	NA	kofam
UniRef90_A0A174JZX3	NA	NA	K00975	glucose-1-phosphate adenylyltransferase [EC:2.7.7.27]	NA	NA	NA	NA	NA	NA	NA	kofam
UniClust90_GHEHBKJD01871	NA	NA	K00975	glucose-1-phosphate adenylyltransferase [EC:2.7.7.27]	NA	NA	NA	NA	NA	NA	NA	kofam
UniRef90_E2NQS9	NA	NA	K23993	multiphosphoryl transfer protein [EC:2.7.3.9 2.7.1.202]	NA	NA	NA	NA	NA	NA	NA	kofam
UniRef90_A0A3B8SYH5	NA	NA	K01006	pyruvate, orthophosphate dikinase [EC:2.7.9.1]	NA	NA	NA	NA	NA	NA	NA	kofam
UniClust90_NFGIACEK01407	NA	NA	K01006	pyruvate, orthophosphate dikinase [EC:2.7.9.1]	NA	NA	NA	NA	NA	NA	NA	kofam
UniClust90_APNJBEHF01133	NA	NA	K01006	pyruvate, orthophosphate dikinase [EC:2.7.9.1]	NA	NA	NA	NA	NA	NA	NA	kofam
UniClust90_CCMCJJMO00930	NA	NA	K01006	pyruvate, orthophosphate dikinase [EC:2.7.9.1]	NA	NA	NA	NA	NA	NA	NA	kofam
UniClust90_MHHIKNMN02026	NA	NA	K01006	pyruvate, orthophosphate dikinase [EC:2.7.9.1]	NA	NA	NA	NA	NA	NA	NA	kofam
UniClust90_OFKMFFAO01966	NA	NA	K01006	pyruvate, orthophosphate dikinase [EC:2.7.9.1]	NA	NA	NA	NA	NA	NA	NA	kofam
UniClust90_GLKLIPEH01191	NA	NA	K01006	pyruvate, orthophosphate dikinase [EC:2.7.9.1]	NA	NA	NA	NA	NA	NA	NA	kofam
UniRef90_A0A3C1J4B9	NA	NA	K01006	pyruvate, orthophosphate dikinase [EC:2.7.9.1]	NA	NA	NA	NA	NA	NA	NA	kofam
UniClust90_HIDDBOKJ00706	NA	NA	K01006	pyruvate, orthophosphate dikinase [EC:2.7.9.1]	NA	NA	NA	NA	NA	NA	NA	kofam
UniClust90_KDLJLILK01630	NA	NA	K01006	pyruvate, orthophosphate dikinase [EC:2.7.9.1]	NA	NA	NA	NA	NA	NA	NA	kofam
UniRef90_R6YML4	NA	NA	K01006	pyruvate, orthophosphate dikinase [EC:2.7.9.1]	NA	NA	NA	NA	NA	NA	NA	kofam
UniClust90_ELILOFDA00521	NA	NA	K01006	pyruvate, orthophosphate dikinase [EC:2.7.9.1]	NA	NA	NA	NA	NA	NA	NA	kofam
UniClust90_IBAEHOCH01709	NA	NA	K01006	pyruvate, orthophosphate dikinase [EC:2.7.9.1]	NA	NA	NA	NA	NA	NA	NA	kofam
UniRef90_D4M443	NA	NA	K01215	glucan 1,6-alpha-glucosidase [EC:3.2.1.70]	NA	NA	NA	NA	NA	NA	NA	kofam
UniRef90_A0A174IAD0	NA	NA	K01182	oligo-1,6-glucosidase [EC:3.2.1.10]	NA	NA	NA	NA	NA	NA	NA	kofam
UniClust90_FKKPMBID00394	NA	NA	K01182	oligo-1,6-glucosidase [EC:3.2.1.10]	NA	NA	NA	NA	NA	NA	NA	kofam
UniRef90_E3CQR3	NA	NA	K01182	oligo-1,6-glucosidase [EC:3.2.1.10]	NA	NA	NA	NA	NA	NA	NA	kofam
UniRef90_A0A1C6EIF1	NA	NA	K01182	oligo-1,6-glucosidase [EC:3.2.1.10]	NA	NA	NA	NA	NA	NA	NA	kofam
UniClust90_PKGPKADB00427	NA	NA	K01226	trehalose-6-phosphate hydrolase [EC:3.2.1.93]	NA	NA	NA	NA	NA	NA	NA	kofam
UniRef90_UPI00102147D7	NA	NA	K01182	oligo-1,6-glucosidase [EC:3.2.1.10]	NA	NA	NA	NA	NA	NA	NA	kofam
UniClust90_GKDPPBEL00603	NA	NA	K01182	oligo-1,6-glucosidase [EC:3.2.1.10]	NA	NA	NA	NA	NA	NA	NA	kofam
UniClust90_CKMBGPEI01806	NA	NA	K01182	oligo-1,6-glucosidase [EC:3.2.1.10]	NA	NA	NA	NA	NA	NA	NA	kofam
UniClust90_OPCNEMCN00942	NA	NA	K01182	oligo-1,6-glucosidase [EC:3.2.1.10]	NA	NA	NA	NA	NA	NA	NA	kofam
UniClust90_OODNJOLC01314	NA	NA	K01182	oligo-1,6-glucosidase [EC:3.2.1.10]	NA	NA	NA	NA	NA	NA	NA	kofam
UniClust90_IJFIHAEN01526	NA	NA	K01182	oligo-1,6-glucosidase [EC:3.2.1.10]	NA	NA	NA	NA	NA	NA	NA	kofam
UniRef90_A0A1C5TUW9	NA	NA	K05350	beta-glucosidase [EC:3.2.1.21]	NA	NA	NA	NA	NA	NA	NA	kofam
UniRef90_A0A174M737	NA	NA	K01223	6-phospho-beta-glucosidase [EC:3.2.1.86]	NA	NA	NA	NA	NA	NA	NA	kofam
UniClust90_FPJEPAPA00662	NA	NA	K01223	6-phospho-beta-glucosidase [EC:3.2.1.86]	NA	NA	NA	NA	NA	NA	NA	kofam
UniRef90_E2NNK6	NA	NA	K12111	evolved beta-galactosidase subunit alpha [EC:3.2.1.23]	NA	NA	NA	NA	NA	NA	NA	kofam
UniRef90_I9HVY2	NA	NA	K01190	beta-galactosidase [EC:3.2.1.23]	NA	NA	NA	NA	NA	NA	NA	kofam
UniClust90_EPBLFEGN01060	NA	NA	K12111	evolved beta-galactosidase subunit alpha [EC:3.2.1.23]	NA	NA	NA	NA	NA	NA	NA	kofam
UniRef90_C9LBY2	NA	NA	K01190	beta-galactosidase [EC:3.2.1.23]	NA	NA	NA	NA	NA	NA	NA	kofam
UniRef90_A0A1V1I3C0	NA	NA	K01190	beta-galactosidase [EC:3.2.1.23]	NA	NA	NA	NA	NA	NA	NA	kofam
UniRef90_A0A174N8I0	NA	NA	K12111	evolved beta-galactosidase subunit alpha [EC:3.2.1.23]	NA	NA	NA	NA	NA	NA	NA	kofam
UniClust90_BHLIMLDP01052	NA	NA	K12111	evolved beta-galactosidase subunit alpha [EC:3.2.1.23]	NA	NA	NA	NA	NA	NA	NA	kofam
UniRef90_A0A174HQ52	NA	NA	K01193	beta-fructofuranosidase [EC:3.2.1.26]	NA	NA	NA	NA	NA	NA	NA	kofam
UniClust90_ICCMIDLE01415	NA	NA	K01193	beta-fructofuranosidase [EC:3.2.1.26]	NA	NA	NA	NA	NA	NA	NA	kofam
UniClust90_EACHENIE00852	NA	NA	K01198	xylan 1,4-beta-xylosidase [EC:3.2.1.37]	NA	NA	NA	NA	NA	NA	NA	kofam
UniRef90_R5E1V1	NA	NA	K01198	xylan 1,4-beta-xylosidase [EC:3.2.1.37]	NA	NA	NA	NA	NA	NA	NA	kofam
UniRef90_UPI000E3F2720	NA	NA	K01198	xylan 1,4-beta-xylosidase [EC:3.2.1.37]	NA	NA	NA	NA	NA	NA	NA	kofam
UniRef90_E2NUH3	NA	NA	K01200	pullulanase [EC:3.2.1.41]	NA	NA	NA	NA	NA	NA	NA	kofam
UniClust90_CIIIEJAP00409	NA	NA	K01200	pullulanase [EC:3.2.1.41]	NA	NA	NA	NA	NA	NA	NA	kofam
UniClust90_LCMJICKP01829	NA	NA	K01200	pullulanase [EC:3.2.1.41]	NA	NA	NA	NA	NA	NA	NA	kofam
UniClust90_HGBAJHKJ00225	NA	NA	K01200	pullulanase [EC:3.2.1.41]	NA	NA	NA	NA	NA	NA	NA	kofam
UniRef90_A0A174HIF6	NA	NA	K01207	beta-N-acetylhexosaminidase [EC:3.2.1.52]	NA	NA	NA	NA	NA	NA	NA	kofam
UniClust90_OHFLIBOL01298	NA	NA	K01207	beta-N-acetylhexosaminidase [EC:3.2.1.52]	NA	NA	NA	NA	NA	NA	NA	kofam
UniClust90_AGHHDKJN00630	NA	NA	K01224	arabinogalactan endo-1,4-beta-galactosidase [EC:3.2.1.89]	NA	NA	NA	NA	NA	NA	NA	kofam
UniRef90_A0A373HQ61	NA	NA	K01224	arabinogalactan endo-1,4-beta-galactosidase [EC:3.2.1.89]	NA	NA	NA	NA	NA	NA	NA	kofam
UniClust90_HJAIBPCG01137	NA	NA	K01224	arabinogalactan endo-1,4-beta-galactosidase [EC:3.2.1.89]	NA	NA	NA	NA	NA	NA	NA	kofam
UniClust90_OKPOHDIJ01792	NA	NA	K01224	arabinogalactan endo-1,4-beta-galactosidase [EC:3.2.1.89]	NA	NA	NA	NA	NA	NA	NA	kofam
UniClust90_MPOFJPLB00191	NA	NA	K01224	arabinogalactan endo-1,4-beta-galactosidase [EC:3.2.1.89]	NA	NA	NA	NA	NA	NA	NA	kofam
UniClust90_OPPHMHNN01512	NA	NA	K01224	arabinogalactan endo-1,4-beta-galactosidase [EC:3.2.1.89]	NA	NA	NA	NA	NA	NA	NA	kofam
UniClust90_CCLLJAHN01843	NA	NA	K01226	trehalose-6-phosphate hydrolase [EC:3.2.1.93]	NA	NA	NA	NA	NA	NA	NA	kofam
UniRef90_A0A174K0S4	NA	NA	K01267	aspartyl aminopeptidase [EC:3.4.11.21]	NA	NA	NA	NA	NA	NA	NA	kofam
UniClust90_OCHCNOPK01385	NA	NA	K01267	aspartyl aminopeptidase [EC:3.4.11.21]	NA	NA	NA	NA	NA	NA	NA	kofam
UniRef90_B7C7Z7	NA	NA	K01438	acetylornithine deacetylase [EC:3.5.1.16]	NA	NA	NA	NA	NA	NA	NA	kofam
UniClust90_JAMDEFPN01366	NA	NA	K01438	acetylornithine deacetylase [EC:3.5.1.16]	NA	NA	NA	NA	NA	NA	NA	kofam
UniRef90_A0A174YHL3	NA	NA	K01270	dipeptidase D [EC:3.4.13.-]	NA	NA	NA	NA	NA	NA	NA	kofam
UniRef90_A0A174HGR4	NA	NA	K01438	acetylornithine deacetylase [EC:3.5.1.16]	NA	NA	NA	NA	NA	NA	NA	kofam
UniClust90_IELKJNIL02263	NA	NA	K01414	oligopeptidase A [EC:3.4.24.70]	NA	NA	NA	NA	NA	NA	NA	kofam
UniRef90_E2NRY6	NA	NA	K01304	pyroglutamyl-peptidase [EC:3.4.19.3]	NA	NA	NA	NA	NA	NA	NA	kofam
UniClust90_JMLILHLD00762	NA	NA	K01304	pyroglutamyl-peptidase [EC:3.4.19.3]	NA	NA	NA	NA	NA	NA	NA	kofam
UniClust90_JMIBIJNJ01521	NA	NA	K01322	prolyl oligopeptidase [EC:3.4.21.26]	NA	NA	NA	NA	NA	NA	NA	kofam
UniClust90_EAMLPGCF00988	NA	NA	K08675	ATP-dependent Lon protease [EC:3.4.21.53]	NA	NA	NA	NA	NA	NA	NA	kofam
UniRef90_B7CDD7	NA	NA	K01338	ATP-dependent Lon protease [EC:3.4.21.53]	NA	NA	NA	NA	NA	NA	NA	kofam
UniRef90_A0A174G6C5	NA	NA	K01338	ATP-dependent Lon protease [EC:3.4.21.53]	NA	NA	NA	NA	NA	NA	NA	kofam
UniClust90_JMMEGKDK01563	NA	NA	K01338	ATP-dependent Lon protease [EC:3.4.21.53]	NA	NA	NA	NA	NA	NA	NA	kofam
UniClust90_JLOPMJMK00389	NA	NA	K01338	ATP-dependent Lon protease [EC:3.4.21.53]	NA	NA	NA	NA	NA	NA	NA	kofam
UniClust90_MEPJHHAD01641	NA	NA	K01338	ATP-dependent Lon protease [EC:3.4.21.53]	NA	NA	NA	NA	NA	NA	NA	kofam
UniClust90_FBAPCJKI00235	NA	NA	K01338	ATP-dependent Lon protease [EC:3.4.21.53]	NA	NA	NA	NA	NA	NA	NA	kofam
UniClust90_ENGPELOC01878	NA	NA	K01338	ATP-dependent Lon protease [EC:3.4.21.53]	NA	NA	NA	NA	NA	NA	NA	kofam
UniClust90_PHOCKCLJ01631	NA	NA	K01338	ATP-dependent Lon protease [EC:3.4.21.53]	NA	NA	NA	NA	NA	NA	NA	kofam
UniClust90_HAKMNLGP00182	NA	NA	K01338	ATP-dependent Lon protease [EC:3.4.21.53]	NA	NA	NA	NA	NA	NA	NA	kofam
UniClust90_MJALMFMF01097	NA	NA	K01338	ATP-dependent Lon protease [EC:3.4.21.53]	NA	NA	NA	NA	NA	NA	NA	kofam
UniClust90_IHLJGMLN01191	NA	NA	K01338	ATP-dependent Lon protease [EC:3.4.21.53]	NA	NA	NA	NA	NA	NA	NA	kofam
UniClust90_IIGMOPKM01552	NA	NA	K01338	ATP-dependent Lon protease [EC:3.4.21.53]	NA	NA	NA	NA	NA	NA	NA	kofam
UniClust90_LKPJELPA00930	NA	NA	K01338	ATP-dependent Lon protease [EC:3.4.21.53]	NA	NA	NA	NA	NA	NA	NA	kofam
UniClust90_CJEGIDGK01678	NA	NA	K01338	ATP-dependent Lon protease [EC:3.4.21.53]	NA	NA	NA	NA	NA	NA	NA	kofam
UniClust90_NNMBKBKA01779	NA	NA	K01338	ATP-dependent Lon protease [EC:3.4.21.53]	NA	NA	NA	NA	NA	NA	NA	kofam
UniClust90_EJBHHICM02008	NA	NA	K01338	ATP-dependent Lon protease [EC:3.4.21.53]	NA	NA	NA	NA	NA	NA	NA	kofam
UniClust90_FAPPADCC00709	NA	NA	K01338	ATP-dependent Lon protease [EC:3.4.21.53]	NA	NA	NA	NA	NA	NA	NA	kofam
UniClust90_OMGCMCNO01950	NA	NA	K01338	ATP-dependent Lon protease [EC:3.4.21.53]	NA	NA	NA	NA	NA	NA	NA	kofam
UniClust90_OHNBHGDC00902	NA	NA	K01338	ATP-dependent Lon protease [EC:3.4.21.53]	NA	NA	NA	NA	NA	NA	NA	kofam
UniClust90_BOGCJDLG00787	NA	NA	K01338	ATP-dependent Lon protease [EC:3.4.21.53]	NA	NA	NA	NA	NA	NA	NA	kofam
UniClust90_NBADLEGN00692	NA	NA	K01338	ATP-dependent Lon protease [EC:3.4.21.53]	NA	NA	NA	NA	NA	NA	NA	kofam
UniRef90_R6NDV6	NA	NA	K04485	DNA repair protein RadA/Sms	NA	NA	NA	NA	NA	NA	NA	kofam
UniClust90_MGJKLNFN00687	NA	NA	K01338	ATP-dependent Lon protease [EC:3.4.21.53]	NA	NA	NA	NA	NA	NA	NA	kofam
UniRef90_A0A374RU44	NA	NA	K01338	ATP-dependent Lon protease [EC:3.4.21.53]	NA	NA	NA	NA	NA	NA	NA	kofam
UniClust90_LKPJNNKC01581	NA	NA	K01338	ATP-dependent Lon protease [EC:3.4.21.53]	NA	NA	NA	NA	NA	NA	NA	kofam
UniRef90_G2T0K8	NA	NA	K01338	ATP-dependent Lon protease [EC:3.4.21.53]	NA	NA	NA	NA	NA	NA	NA	kofam
UniClust90_ACHGKANP01848	NA	NA	K01338	ATP-dependent Lon protease [EC:3.4.21.53]	NA	NA	NA	NA	NA	NA	NA	kofam
UniClust90_FBPJPMBA00949	NA	NA	K03696	ATP-dependent Clp protease ATP-binding subunit ClpC	NA	NA	NA	NA	NA	NA	NA	kofam
UniClust90_NGJNBKBI01545	NA	NA	K01338	ATP-dependent Lon protease [EC:3.4.21.53]	NA	NA	NA	NA	NA	NA	NA	kofam
UniClust90_JFIILBKA01915	NA	NA	K01338	ATP-dependent Lon protease [EC:3.4.21.53]	NA	NA	NA	NA	NA	NA	NA	kofam
UniClust90_GALCNHOJ00889	NA	NA	K03695	ATP-dependent Clp protease ATP-binding subunit ClpB	NA	NA	NA	NA	NA	NA	NA	kofam
UniClust90_BOMFLLIO00299	NA	NA	K01358	ATP-dependent Clp protease, protease subunit [EC:3.4.21.92]	NA	NA	NA	NA	NA	NA	NA	kofam
UniClust90_NGJNBKBI01134	NA	NA	K01358	ATP-dependent Clp protease, protease subunit [EC:3.4.21.92]	NA	NA	NA	NA	NA	NA	NA	kofam
UniClust90_PFNHMABK00170	NA	NA	K01358	ATP-dependent Clp protease, protease subunit [EC:3.4.21.92]	NA	NA	NA	NA	NA	NA	NA	kofam
UniClust90_DMKNPOPN01862	NA	NA	K01358	ATP-dependent Clp protease, protease subunit [EC:3.4.21.92]	NA	NA	NA	NA	NA	NA	NA	kofam
UniRef90_B6FWW7	NA	NA	K01358	ATP-dependent Clp protease, protease subunit [EC:3.4.21.92]	NA	NA	NA	NA	NA	NA	NA	kofam
UniClust90_GDJOMHMM01661	NA	NA	K01358	ATP-dependent Clp protease, protease subunit [EC:3.4.21.92]	NA	NA	NA	NA	NA	NA	NA	kofam
UniClust90_CAAALMGF01864	NA	NA	K01358	ATP-dependent Clp protease, protease subunit [EC:3.4.21.92]	NA	NA	NA	NA	NA	NA	NA	kofam
UniClust90_MKKMEHDK02145	NA	NA	K01358	ATP-dependent Clp protease, protease subunit [EC:3.4.21.92]	NA	NA	NA	NA	NA	NA	NA	kofam
UniClust90_EAMEDMOE00033	NA	NA	K01358	ATP-dependent Clp protease, protease subunit [EC:3.4.21.92]	NA	NA	NA	NA	NA	NA	NA	kofam
UniRef90_A0A174A6S8	NA	NA	K01358	ATP-dependent Clp protease, protease subunit [EC:3.4.21.92]	NA	NA	NA	NA	NA	NA	NA	kofam
UniClust90_CEDOHKFB01034	NA	NA	K01358	ATP-dependent Clp protease, protease subunit [EC:3.4.21.92]	NA	NA	NA	NA	NA	NA	NA	kofam
UniClust90_NOPFFLIP00018	NA	NA	K01358	ATP-dependent Clp protease, protease subunit [EC:3.4.21.92]	NA	NA	NA	NA	NA	NA	NA	kofam
UniRef90_B7CBT6	NA	NA	K25706	tRNA N6-adenosine threonylcarbamoyltransferase [EC:2.3.1.234]	NA	NA	NA	NA	NA	NA	NA	kofam
UniRef90_R6TSC6	NA	NA	K25706	tRNA N6-adenosine threonylcarbamoyltransferase [EC:2.3.1.234]	NA	NA	NA	NA	NA	NA	NA	kofam
UniRef90_S2Z056	NA	NA	K25706	tRNA N6-adenosine threonylcarbamoyltransferase [EC:2.3.1.234]	NA	NA	NA	NA	NA	NA	NA	kofam
UniRef90_A0A174KLU4	NA	NA	K25706	tRNA N6-adenosine threonylcarbamoyltransferase [EC:2.3.1.234]	NA	NA	NA	NA	NA	NA	NA	kofam
UniClust90_JIODHNMF01169	NA	NA	K01409	N6-L-threonylcarbamoyladenine synthase [EC:2.3.1.234]	NA	NA	NA	NA	NA	NA	NA	kofam
UniClust90_FJNCKOJC00558	NA	NA	K01409	N6-L-threonylcarbamoyladenine synthase [EC:2.3.1.234]	NA	NA	NA	NA	NA	NA	NA	kofam
UniClust90_KNGLMLMI00473	NA	NA	K01409	N6-L-threonylcarbamoyladenine synthase [EC:2.3.1.234]	NA	NA	NA	NA	NA	NA	NA	kofam
UniClust90_GMKNMILO00664	NA	NA	K01409	N6-L-threonylcarbamoyladenine synthase [EC:2.3.1.234]	NA	NA	NA	NA	NA	NA	NA	kofam
UniClust90_GFDIKKJD01033	NA	NA	K01409	N6-L-threonylcarbamoyladenine synthase [EC:2.3.1.234]	NA	NA	NA	NA	NA	NA	NA	kofam
UniClust90_HLMJLLEK00728	NA	NA	K01409	N6-L-threonylcarbamoyladenine synthase [EC:2.3.1.234]	NA	NA	NA	NA	NA	NA	NA	kofam
UniClust90_KJOHAJGG01505	NA	NA	K01409	N6-L-threonylcarbamoyladenine synthase [EC:2.3.1.234]	NA	NA	NA	NA	NA	NA	NA	kofam
UniRef90_E2NS20	NA	NA	K01424	L-asparaginase [EC:3.5.1.1]	NA	NA	NA	NA	NA	NA	NA	kofam
UniRef90_A0A174YWF0	NA	NA	K09482	glutamyl-tRNA(Gln) amidotransferase subunit D [EC:6.3.5.7]	NA	NA	NA	NA	NA	NA	NA	kofam
UniRef90_B1BYM7	NA	NA	K01424	L-asparaginase [EC:3.5.1.1]	NA	NA	NA	NA	NA	NA	NA	kofam
UniClust90_BFAKDOMF00072	NA	NA	K01424	L-asparaginase [EC:3.5.1.1]	NA	NA	NA	NA	NA	NA	NA	kofam
UniClust90_DDGNCPBG00911	NA	NA	K01424	L-asparaginase [EC:3.5.1.1]	NA	NA	NA	NA	NA	NA	NA	kofam
UniClust90_KNGLMLMI01477	NA	NA	K01424	L-asparaginase [EC:3.5.1.1]	NA	NA	NA	NA	NA	NA	NA	kofam
UniRef90_R6SNV9	NA	NA	K02433	aspartyl-tRNA(Asn)/glutamyl-tRNA(Gln) amidotransferase subunit A [EC:6.3.5.6 6.3.5.7]	NA	NA	NA	NA	NA	NA	NA	kofam
UniRef90_E2NUY9	NA	NA	K02433	aspartyl-tRNA(Asn)/glutamyl-tRNA(Gln) amidotransferase subunit A [EC:6.3.5.6 6.3.5.7]	NA	NA	NA	NA	NA	NA	NA	kofam
UniClust90_PPNCPKHO00749	NA	NA	K02433	aspartyl-tRNA(Asn)/glutamyl-tRNA(Gln) amidotransferase subunit A [EC:6.3.5.6 6.3.5.7]	NA	NA	NA	NA	NA	NA	NA	kofam
UniClust90_GDBPKINL01029	NA	NA	K02433	aspartyl-tRNA(Asn)/glutamyl-tRNA(Gln) amidotransferase subunit A [EC:6.3.5.6 6.3.5.7]	NA	NA	NA	NA	NA	NA	NA	kofam
UniClust90_JIODHNMF00778	NA	NA	K02433	aspartyl-tRNA(Asn)/glutamyl-tRNA(Gln) amidotransferase subunit A [EC:6.3.5.6 6.3.5.7]	NA	NA	NA	NA	NA	NA	NA	kofam
UniClust90_MNBABAGB01493	NA	NA	K01426	amidase [EC:3.5.1.4]	NA	NA	NA	NA	NA	NA	NA	kofam
UniClust90_MNBABAGB01492	NA	NA	K01426	amidase [EC:3.5.1.4]	NA	NA	NA	NA	NA	NA	NA	kofam
UniClust90_GPPNBANG00522	NA	NA	K01426	amidase [EC:3.5.1.4]	NA	NA	NA	NA	NA	NA	NA	kofam
UniClust90_MLICIBDC01791	NA	NA	K02433	aspartyl-tRNA(Asn)/glutamyl-tRNA(Gln) amidotransferase subunit A [EC:6.3.5.6 6.3.5.7]	NA	NA	NA	NA	NA	NA	NA	kofam
UniClust90_FKKPMBID01346	NA	NA	K01426	amidase [EC:3.5.1.4]	NA	NA	NA	NA	NA	NA	NA	kofam
UniClust90_BOMLCBDL00854	NA	NA	K02433	aspartyl-tRNA(Asn)/glutamyl-tRNA(Gln) amidotransferase subunit A [EC:6.3.5.6 6.3.5.7]	NA	NA	NA	NA	NA	NA	NA	kofam
UniRef90_UPI0006D77CE7	NA	NA	K01427	urease [EC:3.5.1.5]	NA	NA	NA	NA	NA	NA	NA	kofam
UniRef90_E2NS98	NA	NA	K01950	NAD+ synthase (glutamine-hydrolysing) [EC:6.3.5.1]	NA	NA	NA	NA	NA	NA	NA	kofam
UniRef90_A0A373HZ11	NA	NA	K01501	nitrilase [EC:3.5.5.1]	NA	NA	NA	NA	NA	NA	NA	kofam
UniClust90_FHNOOJKC00632	NA	NA	K01950	NAD+ synthase (glutamine-hydrolysing) [EC:6.3.5.1]	NA	NA	NA	NA	NA	NA	NA	kofam
UniClust90_NHHKGLBM01997	NA	NA	K01459	N-carbamoyl-D-amino-acid hydrolase [EC:3.5.1.77]	NA	NA	NA	NA	NA	NA	NA	kofam
UniClust90_EKKEAANN00882	NA	NA	K01459	N-carbamoyl-D-amino-acid hydrolase [EC:3.5.1.77]	NA	NA	NA	NA	NA	NA	NA	kofam
UniClust90_BAPFCJCI01771	NA	NA	K01501	nitrilase [EC:3.5.5.1]	NA	NA	NA	NA	NA	NA	NA	kofam
UniClust90_MJLKLICD01593	NA	NA	K01431	beta-ureidopropionase [EC:3.5.1.6]	NA	NA	NA	NA	NA	NA	NA	kofam
UniClust90_DKMJJMEK00788	NA	NA	K01501	nitrilase [EC:3.5.5.1]	NA	NA	NA	NA	NA	NA	NA	kofam
UniClust90_IBDFAEFM02234	NA	NA	K01501	nitrilase [EC:3.5.5.1]	NA	NA	NA	NA	NA	NA	NA	kofam
UniRef90_A0A173T5F1	NA	NA	K01501	nitrilase [EC:3.5.5.1]	NA	NA	NA	NA	NA	NA	NA	kofam
UniClust90_IGPGMEHK01969	NA	NA	K01431	beta-ureidopropionase [EC:3.5.1.6]	NA	NA	NA	NA	NA	NA	NA	kofam
UniClust90_DNKAJKFL00932	NA	NA	K01431	beta-ureidopropionase [EC:3.5.1.6]	NA	NA	NA	NA	NA	NA	NA	kofam
UniClust90_JMOHHDHM01767	NA	NA	K01431	beta-ureidopropionase [EC:3.5.1.6]	NA	NA	NA	NA	NA	NA	NA	kofam
UniRef90_R7GNP8	NA	NA	K01432	arylformamidase [EC:3.5.1.9]	NA	NA	NA	NA	NA	NA	NA	kofam
UniRef90_E2NVH0	NA	NA	K01432	arylformamidase [EC:3.5.1.9]	NA	NA	NA	NA	NA	NA	NA	kofam
UniClust90_FINOHDPI00728	NA	NA	K01432	arylformamidase [EC:3.5.1.9]	NA	NA	NA	NA	NA	NA	NA	kofam
UniClust90_GDBBPACO01639	NA	NA	K01432	arylformamidase [EC:3.5.1.9]	NA	NA	NA	NA	NA	NA	NA	kofam
UniClust90_KKMIHEPN01668	NA	NA	K01432	arylformamidase [EC:3.5.1.9]	NA	NA	NA	NA	NA	NA	NA	kofam
UniRef90_A0A174W3M6	NA	NA	K01432	arylformamidase [EC:3.5.1.9]	NA	NA	NA	NA	NA	NA	NA	kofam
UniClust90_IDOMNEEH02588	NA	NA	K01432	arylformamidase [EC:3.5.1.9]	NA	NA	NA	NA	NA	NA	NA	kofam
UniClust90_AKFMHLOF01728	NA	NA	K01432	arylformamidase [EC:3.5.1.9]	NA	NA	NA	NA	NA	NA	NA	kofam
UniClust90_PBDHAKLI01838	NA	NA	K01432	arylformamidase [EC:3.5.1.9]	NA	NA	NA	NA	NA	NA	NA	kofam
UniRef90_A0A174MS14	NA	NA	K01433	formyltetrahydrofolate deformylase [EC:3.5.1.10]	NA	NA	NA	NA	NA	NA	NA	kofam
UniClust90_BLFEBNGB01362	NA	NA	K01433	formyltetrahydrofolate deformylase [EC:3.5.1.10]	NA	NA	NA	NA	NA	NA	NA	kofam
UniClust90_HLMJLLEK00425	NA	NA	K01433	formyltetrahydrofolate deformylase [EC:3.5.1.10]	NA	NA	NA	NA	NA	NA	NA	kofam
UniClust90_MOFBJHIJ01563	NA	NA	K01433	formyltetrahydrofolate deformylase [EC:3.5.1.10]	NA	NA	NA	NA	NA	NA	NA	kofam
UniClust90_KCEINBPA01033	NA	NA	K01433	formyltetrahydrofolate deformylase [EC:3.5.1.10]	NA	NA	NA	NA	NA	NA	NA	kofam
UniRef90_A0A174IPU8	NA	NA	K01433	formyltetrahydrofolate deformylase [EC:3.5.1.10]	NA	NA	NA	NA	NA	NA	NA	kofam
UniRef90_A0A373SZV1	NA	NA	K01439	succinyl-diaminopimelate desuccinylase [EC:3.5.1.18]	NA	NA	NA	NA	NA	NA	NA	kofam
UniRef90_A0A373HSV2	NA	NA	K01438	acetylornithine deacetylase [EC:3.5.1.16]	NA	NA	NA	NA	NA	NA	NA	kofam
UniRef90_A0A174ILW3	NA	NA	K01438	acetylornithine deacetylase [EC:3.5.1.16]	NA	NA	NA	NA	NA	NA	NA	kofam
UniRef90_A0A174HGE0	NA	NA	K01438	acetylornithine deacetylase [EC:3.5.1.16]	NA	NA	NA	NA	NA	NA	NA	kofam
UniClust90_HFDHJCKO02088	NA	NA	K01438	acetylornithine deacetylase [EC:3.5.1.16]	NA	NA	NA	NA	NA	NA	NA	kofam
UniClust90_LLNHNNPK00006	NA	NA	K01438	acetylornithine deacetylase [EC:3.5.1.16]	NA	NA	NA	NA	NA	NA	NA	kofam
UniClust90_DNPPLNNK01570	NA	NA	K01438	acetylornithine deacetylase [EC:3.5.1.16]	NA	NA	NA	NA	NA	NA	NA	kofam
UniClust90_CLGJOHIO01006	NA	NA	K01438	acetylornithine deacetylase [EC:3.5.1.16]	NA	NA	NA	NA	NA	NA	NA	kofam
UniClust90_BPFGDJMF01666	NA	NA	K01438	acetylornithine deacetylase [EC:3.5.1.16]	NA	NA	NA	NA	NA	NA	NA	kofam
UniRef90_A0A174HSH4	NA	NA	K01438	acetylornithine deacetylase [EC:3.5.1.16]	NA	NA	NA	NA	NA	NA	NA	kofam
UniClust90_ICCMIDLE00650	NA	NA	K01726	gamma-carbonic anhydrase [EC:4.2.1.-]	NA	NA	NA	NA	NA	NA	NA	kofam
UniClust90_CDJGBAGP01592	NA	NA	K01438	acetylornithine deacetylase [EC:3.5.1.16]	NA	NA	NA	NA	NA	NA	NA	kofam
UniRef90_A0A174IT50	NA	NA	K01438	acetylornithine deacetylase [EC:3.5.1.16]	NA	NA	NA	NA	NA	NA	NA	kofam
UniClust90_BHLIMLDP01079	NA	NA	K01438	acetylornithine deacetylase [EC:3.5.1.16]	NA	NA	NA	NA	NA	NA	NA	kofam
UniClust90_IFJPBFBD00627	NA	NA	K25379	indole-3-acetyl-L-aspartate hydrolase [EC:3.5.1.134]	NA	NA	NA	NA	NA	NA	NA	kofam
UniClust90_IIMPEFEE00457	NA	NA	K01438	acetylornithine deacetylase [EC:3.5.1.16]	NA	NA	NA	NA	NA	NA	NA	kofam
UniRef90_B7CCZ4	NA	NA	K01438	acetylornithine deacetylase [EC:3.5.1.16]	NA	NA	NA	NA	NA	NA	NA	kofam
UniRef90_B7C781	NA	NA	K01438	acetylornithine deacetylase [EC:3.5.1.16]	NA	NA	NA	NA	NA	NA	NA	kofam
UniClust90_EOFBMCDL00616	NA	NA	K01438	acetylornithine deacetylase [EC:3.5.1.16]	NA	NA	NA	NA	NA	NA	NA	kofam
UniClust90_KOACGLCC00707	NA	NA	K01438	acetylornithine deacetylase [EC:3.5.1.16]	NA	NA	NA	NA	NA	NA	NA	kofam
UniClust90_PAKLKLGJ00517	NA	NA	K01438	acetylornithine deacetylase [EC:3.5.1.16]	NA	NA	NA	NA	NA	NA	NA	kofam
UniClust90_KNIJAPJD01275	NA	NA	K01438	acetylornithine deacetylase [EC:3.5.1.16]	NA	NA	NA	NA	NA	NA	NA	kofam
UniClust90_EGCAEHLO01049	NA	NA	K01438	acetylornithine deacetylase [EC:3.5.1.16]	NA	NA	NA	NA	NA	NA	NA	kofam
UniRef90_E2NP11	NA	NA	K01438	acetylornithine deacetylase [EC:3.5.1.16]	NA	NA	NA	NA	NA	NA	NA	kofam
UniClust90_NNMBKBKA01442	NA	NA	K01438	acetylornithine deacetylase [EC:3.5.1.16]	NA	NA	NA	NA	NA	NA	NA	kofam
UniRef90_E7GAS5	NA	NA	K12940	aminobenzoyl-glutamate utilization protein A	NA	NA	NA	NA	NA	NA	NA	kofam
UniRef90_E2NV74	NA	NA	K01465	dihydroorotase [EC:3.5.2.3]	NA	NA	NA	NA	NA	NA	NA	kofam
UniRef90_A0A174LJK5	NA	NA	K01465	dihydroorotase [EC:3.5.2.3]	NA	NA	NA	NA	NA	NA	NA	kofam
UniClust90_LBCJMNCD01135	NA	NA	K01443	N-acetylglucosamine-6-phosphate deacetylase [EC:3.5.1.25]	NA	NA	NA	NA	NA	NA	NA	kofam
UniClust90_NNMBKBKA00087	NA	NA	K01464	dihydropyrimidinase [EC:3.5.2.2]	NA	NA	NA	NA	NA	NA	NA	kofam
UniClust90_PDMLCPCG01413	NA	NA	K01443	N-acetylglucosamine-6-phosphate deacetylase [EC:3.5.1.25]	NA	NA	NA	NA	NA	NA	NA	kofam
UniClust90_JFDGDMCH00029	NA	NA	K01464	dihydropyrimidinase [EC:3.5.2.2]	NA	NA	NA	NA	NA	NA	NA	kofam
UniClust90_OLCDIKCP00011	NA	NA	K01443	N-acetylglucosamine-6-phosphate deacetylase [EC:3.5.1.25]	NA	NA	NA	NA	NA	NA	NA	kofam
UniClust90_AEIFJILG00310	NA	NA	K02079	N-acetylgalactosamine-6-phosphate deacetylase [EC:3.5.1.25]	NA	NA	NA	NA	NA	NA	NA	kofam
UniRef90_A0A1T4V5C3	NA	NA	K01468	imidazolonepropionase [EC:3.5.2.7]	NA	NA	NA	NA	NA	NA	NA	kofam
UniRef90_B6FVY6	NA	NA	K01468	imidazolonepropionase [EC:3.5.2.7]	NA	NA	NA	NA	NA	NA	NA	kofam
UniClust90_AELCHHBI00207	NA	NA	K01443	N-acetylglucosamine-6-phosphate deacetylase [EC:3.5.1.25]	NA	NA	NA	NA	NA	NA	NA	kofam
UniRef90_E2NQI7	NA	NA	K01443	N-acetylglucosamine-6-phosphate deacetylase [EC:3.5.1.25]	NA	NA	NA	NA	NA	NA	NA	kofam
UniRef90_B7CDP3	NA	NA	K01443	N-acetylglucosamine-6-phosphate deacetylase [EC:3.5.1.25]	NA	NA	NA	NA	NA	NA	NA	kofam
UniClust90_GBNBLIJD01217	NA	NA	K01443	N-acetylglucosamine-6-phosphate deacetylase [EC:3.5.1.25]	NA	NA	NA	NA	NA	NA	NA	kofam
UniRef90_E8LBW3	NA	NA	K01443	N-acetylglucosamine-6-phosphate deacetylase [EC:3.5.1.25]	NA	NA	NA	NA	NA	NA	NA	kofam
UniClust90_OMGCMCNO01992	NA	NA	K01443	N-acetylglucosamine-6-phosphate deacetylase [EC:3.5.1.25]	NA	NA	NA	NA	NA	NA	NA	kofam
UniRef90_A0A174HKU7	NA	NA	K01444	N4-(beta-N-acetylglucosaminyl)-L-asparaginase [EC:3.5.1.26]	NA	NA	NA	NA	NA	NA	NA	kofam
UniClust90_BJGIALIL00531	NA	NA	K01444	N4-(beta-N-acetylglucosaminyl)-L-asparaginase [EC:3.5.1.26]	NA	NA	NA	NA	NA	NA	NA	kofam
UniClust90_MGOPMHNF00288	NA	NA	K01444	N4-(beta-N-acetylglucosaminyl)-L-asparaginase [EC:3.5.1.26]	NA	NA	NA	NA	NA	NA	NA	kofam
UniClust90_KEODMCKN00616	NA	NA	K01444	N4-(beta-N-acetylglucosaminyl)-L-asparaginase [EC:3.5.1.26]	NA	NA	NA	NA	NA	NA	NA	kofam
UniClust90_LDIGEFMA01730	NA	NA	K01444	N4-(beta-N-acetylglucosaminyl)-L-asparaginase [EC:3.5.1.26]	NA	NA	NA	NA	NA	NA	NA	kofam
UniClust90_KDONEADK01853	NA	NA	K01444	N4-(beta-N-acetylglucosaminyl)-L-asparaginase [EC:3.5.1.26]	NA	NA	NA	NA	NA	NA	NA	kofam
UniClust90_DMHAAAGI00304	NA	NA	K01444	N4-(beta-N-acetylglucosaminyl)-L-asparaginase [EC:3.5.1.26]	NA	NA	NA	NA	NA	NA	NA	kofam
UniClust90_HAMDPJNO01252	NA	NA	K01444	N4-(beta-N-acetylglucosaminyl)-L-asparaginase [EC:3.5.1.26]	NA	NA	NA	NA	NA	NA	NA	kofam
UniRef90_R6B4M8	NA	NA	K01446	peptidoglycan recognition protein	NA	NA	NA	NA	NA	NA	NA	kofam
UniRef90_A5ZDE6	NA	NA	K01446	peptidoglycan recognition protein	NA	NA	NA	NA	NA	NA	NA	kofam
UniRef90_A0A173ZV45	NA	NA	K01452	chitin deacetylase [EC:3.5.1.41]	NA	NA	NA	NA	NA	NA	NA	kofam
UniRef90_UPI000F00FE8A	NA	NA	K01452	chitin deacetylase [EC:3.5.1.41]	NA	NA	NA	NA	NA	NA	NA	kofam
UniClust90_MNBABAGB00394	NA	NA	K01452	chitin deacetylase [EC:3.5.1.41]	NA	NA	NA	NA	NA	NA	NA	kofam
UniRef90_A0A174LBM5	NA	NA	K01452	chitin deacetylase [EC:3.5.1.41]	NA	NA	NA	NA	NA	NA	NA	kofam
UniClust90_LLLKNOBM02041	NA	NA	K01452	chitin deacetylase [EC:3.5.1.41]	NA	NA	NA	NA	NA	NA	NA	kofam
UniClust90_FCDHAHEA00697	NA	NA	K01452	chitin deacetylase [EC:3.5.1.41]	NA	NA	NA	NA	NA	NA	NA	kofam
UniClust90_MJCEJEFE01411	NA	NA	K01452	chitin deacetylase [EC:3.5.1.41]	NA	NA	NA	NA	NA	NA	NA	kofam
UniClust90_LDEGKILA00987	NA	NA	K01452	chitin deacetylase [EC:3.5.1.41]	NA	NA	NA	NA	NA	NA	NA	kofam
UniRef90_R7F738	NA	NA	K01452	chitin deacetylase [EC:3.5.1.41]	NA	NA	NA	NA	NA	NA	NA	kofam
UniRef90_A0A174MV06	NA	NA	K01452	chitin deacetylase [EC:3.5.1.41]	NA	NA	NA	NA	NA	NA	NA	kofam
UniClust90_APILCIHA00648	NA	NA	K01452	chitin deacetylase [EC:3.5.1.41]	NA	NA	NA	NA	NA	NA	NA	kofam
UniClust90_OMGCMCNO02758	NA	NA	K01452	chitin deacetylase [EC:3.5.1.41]	NA	NA	NA	NA	NA	NA	NA	kofam
UniClust90_GBNBLIJD01941	NA	NA	K01452	chitin deacetylase [EC:3.5.1.41]	NA	NA	NA	NA	NA	NA	NA	kofam
UniRef90_A0A174J3V1	NA	NA	K01462	peptide deformylase [EC:3.5.1.88]	NA	NA	NA	NA	NA	NA	NA	kofam
UniClust90_PIMDHAJI00933	NA	NA	K01462	peptide deformylase [EC:3.5.1.88]	NA	NA	NA	NA	NA	NA	NA	kofam
UniClust90_JAMDEFPN01722	NA	NA	K01462	peptide deformylase [EC:3.5.1.88]	NA	NA	NA	NA	NA	NA	NA	kofam
UniClust90_CEDOHKFB00413	NA	NA	K01462	peptide deformylase [EC:3.5.1.88]	NA	NA	NA	NA	NA	NA	NA	kofam
UniClust90_HGMMHIBA01757	NA	NA	K01462	peptide deformylase [EC:3.5.1.88]	NA	NA	NA	NA	NA	NA	NA	kofam
UniClust90_DEMIMFPB00410	NA	NA	K01462	peptide deformylase [EC:3.5.1.88]	NA	NA	NA	NA	NA	NA	NA	kofam
UniRef90_E2NSA8	NA	NA	K01462	peptide deformylase [EC:3.5.1.88]	NA	NA	NA	NA	NA	NA	NA	kofam
UniClust90_NOMMGNGP00357	NA	NA	K01462	peptide deformylase [EC:3.5.1.88]	NA	NA	NA	NA	NA	NA	NA	kofam
UniClust90_BOMFLLIO01202	NA	NA	K01462	peptide deformylase [EC:3.5.1.88]	NA	NA	NA	NA	NA	NA	NA	kofam
UniClust90_JFIILBKA01395	NA	NA	K01462	peptide deformylase [EC:3.5.1.88]	NA	NA	NA	NA	NA	NA	NA	kofam
UniClust90_KBAKEFBM00806	NA	NA	K01462	peptide deformylase [EC:3.5.1.88]	NA	NA	NA	NA	NA	NA	NA	kofam
UniClust90_EGBINOPH00927	NA	NA	K01462	peptide deformylase [EC:3.5.1.88]	NA	NA	NA	NA	NA	NA	NA	kofam
UniClust90_IMAJOAGN01818	NA	NA	K01462	peptide deformylase [EC:3.5.1.88]	NA	NA	NA	NA	NA	NA	NA	kofam
UniRef90_E2NUZ6	NA	NA	K01465	dihydroorotase [EC:3.5.2.3]	NA	NA	NA	NA	NA	NA	NA	kofam
UniClust90_CEDOHKFB01514	NA	NA	K01465	dihydroorotase [EC:3.5.2.3]	NA	NA	NA	NA	NA	NA	NA	kofam
UniClust90_CNMJANNK00559	NA	NA	K01465	dihydroorotase [EC:3.5.2.3]	NA	NA	NA	NA	NA	NA	NA	kofam
UniClust90_CMMCKCOF00817	NA	NA	K01465	dihydroorotase [EC:3.5.2.3]	NA	NA	NA	NA	NA	NA	NA	kofam
UniClust90_FHNOOJKC01628	NA	NA	K01464	dihydropyrimidinase [EC:3.5.2.2]	NA	NA	NA	NA	NA	NA	NA	kofam
UniClust90_DDIFKNEE00341	NA	NA	K01464	dihydropyrimidinase [EC:3.5.2.2]	NA	NA	NA	NA	NA	NA	NA	kofam
UniClust90_BJGIALIL01356	NA	NA	K01464	dihydropyrimidinase [EC:3.5.2.2]	NA	NA	NA	NA	NA	NA	NA	kofam
UniRef90_A5UN40	NA	NA	K00200	formylmethanofuran dehydrogenase subunit A [EC:1.2.7.12]	NA	NA	NA	NA	NA	NA	NA	kofam
UniRef90_R5IVS1	NA	NA	K01468	imidazolonepropionase [EC:3.5.2.7]	NA	NA	NA	NA	NA	NA	NA	kofam
UniClust90_LGAGPCHJ01357	NA	NA	K01465	dihydroorotase [EC:3.5.2.3]	NA	NA	NA	NA	NA	NA	NA	kofam
UniRef90_A0A373HKJ5	NA	NA	K01465	dihydroorotase [EC:3.5.2.3]	NA	NA	NA	NA	NA	NA	NA	kofam
UniClust90_NLLCKEBB01244	NA	NA	K01465	dihydroorotase [EC:3.5.2.3]	NA	NA	NA	NA	NA	NA	NA	kofam
UniClust90_EPBLFEGN00631	NA	NA	K01465	dihydroorotase [EC:3.5.2.3]	NA	NA	NA	NA	NA	NA	NA	kofam
UniRef90_UPI000EFE63A7	NA	NA	K01468	imidazolonepropionase [EC:3.5.2.7]	NA	NA	NA	NA	NA	NA	NA	kofam
UniRef90_A0A374RLG9	NA	NA	K01468	imidazolonepropionase [EC:3.5.2.7]	NA	NA	NA	NA	NA	NA	NA	kofam
UniRef90_A0A174KUG5	NA	NA	K01480	agmatinase [EC:3.5.3.11]	NA	NA	NA	NA	NA	NA	NA	kofam
UniRef90_S5R5F7	NA	NA	K01488	adenosine deaminase [EC:3.5.4.4]	NA	NA	NA	NA	NA	NA	NA	kofam
UniClust90_JFDGDMCH01223	NA	NA	K01488	adenosine deaminase [EC:3.5.4.4]	NA	NA	NA	NA	NA	NA	NA	kofam
UniRef90_R6ED99	NA	NA	K01489	cytidine deaminase [EC:3.5.4.5]	NA	NA	NA	NA	NA	NA	NA	kofam
UniRef90_E2NRV0	NA	NA	K01489	cytidine deaminase [EC:3.5.4.5]	NA	NA	NA	NA	NA	NA	NA	kofam
UniRef90_A0A3E2XG63	NA	NA	K01489	cytidine deaminase [EC:3.5.4.5]	NA	NA	NA	NA	NA	NA	NA	kofam
UniClust90_NPJFOEEO00274	NA	NA	K01489	cytidine deaminase [EC:3.5.4.5]	NA	NA	NA	NA	NA	NA	NA	kofam
UniRef90_A0A1C6EXP8	NA	NA	K01489	cytidine deaminase [EC:3.5.4.5]	NA	NA	NA	NA	NA	NA	NA	kofam
UniClust90_NFCCFFHH00454	NA	NA	K01489	cytidine deaminase [EC:3.5.4.5]	NA	NA	NA	NA	NA	NA	NA	kofam
UniRef90_E2NPT6	NA	NA	K01493	dCMP deaminase [EC:3.5.4.12]	NA	NA	NA	NA	NA	NA	NA	kofam
UniRef90_A0A285PRE5	NA	NA	K01493	dCMP deaminase [EC:3.5.4.12]	NA	NA	NA	NA	NA	NA	NA	kofam
UniClust90_NNMBKBKA01961	NA	NA	K01493	dCMP deaminase [EC:3.5.4.12]	NA	NA	NA	NA	NA	NA	NA	kofam
UniClust90_DFFHMDAJ00761	NA	NA	K01493	dCMP deaminase [EC:3.5.4.12]	NA	NA	NA	NA	NA	NA	NA	kofam
UniClust90_GICFMJFC02007	NA	NA	K02621	topoisomerase IV subunit A [EC:5.6.2.2]	NA	NA	NA	NA	NA	NA	NA	kofam
UniClust90_DFFHMDAJ00762	NA	NA	K01493	dCMP deaminase [EC:3.5.4.12]	NA	NA	NA	NA	NA	NA	NA	kofam
UniClust90_PJMMNGII00257	NA	NA	K01493	dCMP deaminase [EC:3.5.4.12]	NA	NA	NA	NA	NA	NA	NA	kofam
UniRef90_A0A380LL96	NA	NA	K01493	dCMP deaminase [EC:3.5.4.12]	NA	NA	NA	NA	NA	NA	NA	kofam
UniRef90_B7CCH0	NA	NA	K01493	dCMP deaminase [EC:3.5.4.12]	NA	NA	NA	NA	NA	NA	NA	kofam
UniRef90_A0A0E9FNU2	NA	NA	K01493	dCMP deaminase [EC:3.5.4.12]	NA	NA	NA	NA	NA	NA	NA	kofam
UniRef90_E2SRW2	NA	NA	K01493	dCMP deaminase [EC:3.5.4.12]	NA	NA	NA	NA	NA	NA	NA	kofam
UniRef90_A0A174H111	NA	NA	K01493	dCMP deaminase [EC:3.5.4.12]	NA	NA	NA	NA	NA	NA	NA	kofam
UniClust90_LOAMCOHN00475	NA	NA	K01493	dCMP deaminase [EC:3.5.4.12]	NA	NA	NA	NA	NA	NA	NA	kofam
UniClust90_HPMOFLPG01256	NA	NA	K01493	dCMP deaminase [EC:3.5.4.12]	NA	NA	NA	NA	NA	NA	NA	kofam
UniClust90_DFOBLPIO01216	NA	NA	K01494	dCTP deaminase [EC:3.5.4.13]	NA	NA	NA	NA	NA	NA	NA	kofam
UniRef90_E2NQK0	NA	NA	K01494	dCTP deaminase [EC:3.5.4.13]	NA	NA	NA	NA	NA	NA	NA	kofam
UniRef90_A0A1H2W9N9	NA	NA	K01494	dCTP deaminase [EC:3.5.4.13]	NA	NA	NA	NA	NA	NA	NA	kofam
UniClust90_HDCCAKCL00788	NA	NA	K01494	dCTP deaminase [EC:3.5.4.13]	NA	NA	NA	NA	NA	NA	NA	kofam
UniClust90_MBPADOMP01627	NA	NA	K01494	dCTP deaminase [EC:3.5.4.13]	NA	NA	NA	NA	NA	NA	NA	kofam
UniClust90_FHFOFNBB01702	NA	NA	K01520	dUTP diphosphatase [EC:3.6.1.23]	NA	NA	NA	NA	NA	NA	NA	kofam
UniClust90_BEMMDHJJ01836	NA	NA	K01494	dCTP deaminase [EC:3.5.4.13]	NA	NA	NA	NA	NA	NA	NA	kofam
UniRef90_A0A223MTT1	NA	NA	K14652	3,4-dihydroxy 2-butanone 4-phosphate synthase / GTP cyclohydrolase II [EC:4.1.99.12 3.5.4.25]	NA	NA	NA	NA	NA	NA	NA	kofam
UniRef90_A0A174GVC9	NA	NA	K05396	D-cysteine desulfhydrase [EC:4.4.1.15]	NA	NA	NA	NA	NA	NA	NA	kofam
UniClust90_EFJOLBFA02005	NA	NA	K05396	D-cysteine desulfhydrase [EC:4.4.1.15]	NA	NA	NA	NA	NA	NA	NA	kofam
UniClust90_DNKAJKFL00920	NA	NA	K05396	D-cysteine desulfhydrase [EC:4.4.1.15]	NA	NA	NA	NA	NA	NA	NA	kofam
UniClust90_NBADLEGN00767	NA	NA	K05396	D-cysteine desulfhydrase [EC:4.4.1.15]	NA	NA	NA	NA	NA	NA	NA	kofam
UniClust90_EAEANFJG00066	NA	NA	K05396	D-cysteine desulfhydrase [EC:4.4.1.15]	NA	NA	NA	NA	NA	NA	NA	kofam
UniRef90_E2NQZ8	NA	NA	K17950	L-cysteate sulfo-lyase [EC:4.4.1.25]	NA	NA	NA	NA	NA	NA	NA	kofam
UniClust90_GLKLIPEH01198	NA	NA	K05396	D-cysteine desulfhydrase [EC:4.4.1.15]	NA	NA	NA	NA	NA	NA	NA	kofam
UniRef90_E2NQZ9	NA	NA	K05396	D-cysteine desulfhydrase [EC:4.4.1.15]	NA	NA	NA	NA	NA	NA	NA	kofam
UniClust90_FBOCPEIH01316	NA	NA	K01505	1-aminocyclopropane-1-carboxylate deaminase [EC:3.5.99.7]	NA	NA	NA	NA	NA	NA	NA	kofam
UniClust90_PIPIABJM02248	NA	NA	K01505	1-aminocyclopropane-1-carboxylate deaminase [EC:3.5.99.7]	NA	NA	NA	NA	NA	NA	NA	kofam
UniRef90_R7FLM1	NA	NA	K01507	inorganic pyrophosphatase [EC:3.6.1.1]	NA	NA	NA	NA	NA	NA	NA	kofam
UniRef90_E8LB35	NA	NA	K01507	inorganic pyrophosphatase [EC:3.6.1.1]	NA	NA	NA	NA	NA	NA	NA	kofam
UniRef90_A0A174IIJ2	NA	NA	K01512	acylphosphatase [EC:3.6.1.7]	NA	NA	NA	NA	NA	NA	NA	kofam
UniClust90_MBEHNJDD01300	NA	NA	K01512	acylphosphatase [EC:3.6.1.7]	NA	NA	NA	NA	NA	NA	NA	kofam
UniClust90_BGHPHEDI00972	NA	NA	K01512	acylphosphatase [EC:3.6.1.7]	NA	NA	NA	NA	NA	NA	NA	kofam
UniRef90_A0A285PTG0	NA	NA	K01514	exopolyphosphatase [EC:3.6.1.11]	NA	NA	NA	NA	NA	NA	NA	kofam
UniRef90_A0A174K147	NA	NA	K01514	exopolyphosphatase [EC:3.6.1.11]	NA	NA	NA	NA	NA	NA	NA	kofam
UniClust90_NFCCFFHH00614	NA	NA	K01514	exopolyphosphatase [EC:3.6.1.11]	NA	NA	NA	NA	NA	NA	NA	kofam
UniClust90_NDBAECLO01439	NA	NA	K01514	exopolyphosphatase [EC:3.6.1.11]	NA	NA	NA	NA	NA	NA	NA	kofam
UniClust90_FHFOFNBB00325	NA	NA	K01514	exopolyphosphatase [EC:3.6.1.11]	NA	NA	NA	NA	NA	NA	NA	kofam
UniRef90_R6P7R4	NA	NA	K01515	ADP-ribose pyrophosphatase [EC:3.6.1.13 3.6.1.-]	NA	NA	NA	NA	NA	NA	NA	kofam
UniRef90_A0A174M908	NA	NA	K01515	ADP-ribose pyrophosphatase [EC:3.6.1.13 3.6.1.-]	NA	NA	NA	NA	NA	NA	NA	kofam
UniClust90_LLLKNOBM00038	NA	NA	K01515	ADP-ribose pyrophosphatase [EC:3.6.1.13 3.6.1.-]	NA	NA	NA	NA	NA	NA	NA	kofam
UniClust90_MHHIKNMN01452	NA	NA	K01515	ADP-ribose pyrophosphatase [EC:3.6.1.13 3.6.1.-]	NA	NA	NA	NA	NA	NA	NA	kofam
UniClust90_GKLOAJGP01411	NA	NA	K01515	ADP-ribose pyrophosphatase [EC:3.6.1.13 3.6.1.-]	NA	NA	NA	NA	NA	NA	NA	kofam
UniClust90_JLOPMJMK01332	NA	NA	K01515	ADP-ribose pyrophosphatase [EC:3.6.1.13 3.6.1.-]	NA	NA	NA	NA	NA	NA	NA	kofam
UniClust90_JMMEGKDK01715	NA	NA	K01515	ADP-ribose pyrophosphatase [EC:3.6.1.13 3.6.1.-]	NA	NA	NA	NA	NA	NA	NA	kofam
UniRef90_C4Z6B6	NA	NA	K01515	ADP-ribose pyrophosphatase [EC:3.6.1.13 3.6.1.-]	NA	NA	NA	NA	NA	NA	NA	kofam
UniClust90_IBGIDPKF01080	NA	NA	K01518	bis(5'-nucleosidyl)-tetraphosphatase [EC:3.6.1.17]	NA	NA	NA	NA	NA	NA	NA	kofam
UniRef90_A0A174IB19	NA	NA	K01518	bis(5'-nucleosidyl)-tetraphosphatase [EC:3.6.1.17]	NA	NA	NA	NA	NA	NA	NA	kofam
UniRef90_A0A174YSB1	NA	NA	K01518	bis(5'-nucleosidyl)-tetraphosphatase [EC:3.6.1.17]	NA	NA	NA	NA	NA	NA	NA	kofam
UniRef90_A0A174IHU7	NA	NA	K01518	bis(5'-nucleosidyl)-tetraphosphatase [EC:3.6.1.17]	NA	NA	NA	NA	NA	NA	NA	kofam
UniRef90_E2NNE9	NA	NA	K01519	XTP/dITP diphosphohydrolase [EC:3.6.1.66]	NA	NA	NA	NA	NA	NA	NA	kofam
UniRef90_K1SXG9	NA	NA	K01519	XTP/dITP diphosphohydrolase [EC:3.6.1.66]	NA	NA	NA	NA	NA	NA	NA	kofam
UniClust90_HBPPABAO00421	NA	NA	K01519	XTP/dITP diphosphohydrolase [EC:3.6.1.66]	NA	NA	NA	NA	NA	NA	NA	kofam
UniClust90_BOALIDLC00606	NA	NA	K01519	XTP/dITP diphosphohydrolase [EC:3.6.1.66]	NA	NA	NA	NA	NA	NA	NA	kofam
UniClust90_DMHAAAGI00347	NA	NA	K01519	XTP/dITP diphosphohydrolase [EC:3.6.1.66]	NA	NA	NA	NA	NA	NA	NA	kofam
UniClust90_HBPPABAO00422	NA	NA	K01519	XTP/dITP diphosphohydrolase [EC:3.6.1.66]	NA	NA	NA	NA	NA	NA	NA	kofam
UniClust90_BKIDDFCG01261	NA	NA	K01520	dUTP diphosphatase [EC:3.6.1.23]	NA	NA	NA	NA	NA	NA	NA	kofam
UniClust90_GHKIHNGF02328	NA	NA	K01520	dUTP diphosphatase [EC:3.6.1.23]	NA	NA	NA	NA	NA	NA	NA	kofam
UniClust90_HFPDNMNG00059	NA	NA	K01520	dUTP diphosphatase [EC:3.6.1.23]	NA	NA	NA	NA	NA	NA	NA	kofam
UniClust90_EEJPCAFH00990	NA	NA	K01520	dUTP diphosphatase [EC:3.6.1.23]	NA	NA	NA	NA	NA	NA	NA	kofam
UniClust90_ILIHLFDL01624	NA	NA	K01520	dUTP diphosphatase [EC:3.6.1.23]	NA	NA	NA	NA	NA	NA	NA	kofam
UniRef90_A0A0E9EL53	NA	NA	K01520	dUTP diphosphatase [EC:3.6.1.23]	NA	NA	NA	NA	NA	NA	NA	kofam
UniClust90_JAJNOGHD00446	NA	NA	K01520	dUTP diphosphatase [EC:3.6.1.23]	NA	NA	NA	NA	NA	NA	NA	kofam
UniClust90_CELCCCDM00063	NA	NA	K01520	dUTP diphosphatase [EC:3.6.1.23]	NA	NA	NA	NA	NA	NA	NA	kofam
UniClust90_GEJBDMIF01508	NA	NA	K01520	dUTP diphosphatase [EC:3.6.1.23]	NA	NA	NA	NA	NA	NA	NA	kofam
UniClust90_MONINNOP01614	NA	NA	K01520	dUTP diphosphatase [EC:3.6.1.23]	NA	NA	NA	NA	NA	NA	NA	kofam
UniClust90_OFOPNBON00396	NA	NA	K01520	dUTP diphosphatase [EC:3.6.1.23]	NA	NA	NA	NA	NA	NA	NA	kofam
UniRef90_E2NU23	NA	NA	K01520	dUTP diphosphatase [EC:3.6.1.23]	NA	NA	NA	NA	NA	NA	NA	kofam
UniRef90_A0A0H1RVM4	NA	NA	K01520	dUTP diphosphatase [EC:3.6.1.23]	NA	NA	NA	NA	NA	NA	NA	kofam
UniClust90_PHHACOAM00634	NA	NA	K01520	dUTP diphosphatase [EC:3.6.1.23]	NA	NA	NA	NA	NA	NA	NA	kofam
UniRef90_A0A173ZVR9	NA	NA	K01520	dUTP diphosphatase [EC:3.6.1.23]	NA	NA	NA	NA	NA	NA	NA	kofam
UniClust90_EAMEDMOE00209	NA	NA	K01520	dUTP diphosphatase [EC:3.6.1.23]	NA	NA	NA	NA	NA	NA	NA	kofam
UniRef90_A0A1Q6TJA4	NA	NA	K01520	dUTP diphosphatase [EC:3.6.1.23]	NA	NA	NA	NA	NA	NA	NA	kofam
UniClust90_EKOEPHHP00634	NA	NA	K01520	dUTP diphosphatase [EC:3.6.1.23]	NA	NA	NA	NA	NA	NA	NA	kofam
UniClust90_FIMMDICH00907	NA	NA	K01520	dUTP diphosphatase [EC:3.6.1.23]	NA	NA	NA	NA	NA	NA	NA	kofam
UniClust90_GAKEAPJF00112	NA	NA	K01520	dUTP diphosphatase [EC:3.6.1.23]	NA	NA	NA	NA	NA	NA	NA	kofam
UniClust90_LMFCBFHL00073	NA	NA	K01520	dUTP diphosphatase [EC:3.6.1.23]	NA	NA	NA	NA	NA	NA	NA	kofam
UniClust90_FBNJBKCH01403	NA	NA	K01520	dUTP diphosphatase [EC:3.6.1.23]	NA	NA	NA	NA	NA	NA	NA	kofam
UniClust90_HINLLBAD00771	NA	NA	K01520	dUTP diphosphatase [EC:3.6.1.23]	NA	NA	NA	NA	NA	NA	NA	kofam
UniRef90_A0A373KP38	NA	NA	K01520	dUTP diphosphatase [EC:3.6.1.23]	NA	NA	NA	NA	NA	NA	NA	kofam
UniRef90_A0A374QQH2	NA	NA	K01520	dUTP diphosphatase [EC:3.6.1.23]	NA	NA	NA	NA	NA	NA	NA	kofam
UniClust90_OHGNFJLH01138	NA	NA	K01520	dUTP diphosphatase [EC:3.6.1.23]	NA	NA	NA	NA	NA	NA	NA	kofam
UniClust90_KLAPANHI02332	NA	NA	K01520	dUTP diphosphatase [EC:3.6.1.23]	NA	NA	NA	NA	NA	NA	NA	kofam
UniClust90_HDFEBNAK01901	NA	NA	K01520	dUTP diphosphatase [EC:3.6.1.23]	NA	NA	NA	NA	NA	NA	NA	kofam
UniRef90_A0A3E1NKG9	NA	NA	K01520	dUTP diphosphatase [EC:3.6.1.23]	NA	NA	NA	NA	NA	NA	NA	kofam
UniClust90_HMHGHAAL00024	NA	NA	K01520	dUTP diphosphatase [EC:3.6.1.23]	NA	NA	NA	NA	NA	NA	NA	kofam
UniClust90_KBLJNPDM00780	NA	NA	K01520	dUTP diphosphatase [EC:3.6.1.23]	NA	NA	NA	NA	NA	NA	NA	kofam
UniClust90_NOPFFLIP00147	NA	NA	K01520	dUTP diphosphatase [EC:3.6.1.23]	NA	NA	NA	NA	NA	NA	NA	kofam
UniClust90_CPKLAMGK00023	NA	NA	K01520	dUTP diphosphatase [EC:3.6.1.23]	NA	NA	NA	NA	NA	NA	NA	kofam
UniRef90_A8RFD2	NA	NA	K01525	bis(5'-nucleosyl)-tetraphosphatase (symmetrical) [EC:3.6.1.41]	NA	NA	NA	NA	NA	NA	NA	kofam
UniClust90_DEIINBNK00690	NA	NA	K01525	bis(5'-nucleosyl)-tetraphosphatase (symmetrical) [EC:3.6.1.41]	NA	NA	NA	NA	NA	NA	NA	kofam
UniRef90_E2NW98	NA	NA	K01525	bis(5'-nucleosyl)-tetraphosphatase (symmetrical) [EC:3.6.1.41]	NA	NA	NA	NA	NA	NA	NA	kofam
UniRef90_A0A174JNC0	NA	NA	K01525	bis(5'-nucleosyl)-tetraphosphatase (symmetrical) [EC:3.6.1.41]	NA	NA	NA	NA	NA	NA	NA	kofam
UniClust90_HOFNHCJN01055	NA	NA	K01525	bis(5'-nucleosyl)-tetraphosphatase (symmetrical) [EC:3.6.1.41]	NA	NA	NA	NA	NA	NA	NA	kofam
UniClust90_HGBAJHKJ00584	NA	NA	K01525	bis(5'-nucleosyl)-tetraphosphatase (symmetrical) [EC:3.6.1.41]	NA	NA	NA	NA	NA	NA	NA	kofam
UniClust90_DJPMOEAM00081	NA	NA	K01525	bis(5'-nucleosyl)-tetraphosphatase (symmetrical) [EC:3.6.1.41]	NA	NA	NA	NA	NA	NA	NA	kofam
UniClust90_HBPPABAO01176	NA	NA	K01525	bis(5'-nucleosyl)-tetraphosphatase (symmetrical) [EC:3.6.1.41]	NA	NA	NA	NA	NA	NA	NA	kofam
UniClust90_KOACGLCC00138	NA	NA	K01525	bis(5'-nucleosyl)-tetraphosphatase (symmetrical) [EC:3.6.1.41]	NA	NA	NA	NA	NA	NA	NA	kofam
UniClust90_FHJMLPGG01526	NA	NA	K01525	bis(5'-nucleosyl)-tetraphosphatase (symmetrical) [EC:3.6.1.41]	NA	NA	NA	NA	NA	NA	NA	kofam
UniRef90_A7B1L7	NA	NA	K01537	P-type Ca2+ transporter type 2C [EC:7.2.2.10]	NA	NA	NA	NA	NA	NA	NA	kofam
UniClust90_ABGABGKJ00353	NA	NA	K01537	P-type Ca2+ transporter type 2C [EC:7.2.2.10]	NA	NA	NA	NA	NA	NA	NA	kofam
UniRef90_A0A174PH54	NA	NA	K01537	P-type Ca2+ transporter type 2C [EC:7.2.2.10]	NA	NA	NA	NA	NA	NA	NA	kofam
UniClust90_GKAKKHIA01209	NA	NA	K01537	P-type Ca2+ transporter type 2C [EC:7.2.2.10]	NA	NA	NA	NA	NA	NA	NA	kofam
UniClust90_GJOJHOOB00728	NA	NA	K01531	P-type Mg2+ transporter [EC:7.2.2.14]	NA	NA	NA	NA	NA	NA	NA	kofam
UniClust90_NFGIACEK01987	NA	NA	K01531	P-type Mg2+ transporter [EC:7.2.2.14]	NA	NA	NA	NA	NA	NA	NA	kofam
UniRef90_A0A174GS90	NA	NA	K12953	cation-transporting P-type ATPase F [EC:7.2.2.-]	NA	NA	NA	NA	NA	NA	NA	kofam
UniClust90_IMAJOAGN00646	NA	NA	K01534	Zn2+/Cd2+-exporting ATPase [EC:7.2.2.12 7.2.2.21]	NA	NA	NA	NA	NA	NA	NA	kofam
UniClust90_CAAALMGF01344	NA	NA	K01534	Zn2+/Cd2+-exporting ATPase [EC:7.2.2.12 7.2.2.21]	NA	NA	NA	NA	NA	NA	NA	kofam
UniClust90_OMGCMCNO00257	NA	NA	K01537	P-type Ca2+ transporter type 2C [EC:7.2.2.10]	NA	NA	NA	NA	NA	NA	NA	kofam
UniClust90_BLPDBFEH02023	NA	NA	K01537	P-type Ca2+ transporter type 2C [EC:7.2.2.10]	NA	NA	NA	NA	NA	NA	NA	kofam
UniRef90_A0A1C6L4J7	NA	NA	K01537	P-type Ca2+ transporter type 2C [EC:7.2.2.10]	NA	NA	NA	NA	NA	NA	NA	kofam
UniClust90_NBDFPIEF01451	NA	NA	K01537	P-type Ca2+ transporter type 2C [EC:7.2.2.10]	NA	NA	NA	NA	NA	NA	NA	kofam
UniClust90_HFPDNMNG00126	NA	NA	K01537	P-type Ca2+ transporter type 2C [EC:7.2.2.10]	NA	NA	NA	NA	NA	NA	NA	kofam
UniRef90_A0A173ZZV1	NA	NA	K01537	P-type Ca2+ transporter type 2C [EC:7.2.2.10]	NA	NA	NA	NA	NA	NA	NA	kofam
UniClust90_PPHAGLLG00652	NA	NA	K12952	cation-transporting P-type ATPase E [EC:7.2.2.-]	NA	NA	NA	NA	NA	NA	NA	kofam
UniClust90_CAAALMGF01345	NA	NA	K01531	P-type Mg2+ transporter [EC:7.2.2.14]	NA	NA	NA	NA	NA	NA	NA	kofam
UniClust90_COEOOBGB00684	NA	NA	K01537	P-type Ca2+ transporter type 2C [EC:7.2.2.10]	NA	NA	NA	NA	NA	NA	NA	kofam
UniClust90_KICGNDFF00705	NA	NA	K12952	cation-transporting P-type ATPase E [EC:7.2.2.-]	NA	NA	NA	NA	NA	NA	NA	kofam
UniClust90_MCKDOILC00850	NA	NA	K01537	P-type Ca2+ transporter type 2C [EC:7.2.2.10]	NA	NA	NA	NA	NA	NA	NA	kofam
UniClust90_JKEDKFPF00993	NA	NA	K01537	P-type Ca2+ transporter type 2C [EC:7.2.2.10]	NA	NA	NA	NA	NA	NA	NA	kofam
UniClust90_GHDHHJNL01681	NA	NA	K01537	P-type Ca2+ transporter type 2C [EC:7.2.2.10]	NA	NA	NA	NA	NA	NA	NA	kofam
UniClust90_ONHNMDHH00391	NA	NA	K01537	P-type Ca2+ transporter type 2C [EC:7.2.2.10]	NA	NA	NA	NA	NA	NA	NA	kofam
UniRef90_R7GMY6	NA	NA	K12952	cation-transporting P-type ATPase E [EC:7.2.2.-]	NA	NA	NA	NA	NA	NA	NA	kofam
UniClust90_CJALFMMB01380	NA	NA	K01534	Zn2+/Cd2+-exporting ATPase [EC:7.2.2.12 7.2.2.21]	NA	NA	NA	NA	NA	NA	NA	kofam
UniClust90_OMGCMCNO01648	NA	NA	K12952	cation-transporting P-type ATPase E [EC:7.2.2.-]	NA	NA	NA	NA	NA	NA	NA	kofam
UniClust90_JGPPPIMH00773	NA	NA	K01533	P-type Cu2+ transporter [EC:7.2.2.9]	NA	NA	NA	NA	NA	NA	NA	kofam
UniRef90_A0A174KVK2	NA	NA	K01533	P-type Cu2+ transporter [EC:7.2.2.9]	NA	NA	NA	NA	NA	NA	NA	kofam
UniClust90_BLOLLBLE00619	NA	NA	K01533	P-type Cu2+ transporter [EC:7.2.2.9]	NA	NA	NA	NA	NA	NA	NA	kofam
UniClust90_NHJPPNCG00867	NA	NA	K01534	Zn2+/Cd2+-exporting ATPase [EC:7.2.2.12 7.2.2.21]	NA	NA	NA	NA	NA	NA	NA	kofam
UniRef90_A0A174PYT2	NA	NA	K01534	Zn2+/Cd2+-exporting ATPase [EC:7.2.2.12 7.2.2.21]	NA	NA	NA	NA	NA	NA	NA	kofam
UniRef90_A0A373YBA4	NA	NA	K01533	P-type Cu2+ transporter [EC:7.2.2.9]	NA	NA	NA	NA	NA	NA	NA	kofam
UniRef90_R7H3E7	NA	NA	K12950	manganese-transporting P-type ATPase C [EC:7.2.2.22]	NA	NA	NA	NA	NA	NA	NA	kofam
UniClust90_IHLJGMLN00745	NA	NA	K01534	Zn2+/Cd2+-exporting ATPase [EC:7.2.2.12 7.2.2.21]	NA	NA	NA	NA	NA	NA	NA	kofam
UniRef90_R7GKC6	NA	NA	K12950	manganese-transporting P-type ATPase C [EC:7.2.2.22]	NA	NA	NA	NA	NA	NA	NA	kofam
UniClust90_CEDOHKFB01025	NA	NA	K01537	P-type Ca2+ transporter type 2C [EC:7.2.2.10]	NA	NA	NA	NA	NA	NA	NA	kofam
UniClust90_LHHKMODC00235	NA	NA	K12950	manganese-transporting P-type ATPase C [EC:7.2.2.22]	NA	NA	NA	NA	NA	NA	NA	kofam
UniClust90_BABBPMGK01848	NA	NA	K01534	Zn2+/Cd2+-exporting ATPase [EC:7.2.2.12 7.2.2.21]	NA	NA	NA	NA	NA	NA	NA	kofam
UniClust90_OONMHLGB00504	NA	NA	K01533	P-type Cu2+ transporter [EC:7.2.2.9]	NA	NA	NA	NA	NA	NA	NA	kofam
UniRef90_A0A174SNC2	NA	NA	K12950	manganese-transporting P-type ATPase C [EC:7.2.2.22]	NA	NA	NA	NA	NA	NA	NA	kofam
UniClust90_ELIBEGNF02050	NA	NA	K01535	H+-transporting ATPase [EC:7.1.2.1]	NA	NA	NA	NA	NA	NA	NA	kofam
UniRef90_A0A174AJH8	NA	NA	K01534	Zn2+/Cd2+-exporting ATPase [EC:7.2.2.12 7.2.2.21]	NA	NA	NA	NA	NA	NA	NA	kofam
UniRef90_B6G271	NA	NA	K01534	Zn2+/Cd2+-exporting ATPase [EC:7.2.2.12 7.2.2.21]	NA	NA	NA	NA	NA	NA	NA	kofam
UniClust90_HAKMNLGP00278	NA	NA	K01539	sodium/potassium-transporting ATPase subunit alpha [EC:7.2.2.13]	NA	NA	NA	NA	NA	NA	NA	kofam
UniClust90_MPOFMAHL00771	NA	NA	K01531	P-type Mg2+ transporter [EC:7.2.2.14]	NA	NA	NA	NA	NA	NA	NA	kofam
UniClust90_OCBIFIHE00354	NA	NA	K01539	sodium/potassium-transporting ATPase subunit alpha [EC:7.2.2.13]	NA	NA	NA	NA	NA	NA	NA	kofam
UniClust90_CBKLIELF00716	NA	NA	K01535	H+-transporting ATPase [EC:7.1.2.1]	NA	NA	NA	NA	NA	NA	NA	kofam
UniClust90_AAHBLKBK01391	NA	NA	K01539	sodium/potassium-transporting ATPase subunit alpha [EC:7.2.2.13]	NA	NA	NA	NA	NA	NA	NA	kofam
UniClust90_CFLDHEFF00861	NA	NA	K01535	H+-transporting ATPase [EC:7.1.2.1]	NA	NA	NA	NA	NA	NA	NA	kofam
UniRef90_E2NSA9	NA	NA	K01534	Zn2+/Cd2+-exporting ATPase [EC:7.2.2.12 7.2.2.21]	NA	NA	NA	NA	NA	NA	NA	kofam
UniClust90_CBKLIELF02069	NA	NA	K01547	potassium-transporting ATPase ATP-binding subunit [EC:7.2.2.6]	NA	NA	NA	NA	NA	NA	NA	kofam
UniClust90_EBJIBHJN00362	NA	NA	K01539	sodium/potassium-transporting ATPase subunit alpha [EC:7.2.2.13]	NA	NA	NA	NA	NA	NA	NA	kofam
UniClust90_NMMMBOOH01611	NA	NA	K01531	P-type Mg2+ transporter [EC:7.2.2.14]	NA	NA	NA	NA	NA	NA	NA	kofam
UniClust90_PICDBDMP00128	NA	NA	K01535	H+-transporting ATPase [EC:7.1.2.1]	NA	NA	NA	NA	NA	NA	NA	kofam
UniClust90_JOEHCIJN00836	NA	NA	K01531	P-type Mg2+ transporter [EC:7.2.2.14]	NA	NA	NA	NA	NA	NA	NA	kofam
UniClust90_PHHACOAM01117	NA	NA	K01531	P-type Mg2+ transporter [EC:7.2.2.14]	NA	NA	NA	NA	NA	NA	NA	kofam
UniClust90_AOEAEECE01484	NA	NA	K01535	H+-transporting ATPase [EC:7.1.2.1]	NA	NA	NA	NA	NA	NA	NA	kofam
UniClust90_FKNEILCH00851	NA	NA	K01539	sodium/potassium-transporting ATPase subunit alpha [EC:7.2.2.13]	NA	NA	NA	NA	NA	NA	NA	kofam
UniClust90_AODLFEEF01072	NA	NA	K01539	sodium/potassium-transporting ATPase subunit alpha [EC:7.2.2.13]	NA	NA	NA	NA	NA	NA	NA	kofam
UniClust90_BLDHCELA01547	NA	NA	K01531	P-type Mg2+ transporter [EC:7.2.2.14]	NA	NA	NA	NA	NA	NA	NA	kofam
UniClust90_JLBEEJKB00361	NA	NA	K01535	H+-transporting ATPase [EC:7.1.2.1]	NA	NA	NA	NA	NA	NA	NA	kofam
UniClust90_KNKEDNKO01168	NA	NA	K01535	H+-transporting ATPase [EC:7.1.2.1]	NA	NA	NA	NA	NA	NA	NA	kofam
UniClust90_BABBPMGK01685	NA	NA	K01537	P-type Ca2+ transporter type 2C [EC:7.2.2.10]	NA	NA	NA	NA	NA	NA	NA	kofam
UniClust90_HAKMNLGP01112	NA	NA	K01537	P-type Ca2+ transporter type 2C [EC:7.2.2.10]	NA	NA	NA	NA	NA	NA	NA	kofam
UniClust90_IDCFADIE00632	NA	NA	K01537	P-type Ca2+ transporter type 2C [EC:7.2.2.10]	NA	NA	NA	NA	NA	NA	NA	kofam
UniClust90_ALCDIIAH00727	NA	NA	K01537	P-type Ca2+ transporter type 2C [EC:7.2.2.10]	NA	NA	NA	NA	NA	NA	NA	kofam
UniClust90_LCHACAOH01146	NA	NA	K01537	P-type Ca2+ transporter type 2C [EC:7.2.2.10]	NA	NA	NA	NA	NA	NA	NA	kofam
UniClust90_LEOJCKMF00682	NA	NA	K01535	H+-transporting ATPase [EC:7.1.2.1]	NA	NA	NA	NA	NA	NA	NA	kofam
UniClust90_NFCIJOKA01790	NA	NA	K01534	Zn2+/Cd2+-exporting ATPase [EC:7.2.2.12 7.2.2.21]	NA	NA	NA	NA	NA	NA	NA	kofam
UniClust90_LAMJKIFC01431	NA	NA	K01537	P-type Ca2+ transporter type 2C [EC:7.2.2.10]	NA	NA	NA	NA	NA	NA	NA	kofam
UniClust90_KICGNDFF01652	NA	NA	K01531	P-type Mg2+ transporter [EC:7.2.2.14]	NA	NA	NA	NA	NA	NA	NA	kofam
UniClust90_CKOKPCDF00800	NA	NA	K01534	Zn2+/Cd2+-exporting ATPase [EC:7.2.2.12 7.2.2.21]	NA	NA	NA	NA	NA	NA	NA	kofam
UniClust90_JBCNKAOE01161	NA	NA	K01535	H+-transporting ATPase [EC:7.1.2.1]	NA	NA	NA	NA	NA	NA	NA	kofam
UniClust90_GJIBPJMP00931	NA	NA	K01537	P-type Ca2+ transporter type 2C [EC:7.2.2.10]	NA	NA	NA	NA	NA	NA	NA	kofam
UniClust90_KFLMKJNE00719	NA	NA	K01537	P-type Ca2+ transporter type 2C [EC:7.2.2.10]	NA	NA	NA	NA	NA	NA	NA	kofam
UniClust90_NCKAONHC00604	NA	NA	K01537	P-type Ca2+ transporter type 2C [EC:7.2.2.10]	NA	NA	NA	NA	NA	NA	NA	kofam
UniClust90_LOHPBJFH00109	NA	NA	K01535	H+-transporting ATPase [EC:7.1.2.1]	NA	NA	NA	NA	NA	NA	NA	kofam
UniClust90_GFOMDDCA00874	NA	NA	K01535	H+-transporting ATPase [EC:7.1.2.1]	NA	NA	NA	NA	NA	NA	NA	kofam
UniClust90_NCBMBIPD00331	NA	NA	K01534	Zn2+/Cd2+-exporting ATPase [EC:7.2.2.12 7.2.2.21]	NA	NA	NA	NA	NA	NA	NA	kofam
UniClust90_KJAPJPIB01122	NA	NA	K01535	H+-transporting ATPase [EC:7.1.2.1]	NA	NA	NA	NA	NA	NA	NA	kofam
UniClust90_CKOKPCDF00799	NA	NA	K01534	Zn2+/Cd2+-exporting ATPase [EC:7.2.2.12 7.2.2.21]	NA	NA	NA	NA	NA	NA	NA	kofam
UniClust90_NMFDMPKD00390	NA	NA	K01534	Zn2+/Cd2+-exporting ATPase [EC:7.2.2.12 7.2.2.21]	NA	NA	NA	NA	NA	NA	NA	kofam
UniClust90_MBEHNJDD01352	NA	NA	K01534	Zn2+/Cd2+-exporting ATPase [EC:7.2.2.12 7.2.2.21]	NA	NA	NA	NA	NA	NA	NA	kofam
UniClust90_COEOOBGB00093	NA	NA	K01534	Zn2+/Cd2+-exporting ATPase [EC:7.2.2.12 7.2.2.21]	NA	NA	NA	NA	NA	NA	NA	kofam
UniClust90_COEOOBGB00685	NA	NA	K01537	P-type Ca2+ transporter type 2C [EC:7.2.2.10]	NA	NA	NA	NA	NA	NA	NA	kofam
UniClust90_OMGCMCNO00258	NA	NA	K01537	P-type Ca2+ transporter type 2C [EC:7.2.2.10]	NA	NA	NA	NA	NA	NA	NA	kofam
UniClust90_FEABPPDH02051	NA	NA	K01537	P-type Ca2+ transporter type 2C [EC:7.2.2.10]	NA	NA	NA	NA	NA	NA	NA	kofam
UniRef90_A0A174MY57	NA	NA	K01556	kynureninase [EC:3.7.1.3]	NA	NA	NA	NA	NA	NA	NA	kofam
UniRef90_E2NUF8	NA	NA	K01556	kynureninase [EC:3.7.1.3]	NA	NA	NA	NA	NA	NA	NA	kofam
UniRef90_A0A173T3W8	NA	NA	K07025	putative hydrolase of the HAD superfamily	NA	NA	NA	NA	NA	NA	NA	kofam
UniRef90_A0A412I874	NA	NA	K01560	2-haloacid dehalogenase [EC:3.8.1.2]	NA	NA	NA	NA	NA	NA	NA	kofam
UniClust90_GFOPHCKC00201	NA	NA	K01560	2-haloacid dehalogenase [EC:3.8.1.2]	NA	NA	NA	NA	NA	NA	NA	kofam
UniRef90_A0A174I9L3	NA	NA	K01560	2-haloacid dehalogenase [EC:3.8.1.2]	NA	NA	NA	NA	NA	NA	NA	kofam
UniRef90_A0A174L565	NA	NA	K22292	N-acetyl-D-muramate 6-phosphate phosphatase [EC:3.1.3.105]	NA	NA	NA	NA	NA	NA	NA	kofam
UniRef90_A0A174H706	NA	NA	K01560	2-haloacid dehalogenase [EC:3.8.1.2]	NA	NA	NA	NA	NA	NA	NA	kofam
UniClust90_CDIAIAKH01239	NA	NA	K01560	2-haloacid dehalogenase [EC:3.8.1.2]	NA	NA	NA	NA	NA	NA	NA	kofam
UniRef90_A0A174GWT6	NA	NA	K01560	2-haloacid dehalogenase [EC:3.8.1.2]	NA	NA	NA	NA	NA	NA	NA	kofam
UniRef90_A0A3E5DS37	NA	NA	K01560	2-haloacid dehalogenase [EC:3.8.1.2]	NA	NA	NA	NA	NA	NA	NA	kofam
UniRef90_R7GM67	NA	NA	K01560	2-haloacid dehalogenase [EC:3.8.1.2]	NA	NA	NA	NA	NA	NA	NA	kofam
UniRef90_A0A173QZN9	NA	NA	K01560	2-haloacid dehalogenase [EC:3.8.1.2]	NA	NA	NA	NA	NA	NA	NA	kofam
UniClust90_NGGILPED00197	NA	NA	K01560	2-haloacid dehalogenase [EC:3.8.1.2]	NA	NA	NA	NA	NA	NA	NA	kofam
UniClust90_PBDHAKLI01948	NA	NA	K22292	N-acetyl-D-muramate 6-phosphate phosphatase [EC:3.1.3.105]	NA	NA	NA	NA	NA	NA	NA	kofam
UniRef90_A0A174N3I2	NA	NA	K22292	N-acetyl-D-muramate 6-phosphate phosphatase [EC:3.1.3.105]	NA	NA	NA	NA	NA	NA	NA	kofam
UniRef90_A0A174GF15	NA	NA	K22292	N-acetyl-D-muramate 6-phosphate phosphatase [EC:3.1.3.105]	NA	NA	NA	NA	NA	NA	NA	kofam
UniClust90_AEIFJILG01483	NA	NA	K01560	2-haloacid dehalogenase [EC:3.8.1.2]	NA	NA	NA	NA	NA	NA	NA	kofam
UniClust90_MHBBLBKI00038	NA	NA	K01560	2-haloacid dehalogenase [EC:3.8.1.2]	NA	NA	NA	NA	NA	NA	NA	kofam
UniRef90_A0A374QXA3	NA	NA	K01560	2-haloacid dehalogenase [EC:3.8.1.2]	NA	NA	NA	NA	NA	NA	NA	kofam
UniClust90_EKNLPIGD01065	NA	NA	K01560	2-haloacid dehalogenase [EC:3.8.1.2]	NA	NA	NA	NA	NA	NA	NA	kofam
UniRef90_A0A174LQG0	NA	NA	K01560	2-haloacid dehalogenase [EC:3.8.1.2]	NA	NA	NA	NA	NA	NA	NA	kofam
UniClust90_NAMOGEML00254	NA	NA	K01560	2-haloacid dehalogenase [EC:3.8.1.2]	NA	NA	NA	NA	NA	NA	NA	kofam
UniRef90_A0A1C5PM05	NA	NA	K22292	N-acetyl-D-muramate 6-phosphate phosphatase [EC:3.1.3.105]	NA	NA	NA	NA	NA	NA	NA	kofam
UniClust90_ABAKMGGL01751	NA	NA	K22292	N-acetyl-D-muramate 6-phosphate phosphatase [EC:3.1.3.105]	NA	NA	NA	NA	NA	NA	NA	kofam
UniClust90_EBOLGNPO00103	NA	NA	K01560	2-haloacid dehalogenase [EC:3.8.1.2]	NA	NA	NA	NA	NA	NA	NA	kofam
UniRef90_E2NVK1	NA	NA	K01560	2-haloacid dehalogenase [EC:3.8.1.2]	NA	NA	NA	NA	NA	NA	NA	kofam
UniRef90_A0A174I5N1	NA	NA	K01560	2-haloacid dehalogenase [EC:3.8.1.2]	NA	NA	NA	NA	NA	NA	NA	kofam
UniClust90_DJCBFDPG00323	NA	NA	K01560	2-haloacid dehalogenase [EC:3.8.1.2]	NA	NA	NA	NA	NA	NA	NA	kofam
UniRef90_A0A1C6E1E2	NA	NA	K01560	2-haloacid dehalogenase [EC:3.8.1.2]	NA	NA	NA	NA	NA	NA	NA	kofam
UniClust90_KIDAALCN00912	NA	NA	K01560	2-haloacid dehalogenase [EC:3.8.1.2]	NA	NA	NA	NA	NA	NA	NA	kofam
UniClust90_EFJOLBFA01663	NA	NA	K01560	2-haloacid dehalogenase [EC:3.8.1.2]	NA	NA	NA	NA	NA	NA	NA	kofam
UniClust90_OCKKNJAH00201	NA	NA	K01560	2-haloacid dehalogenase [EC:3.8.1.2]	NA	NA	NA	NA	NA	NA	NA	kofam
UniClust90_ABAKMGGL01752	NA	NA	K01560	2-haloacid dehalogenase [EC:3.8.1.2]	NA	NA	NA	NA	NA	NA	NA	kofam
UniRef90_R5Q888	NA	NA	K01560	2-haloacid dehalogenase [EC:3.8.1.2]	NA	NA	NA	NA	NA	NA	NA	kofam
UniRef90_B7CD75	NA	NA	K22292	N-acetyl-D-muramate 6-phosphate phosphatase [EC:3.1.3.105]	NA	NA	NA	NA	NA	NA	NA	kofam
UniClust90_IALFHLAM00964	NA	NA	K01560	2-haloacid dehalogenase [EC:3.8.1.2]	NA	NA	NA	NA	NA	NA	NA	kofam
UniRef90_A0A374BXZ1	NA	NA	K01560	2-haloacid dehalogenase [EC:3.8.1.2]	NA	NA	NA	NA	NA	NA	NA	kofam
UniClust90_CLGCNMLL00540	NA	NA	K01560	2-haloacid dehalogenase [EC:3.8.1.2]	NA	NA	NA	NA	NA	NA	NA	kofam
UniClust90_HBPPABAO00743	NA	NA	K01560	2-haloacid dehalogenase [EC:3.8.1.2]	NA	NA	NA	NA	NA	NA	NA	kofam
UniClust90_NPCLBKJD01892	NA	NA	K22292	N-acetyl-D-muramate 6-phosphate phosphatase [EC:3.1.3.105]	NA	NA	NA	NA	NA	NA	NA	kofam
UniRef90_A5Z609	NA	NA	K01560	2-haloacid dehalogenase [EC:3.8.1.2]	NA	NA	NA	NA	NA	NA	NA	kofam
UniClust90_JMMEGKDK01066	NA	NA	K22292	N-acetyl-D-muramate 6-phosphate phosphatase [EC:3.1.3.105]	NA	NA	NA	NA	NA	NA	NA	kofam
UniClust90_JCALAHMM01401	NA	NA	K01560	2-haloacid dehalogenase [EC:3.8.1.2]	NA	NA	NA	NA	NA	NA	NA	kofam
UniRef90_A0A414FMC3	NA	NA	K01565	N-sulfoglucosamine sulfohydrolase [EC:3.10.1.1]	NA	NA	NA	NA	NA	NA	NA	kofam
UniClust90_NJFDPELO01215	NA	NA	K01565	N-sulfoglucosamine sulfohydrolase [EC:3.10.1.1]	NA	NA	NA	NA	NA	NA	NA	kofam
UniClust90_NJFDPELO01627	NA	NA	K01130	arylsulfatase [EC:3.1.6.1]	NA	NA	NA	NA	NA	NA	NA	kofam
UniRef90_E2NQV4	NA	NA	K01652	acetolactate synthase I/II/III large subunit [EC:2.2.1.6]	NA	NA	NA	NA	NA	NA	NA	kofam
UniClust90_GMIGEDGL00904	NA	NA	K01652	acetolactate synthase I/II/III large subunit [EC:2.2.1.6]	NA	NA	NA	NA	NA	NA	NA	kofam
UniClust90_BJGIALIL00002	NA	NA	K01652	acetolactate synthase I/II/III large subunit [EC:2.2.1.6]	NA	NA	NA	NA	NA	NA	NA	kofam
UniClust90_GACDDIPI00776	NA	NA	K01568	pyruvate decarboxylase [EC:4.1.1.1]	NA	NA	NA	NA	NA	NA	NA	kofam
UniClust90_MBEHNJDD00993	NA	NA	K01568	pyruvate decarboxylase [EC:4.1.1.1]	NA	NA	NA	NA	NA	NA	NA	kofam
UniClust90_PJHCNDKG02025	NA	NA	K01568	pyruvate decarboxylase [EC:4.1.1.1]	NA	NA	NA	NA	NA	NA	NA	kofam
UniClust90_CCLLJAHN00161	NA	NA	K01568	pyruvate decarboxylase [EC:4.1.1.1]	NA	NA	NA	NA	NA	NA	NA	kofam
UniClust90_NDBAECLO00748	NA	NA	K01568	pyruvate decarboxylase [EC:4.1.1.1]	NA	NA	NA	NA	NA	NA	NA	kofam
UniRef90_A0A174IEZ7	NA	NA	K01586	diaminopimelate decarboxylase [EC:4.1.1.20]	NA	NA	NA	NA	NA	NA	NA	kofam
UniClust90_GNOHNCAN01534	NA	NA	K01586	diaminopimelate decarboxylase [EC:4.1.1.20]	NA	NA	NA	NA	NA	NA	NA	kofam
UniRef90_A0A414KEH3	NA	NA	K01586	diaminopimelate decarboxylase [EC:4.1.1.20]	NA	NA	NA	NA	NA	NA	NA	kofam
UniClust90_GAIFCJAO00071	NA	NA	K01586	diaminopimelate decarboxylase [EC:4.1.1.20]	NA	NA	NA	NA	NA	NA	NA	kofam
UniClust90_HMHIBBFA01053	NA	NA	K01581	ornithine decarboxylase [EC:4.1.1.17]	NA	NA	NA	NA	NA	NA	NA	kofam
UniClust90_BPJONEOC00212	NA	NA	K01581	ornithine decarboxylase [EC:4.1.1.17]	NA	NA	NA	NA	NA	NA	NA	kofam
UniClust90_AHKDPABM01338	NA	NA	K01581	ornithine decarboxylase [EC:4.1.1.17]	NA	NA	NA	NA	NA	NA	NA	kofam
UniClust90_NNHJGLHJ02043	NA	NA	K01581	ornithine decarboxylase [EC:4.1.1.17]	NA	NA	NA	NA	NA	NA	NA	kofam
UniClust90_IIAEBPHF00011	NA	NA	K01581	ornithine decarboxylase [EC:4.1.1.17]	NA	NA	NA	NA	NA	NA	NA	kofam
UniClust90_PNNCBLNL01095	NA	NA	K01581	ornithine decarboxylase [EC:4.1.1.17]	NA	NA	NA	NA	NA	NA	NA	kofam
UniRef90_E2NSA0	NA	NA	K01581	ornithine decarboxylase [EC:4.1.1.17]	NA	NA	NA	NA	NA	NA	NA	kofam
UniClust90_OMGCMCNO01247	NA	NA	K01586	diaminopimelate decarboxylase [EC:4.1.1.20]	NA	NA	NA	NA	NA	NA	NA	kofam
UniClust90_NNHJGLHJ02042	NA	NA	K01581	ornithine decarboxylase [EC:4.1.1.17]	NA	NA	NA	NA	NA	NA	NA	kofam
UniClust90_PPCOCEMJ00044	NA	NA	K01586	diaminopimelate decarboxylase [EC:4.1.1.20]	NA	NA	NA	NA	NA	NA	NA	kofam
UniClust90_ECFJGHHK00266	NA	NA	K01586	diaminopimelate decarboxylase [EC:4.1.1.20]	NA	NA	NA	NA	NA	NA	NA	kofam
UniRef90_A0A174KCI3	NA	NA	K01923	phosphoribosylaminoimidazole-succinocarboxamide synthase [EC:6.3.2.6]	NA	NA	NA	NA	NA	NA	NA	kofam
UniRef90_A0A3R6A2Z6	NA	NA	K01587	phosphoribosylaminoimidazole carboxylase / phosphoribosylaminoimidazole-succinocarboxamide synthase [EC:4.1.1.21 6.3.2.6]	NA	NA	NA	NA	NA	NA	NA	kofam
UniClust90_KGINIOAE00118	NA	NA	K01587	phosphoribosylaminoimidazole carboxylase / phosphoribosylaminoimidazole-succinocarboxamide synthase [EC:4.1.1.21 6.3.2.6]	NA	NA	NA	NA	NA	NA	NA	kofam
UniRef90_E2NW27	NA	NA	K01587	phosphoribosylaminoimidazole carboxylase / phosphoribosylaminoimidazole-succinocarboxamide synthase [EC:4.1.1.21 6.3.2.6]	NA	NA	NA	NA	NA	NA	NA	kofam
UniClust90_EDCGLPFA00394	NA	NA	K01587	phosphoribosylaminoimidazole carboxylase / phosphoribosylaminoimidazole-succinocarboxamide synthase [EC:4.1.1.21 6.3.2.6]	NA	NA	NA	NA	NA	NA	NA	kofam
UniRef90_E8LBV8	NA	NA	K01591	orotidine-5'-phosphate decarboxylase [EC:4.1.1.23]	NA	NA	NA	NA	NA	NA	NA	kofam
UniRef90_E2NR42	NA	NA	K01591	orotidine-5'-phosphate decarboxylase [EC:4.1.1.23]	NA	NA	NA	NA	NA	NA	NA	kofam
UniClust90_LLLKNOBM01216	NA	NA	K01591	orotidine-5'-phosphate decarboxylase [EC:4.1.1.23]	NA	NA	NA	NA	NA	NA	NA	kofam
UniClust90_NOPMOMMI01473	NA	NA	K01591	orotidine-5'-phosphate decarboxylase [EC:4.1.1.23]	NA	NA	NA	NA	NA	NA	NA	kofam
UniClust90_MNGLBHAN01037	NA	NA	K01591	orotidine-5'-phosphate decarboxylase [EC:4.1.1.23]	NA	NA	NA	NA	NA	NA	NA	kofam
UniRef90_A0A174H514	NA	NA	K01591	orotidine-5'-phosphate decarboxylase [EC:4.1.1.23]	NA	NA	NA	NA	NA	NA	NA	kofam
UniClust90_ACHGKANP01133	NA	NA	K01591	orotidine-5'-phosphate decarboxylase [EC:4.1.1.23]	NA	NA	NA	NA	NA	NA	NA	kofam
UniClust90_CLADLLNC01475	NA	NA	K13038	phosphopantothenoylcysteine decarboxylase / phosphopantothenate---cysteine ligase [EC:4.1.1.36 6.3.2.5]	NA	NA	NA	NA	NA	NA	NA	kofam
UniRef90_E2NQW7	NA	NA	K13038	phosphopantothenoylcysteine decarboxylase / phosphopantothenate---cysteine ligase [EC:4.1.1.36 6.3.2.5]	NA	NA	NA	NA	NA	NA	NA	kofam
UniClust90_FIFFJDHD01390	NA	NA	K21977	phosphopantothenate---cysteine ligase (CTP) [EC:6.3.2.5]	NA	NA	NA	NA	NA	NA	NA	kofam
UniClust90_OHFLIBOL00244	NA	NA	K01598	phosphopantothenoylcysteine decarboxylase [EC:4.1.1.36]	NA	NA	NA	NA	NA	NA	NA	kofam
UniClust90_BGHPHEDI00802	NA	NA	K01598	phosphopantothenoylcysteine decarboxylase [EC:4.1.1.36]	NA	NA	NA	NA	NA	NA	NA	kofam
UniRef90_A6BD63	NA	NA	K01607	4-carboxymuconolactone decarboxylase [EC:4.1.1.44]	NA	NA	NA	NA	NA	NA	NA	kofam
UniRef90_A0A0J9BQJ0	NA	NA	K01607	4-carboxymuconolactone decarboxylase [EC:4.1.1.44]	NA	NA	NA	NA	NA	NA	NA	kofam
UniClust90_BJBEAFGK00953	NA	NA	K01607	4-carboxymuconolactone decarboxylase [EC:4.1.1.44]	NA	NA	NA	NA	NA	NA	NA	kofam
UniRef90_E2NWF3	NA	NA	K01607	4-carboxymuconolactone decarboxylase [EC:4.1.1.44]	NA	NA	NA	NA	NA	NA	NA	kofam
UniClust90_LLJBBNBG01747	NA	NA	K01607	4-carboxymuconolactone decarboxylase [EC:4.1.1.44]	NA	NA	NA	NA	NA	NA	NA	kofam
UniClust90_JIODHNMF01340	NA	NA	K01607	4-carboxymuconolactone decarboxylase [EC:4.1.1.44]	NA	NA	NA	NA	NA	NA	NA	kofam
UniClust90_BMLILAEO00366	NA	NA	K01609	indole-3-glycerol phosphate synthase [EC:4.1.1.48]	NA	NA	NA	NA	NA	NA	NA	kofam
UniRef90_C0EU39	NA	NA	K01610	phosphoenolpyruvate carboxykinase (ATP) [EC:4.1.1.49]	NA	NA	NA	NA	NA	NA	NA	kofam
UniRef90_A0A174ID94	NA	NA	K01610	phosphoenolpyruvate carboxykinase (ATP) [EC:4.1.1.49]	NA	NA	NA	NA	NA	NA	NA	kofam
UniClust90_EEKLJMNI00303	NA	NA	K01610	phosphoenolpyruvate carboxykinase (ATP) [EC:4.1.1.49]	NA	NA	NA	NA	NA	NA	NA	kofam
UniClust90_OMGCMCNO00791	NA	NA	K01610	phosphoenolpyruvate carboxykinase (ATP) [EC:4.1.1.49]	NA	NA	NA	NA	NA	NA	NA	kofam
UniClust90_IBGPGCCE00088	NA	NA	K01610	phosphoenolpyruvate carboxykinase (ATP) [EC:4.1.1.49]	NA	NA	NA	NA	NA	NA	NA	kofam
UniClust90_JBGAAKDB01797	NA	NA	K01610	phosphoenolpyruvate carboxykinase (ATP) [EC:4.1.1.49]	NA	NA	NA	NA	NA	NA	NA	kofam
UniRef90_R5YMW1	NA	NA	K01610	phosphoenolpyruvate carboxykinase (ATP) [EC:4.1.1.49]	NA	NA	NA	NA	NA	NA	NA	kofam
UniClust90_MMMJABGF01203	NA	NA	K01610	phosphoenolpyruvate carboxykinase (ATP) [EC:4.1.1.49]	NA	NA	NA	NA	NA	NA	NA	kofam
UniClust90_LHAJODGN01705	NA	NA	K01610	phosphoenolpyruvate carboxykinase (ATP) [EC:4.1.1.49]	NA	NA	NA	NA	NA	NA	NA	kofam
UniClust90_LKPJNNKC00976	NA	NA	K01610	phosphoenolpyruvate carboxykinase (ATP) [EC:4.1.1.49]	NA	NA	NA	NA	NA	NA	NA	kofam
UniRef90_E2NS54	NA	NA	K01613	phosphatidylserine decarboxylase [EC:4.1.1.65]	NA	NA	NA	NA	NA	NA	NA	kofam
UniClust90_LMJINHIP00786	NA	NA	K01613	phosphatidylserine decarboxylase [EC:4.1.1.65]	NA	NA	NA	NA	NA	NA	NA	kofam
UniClust90_OBIFFHBO01064	NA	NA	K01613	phosphatidylserine decarboxylase [EC:4.1.1.65]	NA	NA	NA	NA	NA	NA	NA	kofam
UniClust90_PAOMAIDJ01602	NA	NA	K01613	phosphatidylserine decarboxylase [EC:4.1.1.65]	NA	NA	NA	NA	NA	NA	NA	kofam
UniClust90_FEBONEGD01410	NA	NA	K01613	phosphatidylserine decarboxylase [EC:4.1.1.65]	NA	NA	NA	NA	NA	NA	NA	kofam
UniRef90_A0A1Y4PN69	NA	NA	K01613	phosphatidylserine decarboxylase [EC:4.1.1.65]	NA	NA	NA	NA	NA	NA	NA	kofam
UniRef90_E2NSB5	NA	NA	K01619	deoxyribose-phosphate aldolase [EC:4.1.2.4]	NA	NA	NA	NA	NA	NA	NA	kofam
UniRef90_A0A174HR98	NA	NA	K01619	deoxyribose-phosphate aldolase [EC:4.1.2.4]	NA	NA	NA	NA	NA	NA	NA	kofam
UniRef90_B7CCR8	NA	NA	K01619	deoxyribose-phosphate aldolase [EC:4.1.2.4]	NA	NA	NA	NA	NA	NA	NA	kofam
UniClust90_NGEEKJGI00189	NA	NA	K01619	deoxyribose-phosphate aldolase [EC:4.1.2.4]	NA	NA	NA	NA	NA	NA	NA	kofam
UniClust90_HMOHDIEA00310	NA	NA	K01619	deoxyribose-phosphate aldolase [EC:4.1.2.4]	NA	NA	NA	NA	NA	NA	NA	kofam
UniClust90_KICGNDFF01124	NA	NA	K01619	deoxyribose-phosphate aldolase [EC:4.1.2.4]	NA	NA	NA	NA	NA	NA	NA	kofam
UniClust90_MEPJHHAD01652	NA	NA	K01619	deoxyribose-phosphate aldolase [EC:4.1.2.4]	NA	NA	NA	NA	NA	NA	NA	kofam
UniClust90_HCDLCMBO00358	NA	NA	K01619	deoxyribose-phosphate aldolase [EC:4.1.2.4]	NA	NA	NA	NA	NA	NA	NA	kofam
UniClust90_IFJPBFBD00445	NA	NA	K01619	deoxyribose-phosphate aldolase [EC:4.1.2.4]	NA	NA	NA	NA	NA	NA	NA	kofam
UniClust90_DBGGEKCO01369	NA	NA	K01619	deoxyribose-phosphate aldolase [EC:4.1.2.4]	NA	NA	NA	NA	NA	NA	NA	kofam
UniClust90_OCHCNOPK00734	NA	NA	K01619	deoxyribose-phosphate aldolase [EC:4.1.2.4]	NA	NA	NA	NA	NA	NA	NA	kofam
UniClust90_EIKMPPEP01885	NA	NA	K01619	deoxyribose-phosphate aldolase [EC:4.1.2.4]	NA	NA	NA	NA	NA	NA	NA	kofam
UniClust90_CLGJOHIO00564	NA	NA	K01619	deoxyribose-phosphate aldolase [EC:4.1.2.4]	NA	NA	NA	NA	NA	NA	NA	kofam
UniClust90_KDLJLILK01666	NA	NA	K01620	threonine aldolase [EC:4.1.2.48]	NA	NA	NA	NA	NA	NA	NA	kofam
UniRef90_A0A174K5G6	NA	NA	K01620	threonine aldolase [EC:4.1.2.48]	NA	NA	NA	NA	NA	NA	NA	kofam
UniRef90_A0A1C5UDW6	NA	NA	K01620	threonine aldolase [EC:4.1.2.48]	NA	NA	NA	NA	NA	NA	NA	kofam
UniClust90_BGHPHEDI01180	NA	NA	K01620	threonine aldolase [EC:4.1.2.48]	NA	NA	NA	NA	NA	NA	NA	kofam
UniClust90_PJMMNGII01614	NA	NA	K01620	threonine aldolase [EC:4.1.2.48]	NA	NA	NA	NA	NA	NA	NA	kofam
UniClust90_JOEHCIJN01282	NA	NA	K01620	threonine aldolase [EC:4.1.2.48]	NA	NA	NA	NA	NA	NA	NA	kofam
UniClust90_NCBMBIPD00887	NA	NA	K01620	threonine aldolase [EC:4.1.2.48]	NA	NA	NA	NA	NA	NA	NA	kofam
UniClust90_BEDIGPNB01989	NA	NA	K01620	threonine aldolase [EC:4.1.2.48]	NA	NA	NA	NA	NA	NA	NA	kofam
UniClust90_BIOHCHNP01515	NA	NA	K01621	xylulose-5-phosphate/fructose-6-phosphate phosphoketolase [EC:4.1.2.9 4.1.2.22]	NA	NA	NA	NA	NA	NA	NA	kofam
UniClust90_BBIPEGJJ01205	NA	NA	K01621	xylulose-5-phosphate/fructose-6-phosphate phosphoketolase [EC:4.1.2.9 4.1.2.22]	NA	NA	NA	NA	NA	NA	NA	kofam
UniRef90_A0A174NXN6	NA	NA	K01624	fructose-bisphosphate aldolase, class II [EC:4.1.2.13]	NA	NA	NA	NA	NA	NA	NA	kofam
UniRef90_E2NWD2	NA	NA	K01624	fructose-bisphosphate aldolase, class II [EC:4.1.2.13]	NA	NA	NA	NA	NA	NA	NA	kofam
UniRef90_B7C9Z4	NA	NA	K01624	fructose-bisphosphate aldolase, class II [EC:4.1.2.13]	NA	NA	NA	NA	NA	NA	NA	kofam
UniClust90_LKPJNNKC01029	NA	NA	K01624	fructose-bisphosphate aldolase, class II [EC:4.1.2.13]	NA	NA	NA	NA	NA	NA	NA	kofam
UniClust90_HDJENCAJ00449	NA	NA	K01624	fructose-bisphosphate aldolase, class II [EC:4.1.2.13]	NA	NA	NA	NA	NA	NA	NA	kofam
UniClust90_PPDJBGNG00498	NA	NA	K01624	fructose-bisphosphate aldolase, class II [EC:4.1.2.13]	NA	NA	NA	NA	NA	NA	NA	kofam
UniRef90_A0A395WA94	NA	NA	K01624	fructose-bisphosphate aldolase, class II [EC:4.1.2.13]	NA	NA	NA	NA	NA	NA	NA	kofam
UniRef90_A0A412CF17	NA	NA	K08302	tagatose 1,6-diphosphate aldolase GatY/KbaY [EC:4.1.2.40]	NA	NA	NA	NA	NA	NA	NA	kofam
UniClust90_BFCGCMLF01699	NA	NA	K01624	fructose-bisphosphate aldolase, class II [EC:4.1.2.13]	NA	NA	NA	NA	NA	NA	NA	kofam
UniClust90_EHDJOGLP01616	NA	NA	K01624	fructose-bisphosphate aldolase, class II [EC:4.1.2.13]	NA	NA	NA	NA	NA	NA	NA	kofam
UniClust90_GJOJHOOB00582	NA	NA	K01624	fructose-bisphosphate aldolase, class II [EC:4.1.2.13]	NA	NA	NA	NA	NA	NA	NA	kofam
UniClust90_AKFMHLOF01758	NA	NA	K01624	fructose-bisphosphate aldolase, class II [EC:4.1.2.13]	NA	NA	NA	NA	NA	NA	NA	kofam
UniClust90_JPKLPEBP00232	NA	NA	K01624	fructose-bisphosphate aldolase, class II [EC:4.1.2.13]	NA	NA	NA	NA	NA	NA	NA	kofam
UniRef90_A0A174GV68	NA	NA	K03856	3-deoxy-7-phosphoheptulonate synthase [EC:2.5.1.54]	NA	NA	NA	NA	NA	NA	NA	kofam
UniRef90_B7CAG6	NA	NA	K03856	3-deoxy-7-phosphoheptulonate synthase [EC:2.5.1.54]	NA	NA	NA	NA	NA	NA	NA	kofam
UniClust90_NHHKGLBM00954	NA	NA	K03856	3-deoxy-7-phosphoheptulonate synthase [EC:2.5.1.54]	NA	NA	NA	NA	NA	NA	NA	kofam
UniClust90_EELBPEFA00662	NA	NA	K01627	2-dehydro-3-deoxyphosphooctonate aldolase (KDO 8-P synthase) [EC:2.5.1.55]	NA	NA	NA	NA	NA	NA	NA	kofam
UniClust90_IMAKBFLN01119	NA	NA	K01627	2-dehydro-3-deoxyphosphooctonate aldolase (KDO 8-P synthase) [EC:2.5.1.55]	NA	NA	NA	NA	NA	NA	NA	kofam
UniClust90_FGEBCFKL01685	NA	NA	K01627	2-dehydro-3-deoxyphosphooctonate aldolase (KDO 8-P synthase) [EC:2.5.1.55]	NA	NA	NA	NA	NA	NA	NA	kofam
UniClust90_LPOIJCCK00858	NA	NA	K01627	2-dehydro-3-deoxyphosphooctonate aldolase (KDO 8-P synthase) [EC:2.5.1.55]	NA	NA	NA	NA	NA	NA	NA	kofam
UniRef90_E2NPD9	NA	NA	K01714	4-hydroxy-tetrahydrodipicolinate synthase [EC:4.3.3.7]	NA	NA	NA	NA	NA	NA	NA	kofam
UniClust90_DFFHMDAJ00279	NA	NA	K01714	4-hydroxy-tetrahydrodipicolinate synthase [EC:4.3.3.7]	NA	NA	NA	NA	NA	NA	NA	kofam
UniClust90_KCDBKHDB00297	NA	NA	K01639	N-acetylneuraminate lyase [EC:4.1.3.3]	NA	NA	NA	NA	NA	NA	NA	kofam
UniClust90_NCBMBIPD00980	NA	NA	K01639	N-acetylneuraminate lyase [EC:4.1.3.3]	NA	NA	NA	NA	NA	NA	NA	kofam
UniRef90_A0A1T4V6L6	NA	NA	K01571	oxaloacetate decarboxylase (Na+ extruding) subunit alpha [EC:7.2.4.2]	NA	NA	NA	NA	NA	NA	NA	kofam
UniClust90_MKMJAJFK00082	NA	NA	K01641	hydroxymethylglutaryl-CoA synthase [EC:2.3.3.10]	NA	NA	NA	NA	NA	NA	NA	kofam
UniRef90_A0A174EBC4	NA	NA	K15234	citryl-CoA lyase [EC:4.1.3.34]	NA	NA	NA	NA	NA	NA	NA	kofam
UniRef90_E2NW88	NA	NA	K01647	citrate synthase [EC:2.3.3.1]	NA	NA	NA	NA	NA	NA	NA	kofam
UniClust90_BJMAPHBC00844	NA	NA	K15234	citryl-CoA lyase [EC:4.1.3.34]	NA	NA	NA	NA	NA	NA	NA	kofam
UniClust90_ACJGLFNC01262	NA	NA	K01647	citrate synthase [EC:2.3.3.1]	NA	NA	NA	NA	NA	NA	NA	kofam
UniClust90_EGMMGKMI01556	NA	NA	K01647	citrate synthase [EC:2.3.3.1]	NA	NA	NA	NA	NA	NA	NA	kofam
UniRef90_C0B4H8	NA	NA	K01647	citrate synthase [EC:2.3.3.1]	NA	NA	NA	NA	NA	NA	NA	kofam
UniClust90_GLNPJAMK00706	NA	NA	K01647	citrate synthase [EC:2.3.3.1]	NA	NA	NA	NA	NA	NA	NA	kofam
UniClust90_GJOJHOOB01830	NA	NA	K01647	citrate synthase [EC:2.3.3.1]	NA	NA	NA	NA	NA	NA	NA	kofam
UniClust90_LMANJOCO00038	NA	NA	K01647	citrate synthase [EC:2.3.3.1]	NA	NA	NA	NA	NA	NA	NA	kofam
UniClust90_CEHDNJGG01774	NA	NA	K01659	2-methylcitrate synthase [EC:2.3.3.5]	NA	NA	NA	NA	NA	NA	NA	kofam
UniClust90_FKNEILCH01690	NA	NA	K01659	2-methylcitrate synthase [EC:2.3.3.5]	NA	NA	NA	NA	NA	NA	NA	kofam
UniRef90_A0A174GWJ8	NA	NA	K01655	homocitrate synthase [EC:2.3.3.14]	NA	NA	NA	NA	NA	NA	NA	kofam
UniClust90_OOAAFCIK01010	NA	NA	K05942	citrate (Re)-synthase [EC:2.3.3.3]	NA	NA	NA	NA	NA	NA	NA	kofam
UniClust90_GMIGEDGL00430	NA	NA	K01649	2-isopropylmalate synthase [EC:2.3.3.13]	NA	NA	NA	NA	NA	NA	NA	kofam
UniClust90_BIOHCHNP00245	NA	NA	K01649	2-isopropylmalate synthase [EC:2.3.3.13]	NA	NA	NA	NA	NA	NA	NA	kofam
UniClust90_KDONEADK00686	NA	NA	K01649	2-isopropylmalate synthase [EC:2.3.3.13]	NA	NA	NA	NA	NA	NA	NA	kofam
UniClust90_COEOOBGB01145	NA	NA	K01649	2-isopropylmalate synthase [EC:2.3.3.13]	NA	NA	NA	NA	NA	NA	NA	kofam
UniClust90_NAACDFPK00566	NA	NA	K01649	2-isopropylmalate synthase [EC:2.3.3.13]	NA	NA	NA	NA	NA	NA	NA	kofam
UniRef90_A0A1Q6HZE1	NA	NA	K01649	2-isopropylmalate synthase [EC:2.3.3.13]	NA	NA	NA	NA	NA	NA	NA	kofam
UniClust90_EEMFMAIH00672	NA	NA	K01649	2-isopropylmalate synthase [EC:2.3.3.13]	NA	NA	NA	NA	NA	NA	NA	kofam
UniClust90_CMMCKCOF00634	NA	NA	K01652	acetolactate synthase I/II/III large subunit [EC:2.2.1.6]	NA	NA	NA	NA	NA	NA	NA	kofam
UniClust90_HFMGFEFM00542	NA	NA	K01652	acetolactate synthase I/II/III large subunit [EC:2.2.1.6]	NA	NA	NA	NA	NA	NA	NA	kofam
UniRef90_A0A414YDS0	NA	NA	K01652	acetolactate synthase I/II/III large subunit [EC:2.2.1.6]	NA	NA	NA	NA	NA	NA	NA	kofam
UniRef90_A0A078RAB8	NA	NA	K01652	acetolactate synthase I/II/III large subunit [EC:2.2.1.6]	NA	NA	NA	NA	NA	NA	NA	kofam
UniClust90_MJLKLICD00598	NA	NA	K01652	acetolactate synthase I/II/III large subunit [EC:2.2.1.6]	NA	NA	NA	NA	NA	NA	NA	kofam
UniClust90_EGHGDCAF01936	NA	NA	K01652	acetolactate synthase I/II/III large subunit [EC:2.2.1.6]	NA	NA	NA	NA	NA	NA	NA	kofam
UniClust90_LDEGKILA00491	NA	NA	K01652	acetolactate synthase I/II/III large subunit [EC:2.2.1.6]	NA	NA	NA	NA	NA	NA	NA	kofam
UniClust90_PFPFNJEL01553	NA	NA	K01652	acetolactate synthase I/II/III large subunit [EC:2.2.1.6]	NA	NA	NA	NA	NA	NA	NA	kofam
UniClust90_FLCMFMGB00236	NA	NA	K01653	acetolactate synthase I/III small subunit [EC:2.2.1.6]	NA	NA	NA	NA	NA	NA	NA	kofam
UniRef90_E2NQU8	NA	NA	K01653	acetolactate synthase I/III small subunit [EC:2.2.1.6]	NA	NA	NA	NA	NA	NA	NA	kofam
UniClust90_PODFEEEP00793	NA	NA	K01653	acetolactate synthase I/III small subunit [EC:2.2.1.6]	NA	NA	NA	NA	NA	NA	NA	kofam
UniClust90_PODFEEEP00794	NA	NA	K01653	acetolactate synthase I/III small subunit [EC:2.2.1.6]	NA	NA	NA	NA	NA	NA	NA	kofam
UniClust90_MAFDLKAN01753	NA	NA	K01657	anthranilate synthase component I [EC:4.1.3.27]	NA	NA	NA	NA	NA	NA	NA	kofam
UniClust90_BMLILAEO00369	NA	NA	K01657	anthranilate synthase component I [EC:4.1.3.27]	NA	NA	NA	NA	NA	NA	NA	kofam
UniClust90_BMLILAEO00370	NA	NA	K02552	menaquinone-specific isochorismate synthase [EC:5.4.4.2]	NA	NA	NA	NA	NA	NA	NA	kofam
UniClust90_MJCEKMPK00371	NA	NA	K01956	carbamoyl-phosphate synthase small subunit [EC:6.3.5.5]	NA	NA	NA	NA	NA	NA	NA	kofam
UniClust90_BMLILAEO00368	NA	NA	K01956	carbamoyl-phosphate synthase small subunit [EC:6.3.5.5]	NA	NA	NA	NA	NA	NA	NA	kofam
UniRef90_A0A174GRY1	NA	NA	K01658	anthranilate synthase component II [EC:4.1.3.27]	NA	NA	NA	NA	NA	NA	NA	kofam
UniClust90_PIMHFFIH00143	NA	NA	K01658	anthranilate synthase component II [EC:4.1.3.27]	NA	NA	NA	NA	NA	NA	NA	kofam
UniRef90_E8LBW2	NA	NA	K01658	anthranilate synthase component II [EC:4.1.3.27]	NA	NA	NA	NA	NA	NA	NA	kofam
UniClust90_PKCMOEOP00979	NA	NA	K01664	para-aminobenzoate synthetase component II [EC:2.6.1.85]	NA	NA	NA	NA	NA	NA	NA	kofam
UniRef90_A0A174GF84	NA	NA	K01658	anthranilate synthase component II [EC:4.1.3.27]	NA	NA	NA	NA	NA	NA	NA	kofam
UniRef90_B7CDP2	NA	NA	K01658	anthranilate synthase component II [EC:4.1.3.27]	NA	NA	NA	NA	NA	NA	NA	kofam
UniRef90_A0A0E9FDB3	NA	NA	K01951	GMP synthase (glutamine-hydrolysing) [EC:6.3.5.2]	NA	NA	NA	NA	NA	NA	NA	kofam
UniClust90_JEMEGJCG02133	NA	NA	K01951	GMP synthase (glutamine-hydrolysing) [EC:6.3.5.2]	NA	NA	NA	NA	NA	NA	NA	kofam
UniClust90_BICCCMKN00067	NA	NA	K01951	GMP synthase (glutamine-hydrolysing) [EC:6.3.5.2]	NA	NA	NA	NA	NA	NA	NA	kofam
UniClust90_BFCGCMLF00067	NA	NA	K01951	GMP synthase (glutamine-hydrolysing) [EC:6.3.5.2]	NA	NA	NA	NA	NA	NA	NA	kofam
UniRef90_A0A174RCI5	NA	NA	K01951	GMP synthase (glutamine-hydrolysing) [EC:6.3.5.2]	NA	NA	NA	NA	NA	NA	NA	kofam
UniClust90_JAJNOGHD00793	NA	NA	K01658	anthranilate synthase component II [EC:4.1.3.27]	NA	NA	NA	NA	NA	NA	NA	kofam
UniClust90_PICDBDMP00885	NA	NA	K01658	anthranilate synthase component II [EC:4.1.3.27]	NA	NA	NA	NA	NA	NA	NA	kofam
UniRef90_A0A380LJY6	NA	NA	K01715	enoyl-CoA hydratase [EC:4.2.1.17]	NA	NA	NA	NA	NA	NA	NA	kofam
UniClust90_IIGMOPKM01206	NA	NA	K01715	enoyl-CoA hydratase [EC:4.2.1.17]	NA	NA	NA	NA	NA	NA	NA	kofam
UniClust90_BOMFLLIO00732	NA	NA	K01662	1-deoxy-D-xylulose-5-phosphate synthase [EC:2.2.1.7]	NA	NA	NA	NA	NA	NA	NA	kofam
UniRef90_R7GPA5	NA	NA	K01662	1-deoxy-D-xylulose-5-phosphate synthase [EC:2.2.1.7]	NA	NA	NA	NA	NA	NA	NA	kofam
UniClust90_GCFAGJGH00781	NA	NA	K01662	1-deoxy-D-xylulose-5-phosphate synthase [EC:2.2.1.7]	NA	NA	NA	NA	NA	NA	NA	kofam
UniClust90_AGGGCCHH01712	NA	NA	K01662	1-deoxy-D-xylulose-5-phosphate synthase [EC:2.2.1.7]	NA	NA	NA	NA	NA	NA	NA	kofam
UniClust90_CPJPMEJC00613	NA	NA	K01662	1-deoxy-D-xylulose-5-phosphate synthase [EC:2.2.1.7]	NA	NA	NA	NA	NA	NA	NA	kofam
UniClust90_MNGLBHAN00708	NA	NA	K01662	1-deoxy-D-xylulose-5-phosphate synthase [EC:2.2.1.7]	NA	NA	NA	NA	NA	NA	NA	kofam
UniClust90_BABBPMGK02008	NA	NA	K01662	1-deoxy-D-xylulose-5-phosphate synthase [EC:2.2.1.7]	NA	NA	NA	NA	NA	NA	NA	kofam
UniClust90_JMMEGKDK00596	NA	NA	K01662	1-deoxy-D-xylulose-5-phosphate synthase [EC:2.2.1.7]	NA	NA	NA	NA	NA	NA	NA	kofam
UniRef90_A0A174H0E3	NA	NA	K01662	1-deoxy-D-xylulose-5-phosphate synthase [EC:2.2.1.7]	NA	NA	NA	NA	NA	NA	NA	kofam
UniRef90_A0A0E9FNI4	NA	NA	K01662	1-deoxy-D-xylulose-5-phosphate synthase [EC:2.2.1.7]	NA	NA	NA	NA	NA	NA	NA	kofam
UniClust90_OMGCMCNO02162	NA	NA	K01662	1-deoxy-D-xylulose-5-phosphate synthase [EC:2.2.1.7]	NA	NA	NA	NA	NA	NA	NA	kofam
UniClust90_LIOFPCOP00558	NA	NA	K01662	1-deoxy-D-xylulose-5-phosphate synthase [EC:2.2.1.7]	NA	NA	NA	NA	NA	NA	NA	kofam
UniClust90_IMAJOAGN00791	NA	NA	K01662	1-deoxy-D-xylulose-5-phosphate synthase [EC:2.2.1.7]	NA	NA	NA	NA	NA	NA	NA	kofam
UniClust90_GFOMDDCA00129	NA	NA	K01662	1-deoxy-D-xylulose-5-phosphate synthase [EC:2.2.1.7]	NA	NA	NA	NA	NA	NA	NA	kofam
UniClust90_BGHPHEDI01681	NA	NA	K01662	1-deoxy-D-xylulose-5-phosphate synthase [EC:2.2.1.7]	NA	NA	NA	NA	NA	NA	NA	kofam
UniClust90_NCKAONHC00108	NA	NA	K01662	1-deoxy-D-xylulose-5-phosphate synthase [EC:2.2.1.7]	NA	NA	NA	NA	NA	NA	NA	kofam
UniClust90_CINPMLEH00512	NA	NA	K01662	1-deoxy-D-xylulose-5-phosphate synthase [EC:2.2.1.7]	NA	NA	NA	NA	NA	NA	NA	kofam
UniClust90_FMDCMNFJ01569	NA	NA	K01662	1-deoxy-D-xylulose-5-phosphate synthase [EC:2.2.1.7]	NA	NA	NA	NA	NA	NA	NA	kofam
UniClust90_OJDAPGGH01395	NA	NA	K01662	1-deoxy-D-xylulose-5-phosphate synthase [EC:2.2.1.7]	NA	NA	NA	NA	NA	NA	NA	kofam
UniClust90_PLOOEDLM01311	NA	NA	K01662	1-deoxy-D-xylulose-5-phosphate synthase [EC:2.2.1.7]	NA	NA	NA	NA	NA	NA	NA	kofam
UniClust90_HMANBAKK00945	NA	NA	K01662	1-deoxy-D-xylulose-5-phosphate synthase [EC:2.2.1.7]	NA	NA	NA	NA	NA	NA	NA	kofam
UniRef90_R7N8S8	NA	NA	K01663	imidazole glycerol-phosphate synthase [EC:4.3.2.10]	NA	NA	NA	NA	NA	NA	NA	kofam
UniRef90_A0A174YZ03	NA	NA	K01663	imidazole glycerol-phosphate synthase [EC:4.3.2.10]	NA	NA	NA	NA	NA	NA	NA	kofam
UniRef90_A0A174K5F9	NA	NA	K01951	GMP synthase (glutamine-hydrolysing) [EC:6.3.5.2]	NA	NA	NA	NA	NA	NA	NA	kofam
UniRef90_A0A174YT71	NA	NA	K01951	GMP synthase (glutamine-hydrolysing) [EC:6.3.5.2]	NA	NA	NA	NA	NA	NA	NA	kofam
UniRef90_A0A174KQA1	NA	NA	K01663	imidazole glycerol-phosphate synthase [EC:4.3.2.10]	NA	NA	NA	NA	NA	NA	NA	kofam
UniRef90_A0A174KPH6	NA	NA	K01951	GMP synthase (glutamine-hydrolysing) [EC:6.3.5.2]	NA	NA	NA	NA	NA	NA	NA	kofam
UniClust90_FGNJEEGB00787	NA	NA	K01951	GMP synthase (glutamine-hydrolysing) [EC:6.3.5.2]	NA	NA	NA	NA	NA	NA	NA	kofam
UniClust90_GACDDIPI00351	NA	NA	K01663	imidazole glycerol-phosphate synthase [EC:4.3.2.10]	NA	NA	NA	NA	NA	NA	NA	kofam
UniClust90_EGNNLJNE00178	NA	NA	K01814	phosphoribosylformimino-5-aminoimidazole carboxamide ribotide isomerase [EC:5.3.1.16]	NA	NA	NA	NA	NA	NA	NA	kofam
UniClust90_DJMJFKMI00070	NA	NA	K01951	GMP synthase (glutamine-hydrolysing) [EC:6.3.5.2]	NA	NA	NA	NA	NA	NA	NA	kofam
UniClust90_OMGCMCNO01785	NA	NA	K01663	imidazole glycerol-phosphate synthase [EC:4.3.2.10]	NA	NA	NA	NA	NA	NA	NA	kofam
UniClust90_GNHEGBKO01172	NA	NA	K01814	phosphoribosylformimino-5-aminoimidazole carboxamide ribotide isomerase [EC:5.3.1.16]	NA	NA	NA	NA	NA	NA	NA	kofam
UniClust90_MJHDFGMH00380	NA	NA	K01663	imidazole glycerol-phosphate synthase [EC:4.3.2.10]	NA	NA	NA	NA	NA	NA	NA	kofam
UniClust90_CHJKEKHD00190	NA	NA	K01663	imidazole glycerol-phosphate synthase [EC:4.3.2.10]	NA	NA	NA	NA	NA	NA	NA	kofam
UniClust90_EFEEINCH00132	NA	NA	K01814	phosphoribosylformimino-5-aminoimidazole carboxamide ribotide isomerase [EC:5.3.1.16]	NA	NA	NA	NA	NA	NA	NA	kofam
UniClust90_OFMENJDH01573	NA	NA	K01663	imidazole glycerol-phosphate synthase [EC:4.3.2.10]	NA	NA	NA	NA	NA	NA	NA	kofam
UniRef90_A0A174JC70	NA	NA	K01677	fumarate hydratase subunit alpha [EC:4.2.1.2]	NA	NA	NA	NA	NA	NA	NA	kofam
UniRef90_A0A173YIH5	NA	NA	K01677	fumarate hydratase subunit alpha [EC:4.2.1.2]	NA	NA	NA	NA	NA	NA	NA	kofam
UniRef90_R5SLQ8	NA	NA	K01678	fumarate hydratase subunit beta [EC:4.2.1.2]	NA	NA	NA	NA	NA	NA	NA	kofam
UniRef90_A0A173YID1	NA	NA	K01678	fumarate hydratase subunit beta [EC:4.2.1.2]	NA	NA	NA	NA	NA	NA	NA	kofam
UniRef90_A0A174J4M0	NA	NA	K01678	fumarate hydratase subunit beta [EC:4.2.1.2]	NA	NA	NA	NA	NA	NA	NA	kofam
UniClust90_LHHKMODC00702	NA	NA	K01677	fumarate hydratase subunit alpha [EC:4.2.1.2]	NA	NA	NA	NA	NA	NA	NA	kofam
UniClust90_LGLPEHPA01745	NA	NA	K01677	fumarate hydratase subunit alpha [EC:4.2.1.2]	NA	NA	NA	NA	NA	NA	NA	kofam
UniClust90_BGHPHEDI00602	NA	NA	K01676	fumarate hydratase, class I [EC:4.2.1.2]	NA	NA	NA	NA	NA	NA	NA	kofam
UniClust90_PPNCPKHO00573	NA	NA	K01677	fumarate hydratase subunit alpha [EC:4.2.1.2]	NA	NA	NA	NA	NA	NA	NA	kofam
UniClust90_JBCNKAOE01635	NA	NA	K01676	fumarate hydratase, class I [EC:4.2.1.2]	NA	NA	NA	NA	NA	NA	NA	kofam
UniClust90_FBAPCJKI00358	NA	NA	K01676	fumarate hydratase, class I [EC:4.2.1.2]	NA	NA	NA	NA	NA	NA	NA	kofam
UniClust90_IDCFADIE01743	NA	NA	K01676	fumarate hydratase, class I [EC:4.2.1.2]	NA	NA	NA	NA	NA	NA	NA	kofam
UniClust90_FIFFJDHD01776	NA	NA	K01676	fumarate hydratase, class I [EC:4.2.1.2]	NA	NA	NA	NA	NA	NA	NA	kofam
UniClust90_FCGIDOAI00803	NA	NA	K01676	fumarate hydratase, class I [EC:4.2.1.2]	NA	NA	NA	NA	NA	NA	NA	kofam
UniRef90_A0A174D158	NA	NA	K01756	adenylosuccinate lyase [EC:4.3.2.2]	NA	NA	NA	NA	NA	NA	NA	kofam
UniRef90_A0A239TXA7	NA	NA	K01756	adenylosuccinate lyase [EC:4.3.2.2]	NA	NA	NA	NA	NA	NA	NA	kofam
UniRef90_A0A174LVF5	NA	NA	K01857	3-carboxy-cis,cis-muconate cycloisomerase [EC:5.5.1.2]	NA	NA	NA	NA	NA	NA	NA	kofam
UniClust90_MJHDFGMH01137	NA	NA	K01857	3-carboxy-cis,cis-muconate cycloisomerase [EC:5.5.1.2]	NA	NA	NA	NA	NA	NA	NA	kofam
UniRef90_A0A174IX80	NA	NA	K01704	3-isopropylmalate/(R)-2-methylmalate dehydratase small subunit [EC:4.2.1.33 4.2.1.35]	NA	NA	NA	NA	NA	NA	NA	kofam
UniClust90_LLLKNOBM01558	NA	NA	K01704	3-isopropylmalate/(R)-2-methylmalate dehydratase small subunit [EC:4.2.1.33 4.2.1.35]	NA	NA	NA	NA	NA	NA	NA	kofam
UniClust90_ILOKLKPG00119	NA	NA	K20452	dimethylmaleate hydratase large subunit [EC:4.2.1.85]	NA	NA	NA	NA	NA	NA	NA	kofam
UniRef90_A0A174LXE4	NA	NA	K20452	dimethylmaleate hydratase large subunit [EC:4.2.1.85]	NA	NA	NA	NA	NA	NA	NA	kofam
UniClust90_PNNCBLNL00788	NA	NA	K01704	3-isopropylmalate/(R)-2-methylmalate dehydratase small subunit [EC:4.2.1.33 4.2.1.35]	NA	NA	NA	NA	NA	NA	NA	kofam
UniClust90_IPMFGKGE00619	NA	NA	K01703	3-isopropylmalate/(R)-2-methylmalate dehydratase large subunit [EC:4.2.1.33 4.2.1.35]	NA	NA	NA	NA	NA	NA	NA	kofam
UniClust90_EJPGBMBP01225	NA	NA	K01704	3-isopropylmalate/(R)-2-methylmalate dehydratase small subunit [EC:4.2.1.33 4.2.1.35]	NA	NA	NA	NA	NA	NA	NA	kofam
UniClust90_PGJBPFHJ00855	NA	NA	K01704	3-isopropylmalate/(R)-2-methylmalate dehydratase small subunit [EC:4.2.1.33 4.2.1.35]	NA	NA	NA	NA	NA	NA	NA	kofam
UniClust90_DMNHFBKB00144	NA	NA	K01681	aconitate hydratase [EC:4.2.1.3]	NA	NA	NA	NA	NA	NA	NA	kofam
UniClust90_MJLKLICD00930	NA	NA	K01702	3-isopropylmalate dehydratase [EC:4.2.1.33]	NA	NA	NA	NA	NA	NA	NA	kofam
UniClust90_LOLMMDBC01848	NA	NA	K01705	homoaconitate hydratase [EC:4.2.1.36]	NA	NA	NA	NA	NA	NA	NA	kofam
UniClust90_KNIIDBGP00379	NA	NA	K01702	3-isopropylmalate dehydratase [EC:4.2.1.33]	NA	NA	NA	NA	NA	NA	NA	kofam
UniRef90_A0A174M0E7	NA	NA	K01702	3-isopropylmalate dehydratase [EC:4.2.1.33]	NA	NA	NA	NA	NA	NA	NA	kofam
UniClust90_OGGGLMLJ00528	NA	NA	K01702	3-isopropylmalate dehydratase [EC:4.2.1.33]	NA	NA	NA	NA	NA	NA	NA	kofam
UniClust90_CMMCKCOF01237	NA	NA	K01681	aconitate hydratase [EC:4.2.1.3]	NA	NA	NA	NA	NA	NA	NA	kofam
UniRef90_A0A174M092	NA	NA	K01687	dihydroxy-acid dehydratase [EC:4.2.1.9]	NA	NA	NA	NA	NA	NA	NA	kofam
UniRef90_A0A0Z8FPT0	NA	NA	K01687	dihydroxy-acid dehydratase [EC:4.2.1.9]	NA	NA	NA	NA	NA	NA	NA	kofam
UniClust90_HLMJLLEK01054	NA	NA	K01687	dihydroxy-acid dehydratase [EC:4.2.1.9]	NA	NA	NA	NA	NA	NA	NA	kofam
UniClust90_EJPGBMBP01389	NA	NA	K01687	dihydroxy-acid dehydratase [EC:4.2.1.9]	NA	NA	NA	NA	NA	NA	NA	kofam
UniClust90_PDMLCPCG00103	NA	NA	K01687	dihydroxy-acid dehydratase [EC:4.2.1.9]	NA	NA	NA	NA	NA	NA	NA	kofam
UniClust90_GJIBPJMP00394	NA	NA	K01687	dihydroxy-acid dehydratase [EC:4.2.1.9]	NA	NA	NA	NA	NA	NA	NA	kofam
UniClust90_GJIBPJMP00652	NA	NA	K01687	dihydroxy-acid dehydratase [EC:4.2.1.9]	NA	NA	NA	NA	NA	NA	NA	kofam
UniClust90_BIIFBPFP01476	NA	NA	K01687	dihydroxy-acid dehydratase [EC:4.2.1.9]	NA	NA	NA	NA	NA	NA	NA	kofam
UniClust90_MJALMFMF01367	NA	NA	K01687	dihydroxy-acid dehydratase [EC:4.2.1.9]	NA	NA	NA	NA	NA	NA	NA	kofam
UniClust90_BOMFLLIO01177	NA	NA	K01687	dihydroxy-acid dehydratase [EC:4.2.1.9]	NA	NA	NA	NA	NA	NA	NA	kofam
UniClust90_NNMBKBKA00569	NA	NA	K01687	dihydroxy-acid dehydratase [EC:4.2.1.9]	NA	NA	NA	NA	NA	NA	NA	kofam
UniClust90_KGINIOAE00397	NA	NA	K01687	dihydroxy-acid dehydratase [EC:4.2.1.9]	NA	NA	NA	NA	NA	NA	NA	kofam
UniClust90_BLGJMFHL00678	NA	NA	K01687	dihydroxy-acid dehydratase [EC:4.2.1.9]	NA	NA	NA	NA	NA	NA	NA	kofam
UniClust90_MIFKEJAM00531	NA	NA	K01687	dihydroxy-acid dehydratase [EC:4.2.1.9]	NA	NA	NA	NA	NA	NA	NA	kofam
UniRef90_A0A174KQN1	NA	NA	K01689	enolase [EC:4.2.1.11]	NA	NA	NA	NA	NA	NA	NA	kofam
UniClust90_BGKCNMFH00374	NA	NA	K01689	enolase [EC:4.2.1.11]	NA	NA	NA	NA	NA	NA	NA	kofam
UniClust90_BFFEGHDB00035	NA	NA	K01689	enolase [EC:4.2.1.11]	NA	NA	NA	NA	NA	NA	NA	kofam
UniClust90_AHGOIAAA00859	NA	NA	K01689	enolase [EC:4.2.1.11]	NA	NA	NA	NA	NA	NA	NA	kofam
UniClust90_AGGGCCHH00943	NA	NA	K01689	enolase [EC:4.2.1.11]	NA	NA	NA	NA	NA	NA	NA	kofam
UniClust90_ABNNLOGA01398	NA	NA	K01689	enolase [EC:4.2.1.11]	NA	NA	NA	NA	NA	NA	NA	kofam
UniClust90_CBCLJHFM01823	NA	NA	K01689	enolase [EC:4.2.1.11]	NA	NA	NA	NA	NA	NA	NA	kofam
UniClust90_IPDJCONL01855	NA	NA	K01689	enolase [EC:4.2.1.11]	NA	NA	NA	NA	NA	NA	NA	kofam
UniClust90_GACDDIPI00818	NA	NA	K01689	enolase [EC:4.2.1.11]	NA	NA	NA	NA	NA	NA	NA	kofam
UniClust90_EDCGLPFA00901	NA	NA	K01689	enolase [EC:4.2.1.11]	NA	NA	NA	NA	NA	NA	NA	kofam
UniRef90_A0A174KPY1	NA	NA	K01693	imidazoleglycerol-phosphate dehydratase [EC:4.2.1.19]	NA	NA	NA	NA	NA	NA	NA	kofam
UniClust90_FIFFJDHD00254	NA	NA	K01693	imidazoleglycerol-phosphate dehydratase [EC:4.2.1.19]	NA	NA	NA	NA	NA	NA	NA	kofam
UniClust90_HIHIEDOL01406	NA	NA	K01693	imidazoleglycerol-phosphate dehydratase [EC:4.2.1.19]	NA	NA	NA	NA	NA	NA	NA	kofam
UniClust90_HOJEGDJJ01781	NA	NA	K01693	imidazoleglycerol-phosphate dehydratase [EC:4.2.1.19]	NA	NA	NA	NA	NA	NA	NA	kofam
UniClust90_CJALFMMB01648	NA	NA	K01693	imidazoleglycerol-phosphate dehydratase [EC:4.2.1.19]	NA	NA	NA	NA	NA	NA	NA	kofam
UniClust90_EKPPMCNH01194	NA	NA	K01693	imidazoleglycerol-phosphate dehydratase [EC:4.2.1.19]	NA	NA	NA	NA	NA	NA	NA	kofam
UniClust90_FIFFJDHD00253	NA	NA	K01693	imidazoleglycerol-phosphate dehydratase [EC:4.2.1.19]	NA	NA	NA	NA	NA	NA	NA	kofam
UniClust90_EHDJOGLP01716	NA	NA	K01693	imidazoleglycerol-phosphate dehydratase [EC:4.2.1.19]	NA	NA	NA	NA	NA	NA	NA	kofam
UniClust90_BJGIALIL00248	NA	NA	K01695	tryptophan synthase alpha chain [EC:4.2.1.20]	NA	NA	NA	NA	NA	NA	NA	kofam
UniRef90_C0EX37	NA	NA	K01695	tryptophan synthase alpha chain [EC:4.2.1.20]	NA	NA	NA	NA	NA	NA	NA	kofam
UniClust90_PKIIBMGP00557	NA	NA	K01695	tryptophan synthase alpha chain [EC:4.2.1.20]	NA	NA	NA	NA	NA	NA	NA	kofam
UniRef90_A0A174M6Z9	NA	NA	K01695	tryptophan synthase alpha chain [EC:4.2.1.20]	NA	NA	NA	NA	NA	NA	NA	kofam
UniClust90_NBJFOAGK00136	NA	NA	K01695	tryptophan synthase alpha chain [EC:4.2.1.20]	NA	NA	NA	NA	NA	NA	NA	kofam
UniClust90_PMMEOKAJ01297	NA	NA	K01695	tryptophan synthase alpha chain [EC:4.2.1.20]	NA	NA	NA	NA	NA	NA	NA	kofam
UniClust90_FHFOFNBB01128	NA	NA	K01695	tryptophan synthase alpha chain [EC:4.2.1.20]	NA	NA	NA	NA	NA	NA	NA	kofam
UniClust90_NEHCIKMF00527	NA	NA	K01695	tryptophan synthase alpha chain [EC:4.2.1.20]	NA	NA	NA	NA	NA	NA	NA	kofam
UniClust90_ONAJNGFE01674	NA	NA	K01695	tryptophan synthase alpha chain [EC:4.2.1.20]	NA	NA	NA	NA	NA	NA	NA	kofam
UniClust90_PPCOCEMJ01171	NA	NA	K01695	tryptophan synthase alpha chain [EC:4.2.1.20]	NA	NA	NA	NA	NA	NA	NA	kofam
UniClust90_JJJAIIMK01071	NA	NA	K01695	tryptophan synthase alpha chain [EC:4.2.1.20]	NA	NA	NA	NA	NA	NA	NA	kofam
UniClust90_LKMLMJLJ00153	NA	NA	K01695	tryptophan synthase alpha chain [EC:4.2.1.20]	NA	NA	NA	NA	NA	NA	NA	kofam
UniClust90_BCJIDCMF02050	NA	NA	K01695	tryptophan synthase alpha chain [EC:4.2.1.20]	NA	NA	NA	NA	NA	NA	NA	kofam
UniRef90_E2NVC6	NA	NA	K01695	tryptophan synthase alpha chain [EC:4.2.1.20]	NA	NA	NA	NA	NA	NA	NA	kofam
UniClust90_KJOBHPOL01863	NA	NA	K01695	tryptophan synthase alpha chain [EC:4.2.1.20]	NA	NA	NA	NA	NA	NA	NA	kofam
UniClust90_PPHKEJEB00120	NA	NA	K01695	tryptophan synthase alpha chain [EC:4.2.1.20]	NA	NA	NA	NA	NA	NA	NA	kofam
UniClust90_EMBLCMKD01930	NA	NA	K01695	tryptophan synthase alpha chain [EC:4.2.1.20]	NA	NA	NA	NA	NA	NA	NA	kofam
UniClust90_BKHDBMJK01374	NA	NA	K01695	tryptophan synthase alpha chain [EC:4.2.1.20]	NA	NA	NA	NA	NA	NA	NA	kofam
UniClust90_HPDMAOBK01890	NA	NA	K01695	tryptophan synthase alpha chain [EC:4.2.1.20]	NA	NA	NA	NA	NA	NA	NA	kofam
UniClust90_PHOCKCLJ01821	NA	NA	K01695	tryptophan synthase alpha chain [EC:4.2.1.20]	NA	NA	NA	NA	NA	NA	NA	kofam
UniClust90_PKGPKADB01482	NA	NA	K01695	tryptophan synthase alpha chain [EC:4.2.1.20]	NA	NA	NA	NA	NA	NA	NA	kofam
UniClust90_MGMIPFMO01605	NA	NA	K01695	tryptophan synthase alpha chain [EC:4.2.1.20]	NA	NA	NA	NA	NA	NA	NA	kofam
UniClust90_HBPNAKPO01762	NA	NA	K01695	tryptophan synthase alpha chain [EC:4.2.1.20]	NA	NA	NA	NA	NA	NA	NA	kofam
UniClust90_KOLKFGEF00899	NA	NA	K01695	tryptophan synthase alpha chain [EC:4.2.1.20]	NA	NA	NA	NA	NA	NA	NA	kofam
UniRef90_A0A373HQW9	NA	NA	K01695	tryptophan synthase alpha chain [EC:4.2.1.20]	NA	NA	NA	NA	NA	NA	NA	kofam
UniClust90_NPAIAIPM01008	NA	NA	K01695	tryptophan synthase alpha chain [EC:4.2.1.20]	NA	NA	NA	NA	NA	NA	NA	kofam
UniClust90_DLDOOACO00224	NA	NA	K01695	tryptophan synthase alpha chain [EC:4.2.1.20]	NA	NA	NA	NA	NA	NA	NA	kofam
UniClust90_GPPNBANG01362	NA	NA	K01695	tryptophan synthase alpha chain [EC:4.2.1.20]	NA	NA	NA	NA	NA	NA	NA	kofam
UniClust90_EAMEDMOE01386	NA	NA	K01695	tryptophan synthase alpha chain [EC:4.2.1.20]	NA	NA	NA	NA	NA	NA	NA	kofam
UniClust90_BGNBBJKC00128	NA	NA	K01695	tryptophan synthase alpha chain [EC:4.2.1.20]	NA	NA	NA	NA	NA	NA	NA	kofam
UniClust90_LLCAGPEI01755	NA	NA	K01695	tryptophan synthase alpha chain [EC:4.2.1.20]	NA	NA	NA	NA	NA	NA	NA	kofam
UniRef90_A0A0E9FMT7	NA	NA	K01696	tryptophan synthase beta chain [EC:4.2.1.20]	NA	NA	NA	NA	NA	NA	NA	kofam
UniClust90_BJGIALIL00249	NA	NA	K01696	tryptophan synthase beta chain [EC:4.2.1.20]	NA	NA	NA	NA	NA	NA	NA	kofam
UniRef90_B7C9P2	NA	NA	K01754	threonine dehydratase [EC:4.3.1.19]	NA	NA	NA	NA	NA	NA	NA	kofam
UniClust90_ILNMKPCG00644	NA	NA	K01738	cysteine synthase [EC:2.5.1.47]	NA	NA	NA	NA	NA	NA	NA	kofam
UniRef90_E2NWC5	NA	NA	K01733	threonine synthase [EC:4.2.3.1]	NA	NA	NA	NA	NA	NA	NA	kofam
UniClust90_KDLJLILK01670	NA	NA	K01733	threonine synthase [EC:4.2.3.1]	NA	NA	NA	NA	NA	NA	NA	kofam
UniClust90_BCJFNJIF01000	NA	NA	K01754	threonine dehydratase [EC:4.3.1.19]	NA	NA	NA	NA	NA	NA	NA	kofam
UniClust90_PIENNHGK00625	NA	NA	K01754	threonine dehydratase [EC:4.3.1.19]	NA	NA	NA	NA	NA	NA	NA	kofam
UniClust90_AGGGCCHH01097	NA	NA	K01733	threonine synthase [EC:4.2.3.1]	NA	NA	NA	NA	NA	NA	NA	kofam
UniClust90_DKHKKJCH01392	NA	NA	K01738	cysteine synthase [EC:2.5.1.47]	NA	NA	NA	NA	NA	NA	NA	kofam
UniClust90_JMLILHLD00980	NA	NA	K01697	cystathionine beta-synthase [EC:4.2.1.22]	NA	NA	NA	NA	NA	NA	NA	kofam
UniClust90_BAPFCJCI00679	NA	NA	K01733	threonine synthase [EC:4.2.3.1]	NA	NA	NA	NA	NA	NA	NA	kofam
UniRef90_E2NPV7	NA	NA	K01733	threonine synthase [EC:4.2.3.1]	NA	NA	NA	NA	NA	NA	NA	kofam
UniRef90_UPI0010201D3B	NA	NA	K01733	threonine synthase [EC:4.2.3.1]	NA	NA	NA	NA	NA	NA	NA	kofam
UniClust90_KDCCPKGO00251	NA	NA	K01738	cysteine synthase [EC:2.5.1.47]	NA	NA	NA	NA	NA	NA	NA	kofam
UniClust90_BGHPHEDI00296	NA	NA	K01697	cystathionine beta-synthase [EC:4.2.1.22]	NA	NA	NA	NA	NA	NA	NA	kofam
UniClust90_MGMIPFMO01698	NA	NA	K01738	cysteine synthase [EC:2.5.1.47]	NA	NA	NA	NA	NA	NA	NA	kofam
UniRef90_Q2NH86	NA	NA	K01698	porphobilinogen synthase [EC:4.2.1.24]	NA	NA	NA	NA	NA	NA	NA	kofam
UniClust90_DKHKKJCH00911	NA	NA	K01703	3-isopropylmalate/(R)-2-methylmalate dehydratase large subunit [EC:4.2.1.33 4.2.1.35]	NA	NA	NA	NA	NA	NA	NA	kofam
UniClust90_NONOOAFE00924	NA	NA	K01703	3-isopropylmalate/(R)-2-methylmalate dehydratase large subunit [EC:4.2.1.33 4.2.1.35]	NA	NA	NA	NA	NA	NA	NA	kofam
UniClust90_COOIBMOD00629	NA	NA	K01703	3-isopropylmalate/(R)-2-methylmalate dehydratase large subunit [EC:4.2.1.33 4.2.1.35]	NA	NA	NA	NA	NA	NA	NA	kofam
UniRef90_A0A0R2HAY4	NA	NA	K01711	GDPmannose 4,6-dehydratase [EC:4.2.1.47]	NA	NA	NA	NA	NA	NA	NA	kofam
UniRef90_A0A413UCI9	NA	NA	K01711	GDPmannose 4,6-dehydratase [EC:4.2.1.47]	NA	NA	NA	NA	NA	NA	NA	kofam
UniRef90_E2ZCM3	NA	NA	K01710	dTDP-glucose 4,6-dehydratase [EC:4.2.1.46]	NA	NA	NA	NA	NA	NA	NA	kofam
UniRef90_A0A174F1M7	NA	NA	K01711	GDPmannose 4,6-dehydratase [EC:4.2.1.47]	NA	NA	NA	NA	NA	NA	NA	kofam
UniRef90_D4C8A1	NA	NA	K01711	GDPmannose 4,6-dehydratase [EC:4.2.1.47]	NA	NA	NA	NA	NA	NA	NA	kofam
UniRef90_A0A173ZJ57	NA	NA	K01711	GDPmannose 4,6-dehydratase [EC:4.2.1.47]	NA	NA	NA	NA	NA	NA	NA	kofam
UniRef90_A0A1Q6R6E3	NA	NA	K02377	GDP-L-fucose synthase [EC:1.1.1.271]	NA	NA	NA	NA	NA	NA	NA	kofam
UniClust90_PFNEABIC01998	NA	NA	K02377	GDP-L-fucose synthase [EC:1.1.1.271]	NA	NA	NA	NA	NA	NA	NA	kofam
UniClust90_HDJENCAJ00887	NA	NA	K01711	GDPmannose 4,6-dehydratase [EC:4.2.1.47]	NA	NA	NA	NA	NA	NA	NA	kofam
UniRef90_A0A2A6ZZ16	NA	NA	K02377	GDP-L-fucose synthase [EC:1.1.1.271]	NA	NA	NA	NA	NA	NA	NA	kofam
UniRef90_F7R198	NA	NA	K02377	GDP-L-fucose synthase [EC:1.1.1.271]	NA	NA	NA	NA	NA	NA	NA	kofam
UniClust90_CBJCFBED00870	NA	NA	K02377	GDP-L-fucose synthase [EC:1.1.1.271]	NA	NA	NA	NA	NA	NA	NA	kofam
UniRef90_A0A1C5XLL3	NA	NA	K02377	GDP-L-fucose synthase [EC:1.1.1.271]	NA	NA	NA	NA	NA	NA	NA	kofam
UniRef90_A0A174IDZ5	NA	NA	K02377	GDP-L-fucose synthase [EC:1.1.1.271]	NA	NA	NA	NA	NA	NA	NA	kofam
UniRef90_A0A412EQJ6	NA	NA	K02377	GDP-L-fucose synthase [EC:1.1.1.271]	NA	NA	NA	NA	NA	NA	NA	kofam
UniRef90_A0A373M6L5	NA	NA	K02377	GDP-L-fucose synthase [EC:1.1.1.271]	NA	NA	NA	NA	NA	NA	NA	kofam
UniRef90_A0A3E4SK82	NA	NA	K02377	GDP-L-fucose synthase [EC:1.1.1.271]	NA	NA	NA	NA	NA	NA	NA	kofam
UniClust90_OKPOHDIJ01574	NA	NA	K02377	GDP-L-fucose synthase [EC:1.1.1.271]	NA	NA	NA	NA	NA	NA	NA	kofam
UniClust90_OLHBLOFD02050	NA	NA	K01711	GDPmannose 4,6-dehydratase [EC:4.2.1.47]	NA	NA	NA	NA	NA	NA	NA	kofam
UniRef90_UPI000E4F2395	NA	NA	K02377	GDP-L-fucose synthase [EC:1.1.1.271]	NA	NA	NA	NA	NA	NA	NA	kofam
UniRef90_UPI0006DC256F	NA	NA	K02377	GDP-L-fucose synthase [EC:1.1.1.271]	NA	NA	NA	NA	NA	NA	NA	kofam
UniRef90_A0A412LX15	NA	NA	K02377	GDP-L-fucose synthase [EC:1.1.1.271]	NA	NA	NA	NA	NA	NA	NA	kofam
UniRef90_A0A413M0H0	NA	NA	K02377	GDP-L-fucose synthase [EC:1.1.1.271]	NA	NA	NA	NA	NA	NA	NA	kofam
UniRef90_A0A416WTB9	NA	NA	K21332	dTDP-alpha-D-glucuronic acid decarboxylase [EC:1.1.1.-]	NA	NA	NA	NA	NA	NA	NA	kofam
UniClust90_CINPMLEH00514	NA	NA	K21332	dTDP-alpha-D-glucuronic acid decarboxylase [EC:1.1.1.-]	NA	NA	NA	NA	NA	NA	NA	kofam
UniRef90_A0A174LDJ6	NA	NA	K02377	GDP-L-fucose synthase [EC:1.1.1.271]	NA	NA	NA	NA	NA	NA	NA	kofam
UniRef90_A0A413BKA9	NA	NA	K01784	UDP-glucose 4-epimerase [EC:5.1.3.2]	NA	NA	NA	NA	NA	NA	NA	kofam
UniRef90_A0A414FPK1	NA	NA	K01711	GDPmannose 4,6-dehydratase [EC:4.2.1.47]	NA	NA	NA	NA	NA	NA	NA	kofam
UniRef90_A0A414BI09	NA	NA	K01784	UDP-glucose 4-epimerase [EC:5.1.3.2]	NA	NA	NA	NA	NA	NA	NA	kofam
UniClust90_MEIFAKCH01208	NA	NA	K21332	dTDP-alpha-D-glucuronic acid decarboxylase [EC:1.1.1.-]	NA	NA	NA	NA	NA	NA	NA	kofam
UniRef90_UPI001105CC09	NA	NA	K21332	dTDP-alpha-D-glucuronic acid decarboxylase [EC:1.1.1.-]	NA	NA	NA	NA	NA	NA	NA	kofam
UniRef90_A5ZJJ4	NA	NA	K01711	GDPmannose 4,6-dehydratase [EC:4.2.1.47]	NA	NA	NA	NA	NA	NA	NA	kofam
UniClust90_MCEPDEFH00891	NA	NA	K21332	dTDP-alpha-D-glucuronic acid decarboxylase [EC:1.1.1.-]	NA	NA	NA	NA	NA	NA	NA	kofam
UniRef90_A0A3E4JWR2	NA	NA	K01711	GDPmannose 4,6-dehydratase [EC:4.2.1.47]	NA	NA	NA	NA	NA	NA	NA	kofam
UniRef90_UPI0008D9C401	NA	NA	K02377	GDP-L-fucose synthase [EC:1.1.1.271]	NA	NA	NA	NA	NA	NA	NA	kofam
UniClust90_HNMLEOKG00511	NA	NA	K24300	UDP-N-acetylglucosamine 4,6-dehydratase [EC:4.2.1.135]	NA	NA	NA	NA	NA	NA	NA	kofam
UniRef90_A0A174LMF8	NA	NA	K24300	UDP-N-acetylglucosamine 4,6-dehydratase [EC:4.2.1.135]	NA	NA	NA	NA	NA	NA	NA	kofam
UniRef90_A0A076IW66	NA	NA	K01784	UDP-glucose 4-epimerase [EC:5.1.3.2]	NA	NA	NA	NA	NA	NA	NA	kofam
UniRef90_A0A374RX32	NA	NA	K24300	UDP-N-acetylglucosamine 4,6-dehydratase [EC:4.2.1.135]	NA	NA	NA	NA	NA	NA	NA	kofam
UniRef90_A0A174NFR5	NA	NA	K24300	UDP-N-acetylglucosamine 4,6-dehydratase [EC:4.2.1.135]	NA	NA	NA	NA	NA	NA	NA	kofam
UniRef90_A0A373MPX6	NA	NA	K24300	UDP-N-acetylglucosamine 4,6-dehydratase [EC:4.2.1.135]	NA	NA	NA	NA	NA	NA	NA	kofam
UniRef90_UPI0010200D43	NA	NA	K24300	UDP-N-acetylglucosamine 4,6-dehydratase [EC:4.2.1.135]	NA	NA	NA	NA	NA	NA	NA	kofam
UniClust90_BNKNBJKK01741	NA	NA	K21332	dTDP-alpha-D-glucuronic acid decarboxylase [EC:1.1.1.-]	NA	NA	NA	NA	NA	NA	NA	kofam
UniClust90_PHNHMPLM01627	NA	NA	K24300	UDP-N-acetylglucosamine 4,6-dehydratase [EC:4.2.1.135]	NA	NA	NA	NA	NA	NA	NA	kofam
UniClust90_BKDJBJGN01265	NA	NA	K01784	UDP-glucose 4-epimerase [EC:5.1.3.2]	NA	NA	NA	NA	NA	NA	NA	kofam
UniClust90_OMGCMCNO00661	NA	NA	K01784	UDP-glucose 4-epimerase [EC:5.1.3.2]	NA	NA	NA	NA	NA	NA	NA	kofam
UniClust90_PFOKNDBA00479	NA	NA	K24300	UDP-N-acetylglucosamine 4,6-dehydratase [EC:4.2.1.135]	NA	NA	NA	NA	NA	NA	NA	kofam
UniRef90_A0A413CWF3	NA	NA	K01784	UDP-glucose 4-epimerase [EC:5.1.3.2]	NA	NA	NA	NA	NA	NA	NA	kofam
UniRef90_A0A174AT40	NA	NA	K01710	dTDP-glucose 4,6-dehydratase [EC:4.2.1.46]	NA	NA	NA	NA	NA	NA	NA	kofam
UniClust90_FENBICKO00451	NA	NA	K01710	dTDP-glucose 4,6-dehydratase [EC:4.2.1.46]	NA	NA	NA	NA	NA	NA	NA	kofam
UniClust90_FIJNOOPA00270	NA	NA	K01784	UDP-glucose 4-epimerase [EC:5.1.3.2]	NA	NA	NA	NA	NA	NA	NA	kofam
UniClust90_AMMPCJIN01720	NA	NA	K01710	dTDP-glucose 4,6-dehydratase [EC:4.2.1.46]	NA	NA	NA	NA	NA	NA	NA	kofam
UniRef90_A0A374QVX3	NA	NA	K01784	UDP-glucose 4-epimerase [EC:5.1.3.2]	NA	NA	NA	NA	NA	NA	NA	kofam
UniClust90_CPFJJKEC01417	NA	NA	K01710	dTDP-glucose 4,6-dehydratase [EC:4.2.1.46]	NA	NA	NA	NA	NA	NA	NA	kofam
UniClust90_AKFINCJH00766	NA	NA	K01784	UDP-glucose 4-epimerase [EC:5.1.3.2]	NA	NA	NA	NA	NA	NA	NA	kofam
UniClust90_PICDBDMP01925	NA	NA	K01710	dTDP-glucose 4,6-dehydratase [EC:4.2.1.46]	NA	NA	NA	NA	NA	NA	NA	kofam
UniRef90_B7C7G5	NA	NA	K01784	UDP-glucose 4-epimerase [EC:5.1.3.2]	NA	NA	NA	NA	NA	NA	NA	kofam
UniRef90_I8W4J7	NA	NA	K01710	dTDP-glucose 4,6-dehydratase [EC:4.2.1.46]	NA	NA	NA	NA	NA	NA	NA	kofam
UniRef90_A0A412I544	NA	NA	K01784	UDP-glucose 4-epimerase [EC:5.1.3.2]	NA	NA	NA	NA	NA	NA	NA	kofam
UniRef90_A0A397WJP8	NA	NA	K01710	dTDP-glucose 4,6-dehydratase [EC:4.2.1.46]	NA	NA	NA	NA	NA	NA	NA	kofam
UniRef90_A0A414IYL1	NA	NA	K01710	dTDP-glucose 4,6-dehydratase [EC:4.2.1.46]	NA	NA	NA	NA	NA	NA	NA	kofam
UniRef90_A0A412FUD6	NA	NA	K01784	UDP-glucose 4-epimerase [EC:5.1.3.2]	NA	NA	NA	NA	NA	NA	NA	kofam
UniRef90_A0A173V8X2	NA	NA	K01784	UDP-glucose 4-epimerase [EC:5.1.3.2]	NA	NA	NA	NA	NA	NA	NA	kofam
UniRef90_A0A0E2SM34	NA	NA	K01710	dTDP-glucose 4,6-dehydratase [EC:4.2.1.46]	NA	NA	NA	NA	NA	NA	NA	kofam
UniRef90_D6D2V1	NA	NA	K01710	dTDP-glucose 4,6-dehydratase [EC:4.2.1.46]	NA	NA	NA	NA	NA	NA	NA	kofam
UniRef90_A0A380LLJ2	NA	NA	K01784	UDP-glucose 4-epimerase [EC:5.1.3.2]	NA	NA	NA	NA	NA	NA	NA	kofam
UniClust90_JNCKJFEJ01230	NA	NA	K01784	UDP-glucose 4-epimerase [EC:5.1.3.2]	NA	NA	NA	NA	NA	NA	NA	kofam
UniClust90_EDKDOLCL01602	NA	NA	K01784	UDP-glucose 4-epimerase [EC:5.1.3.2]	NA	NA	NA	NA	NA	NA	NA	kofam
UniClust90_AMLOJMMF01286	NA	NA	K01784	UDP-glucose 4-epimerase [EC:5.1.3.2]	NA	NA	NA	NA	NA	NA	NA	kofam
UniRef90_A0A1C5PTH6	NA	NA	K01784	UDP-glucose 4-epimerase [EC:5.1.3.2]	NA	NA	NA	NA	NA	NA	NA	kofam
UniClust90_HFPDNMNG00157	NA	NA	K01710	dTDP-glucose 4,6-dehydratase [EC:4.2.1.46]	NA	NA	NA	NA	NA	NA	NA	kofam
UniRef90_A0A373I1E2	NA	NA	K01784	UDP-glucose 4-epimerase [EC:5.1.3.2]	NA	NA	NA	NA	NA	NA	NA	kofam
UniClust90_JBPELDPP00245	NA	NA	K01710	dTDP-glucose 4,6-dehydratase [EC:4.2.1.46]	NA	NA	NA	NA	NA	NA	NA	kofam
UniRef90_R6LP25	NA	NA	K01784	UDP-glucose 4-epimerase [EC:5.1.3.2]	NA	NA	NA	NA	NA	NA	NA	kofam
UniRef90_A0A0I9S5Z6	NA	NA	K01784	UDP-glucose 4-epimerase [EC:5.1.3.2]	NA	NA	NA	NA	NA	NA	NA	kofam
UniRef90_A0A1H2TUQ0	NA	NA	K01784	UDP-glucose 4-epimerase [EC:5.1.3.2]	NA	NA	NA	NA	NA	NA	NA	kofam
UniClust90_CJALFMMB01765	NA	NA	K01710	dTDP-glucose 4,6-dehydratase [EC:4.2.1.46]	NA	NA	NA	NA	NA	NA	NA	kofam
UniClust90_FGNJEEGB00784	NA	NA	K01710	dTDP-glucose 4,6-dehydratase [EC:4.2.1.46]	NA	NA	NA	NA	NA	NA	NA	kofam
UniRef90_I9I639	NA	NA	K01784	UDP-glucose 4-epimerase [EC:5.1.3.2]	NA	NA	NA	NA	NA	NA	NA	kofam
UniRef90_E9RUG4	NA	NA	K01784	UDP-glucose 4-epimerase [EC:5.1.3.2]	NA	NA	NA	NA	NA	NA	NA	kofam
UniRef90_A0A1H2VMZ9	NA	NA	K01784	UDP-glucose 4-epimerase [EC:5.1.3.2]	NA	NA	NA	NA	NA	NA	NA	kofam
UniRef90_A0A414KET9	NA	NA	K01710	dTDP-glucose 4,6-dehydratase [EC:4.2.1.46]	NA	NA	NA	NA	NA	NA	NA	kofam
UniClust90_JKCKKEBK00498	NA	NA	K01710	dTDP-glucose 4,6-dehydratase [EC:4.2.1.46]	NA	NA	NA	NA	NA	NA	NA	kofam
UniClust90_CEOHEPKB00640	NA	NA	K01710	dTDP-glucose 4,6-dehydratase [EC:4.2.1.46]	NA	NA	NA	NA	NA	NA	NA	kofam
UniRef90_I0R5Y0	NA	NA	K01784	UDP-glucose 4-epimerase [EC:5.1.3.2]	NA	NA	NA	NA	NA	NA	NA	kofam
UniRef90_A0A1B8RS98	NA	NA	K01784	UDP-glucose 4-epimerase [EC:5.1.3.2]	NA	NA	NA	NA	NA	NA	NA	kofam
UniClust90_BLOLLBLE00292	NA	NA	K21586	O55-antigen biosynthesis alpha-1,3-galactosyltransferase	NA	NA	NA	NA	NA	NA	NA	kofam
UniClust90_PCPBFCBK01155	NA	NA	K01710	dTDP-glucose 4,6-dehydratase [EC:4.2.1.46]	NA	NA	NA	NA	NA	NA	NA	kofam
UniClust90_EEKLJMNI02212	NA	NA	K01784	UDP-glucose 4-epimerase [EC:5.1.3.2]	NA	NA	NA	NA	NA	NA	NA	kofam
UniRef90_R5QK79	NA	NA	K01710	dTDP-glucose 4,6-dehydratase [EC:4.2.1.46]	NA	NA	NA	NA	NA	NA	NA	kofam
UniRef90_A0A1C6IRG2	NA	NA	K01784	UDP-glucose 4-epimerase [EC:5.1.3.2]	NA	NA	NA	NA	NA	NA	NA	kofam
UniRef90_A0A1H2TT62	NA	NA	K01710	dTDP-glucose 4,6-dehydratase [EC:4.2.1.46]	NA	NA	NA	NA	NA	NA	NA	kofam
UniRef90_A0A229IAK0	NA	NA	K01710	dTDP-glucose 4,6-dehydratase [EC:4.2.1.46]	NA	NA	NA	NA	NA	NA	NA	kofam
UniClust90_GCFAGJGH00685	NA	NA	K01784	UDP-glucose 4-epimerase [EC:5.1.3.2]	NA	NA	NA	NA	NA	NA	NA	kofam
UniClust90_BCJFNJIF01952	NA	NA	K01784	UDP-glucose 4-epimerase [EC:5.1.3.2]	NA	NA	NA	NA	NA	NA	NA	kofam
UniRef90_A0A374RX55	NA	NA	K01784	UDP-glucose 4-epimerase [EC:5.1.3.2]	NA	NA	NA	NA	NA	NA	NA	kofam
UniRef90_A0A395WBK1	NA	NA	K23059	arginine/lysine/histidine transporter system substrate-binding protein	NA	NA	NA	NA	NA	NA	NA	kofam
UniClust90_NAACKPJI00793	NA	NA	K10001	glutamate/aspartate transport system substrate-binding protein	NA	NA	NA	NA	NA	NA	NA	kofam
UniRef90_B7CE52	NA	NA	K23055	putative lysine/arginine/ornithine/histidine/octopine transport system substrate-binding protein	NA	NA	NA	NA	NA	NA	NA	kofam
UniRef90_R5GZ40	NA	NA	K10001	glutamate/aspartate transport system substrate-binding protein	NA	NA	NA	NA	NA	NA	NA	kofam
UniClust90_LDIGEFMA01910	NA	NA	K01713	cyclohexadienyl dehydratase [EC:4.2.1.51 4.2.1.91]	NA	NA	NA	NA	NA	NA	NA	kofam
UniRef90_A0A174GA69	NA	NA	K01713	cyclohexadienyl dehydratase [EC:4.2.1.51 4.2.1.91]	NA	NA	NA	NA	NA	NA	NA	kofam
UniClust90_KGDACIAP00820	NA	NA	K07225	putative hemin transport protein	NA	NA	NA	NA	NA	NA	NA	kofam
UniRef90_A0A174LXF4	NA	NA	K01713	cyclohexadienyl dehydratase [EC:4.2.1.51 4.2.1.91]	NA	NA	NA	NA	NA	NA	NA	kofam
UniRef90_R7GJR6	NA	NA	K01713	cyclohexadienyl dehydratase [EC:4.2.1.51 4.2.1.91]	NA	NA	NA	NA	NA	NA	NA	kofam
UniClust90_BCJFNJIF01721	NA	NA	K01714	4-hydroxy-tetrahydrodipicolinate synthase [EC:4.3.3.7]	NA	NA	NA	NA	NA	NA	NA	kofam
UniClust90_HBPPABAO01291	NA	NA	K01714	4-hydroxy-tetrahydrodipicolinate synthase [EC:4.3.3.7]	NA	NA	NA	NA	NA	NA	NA	kofam
UniClust90_DEECPELI02080	NA	NA	K01726	gamma-carbonic anhydrase [EC:4.2.1.-]	NA	NA	NA	NA	NA	NA	NA	kofam
UniClust90_KNIIDBGP00649	NA	NA	K01726	gamma-carbonic anhydrase [EC:4.2.1.-]	NA	NA	NA	NA	NA	NA	NA	kofam
UniClust90_OOMAOFOO00749	NA	NA	K01726	gamma-carbonic anhydrase [EC:4.2.1.-]	NA	NA	NA	NA	NA	NA	NA	kofam
UniRef90_E2NRV5	NA	NA	K01726	gamma-carbonic anhydrase [EC:4.2.1.-]	NA	NA	NA	NA	NA	NA	NA	kofam
UniClust90_FGMLCBMI01152	NA	NA	K01726	gamma-carbonic anhydrase [EC:4.2.1.-]	NA	NA	NA	NA	NA	NA	NA	kofam
UniRef90_A0A173UUK4	NA	NA	K01726	gamma-carbonic anhydrase [EC:4.2.1.-]	NA	NA	NA	NA	NA	NA	NA	kofam
UniClust90_MEIFAKCH00593	NA	NA	K01726	gamma-carbonic anhydrase [EC:4.2.1.-]	NA	NA	NA	NA	NA	NA	NA	kofam
UniClust90_COEOOBGB00952	NA	NA	K01726	gamma-carbonic anhydrase [EC:4.2.1.-]	NA	NA	NA	NA	NA	NA	NA	kofam
UniClust90_NLODDDJN01166	NA	NA	K01726	gamma-carbonic anhydrase [EC:4.2.1.-]	NA	NA	NA	NA	NA	NA	NA	kofam
UniRef90_A0A413IV13	NA	NA	K01726	gamma-carbonic anhydrase [EC:4.2.1.-]	NA	NA	NA	NA	NA	NA	NA	kofam
UniClust90_OEABFOEG01610	NA	NA	K01726	gamma-carbonic anhydrase [EC:4.2.1.-]	NA	NA	NA	NA	NA	NA	NA	kofam
UniClust90_DGPHECPH01296	NA	NA	K01726	gamma-carbonic anhydrase [EC:4.2.1.-]	NA	NA	NA	NA	NA	NA	NA	kofam
UniClust90_ALIEOPNI01385	NA	NA	K01726	gamma-carbonic anhydrase [EC:4.2.1.-]	NA	NA	NA	NA	NA	NA	NA	kofam
UniRef90_A5ZDF3	NA	NA	K01726	gamma-carbonic anhydrase [EC:4.2.1.-]	NA	NA	NA	NA	NA	NA	NA	kofam
UniRef90_A0A413M0I4	NA	NA	K01726	gamma-carbonic anhydrase [EC:4.2.1.-]	NA	NA	NA	NA	NA	NA	NA	kofam
UniRef90_C0EYT5	NA	NA	K01726	gamma-carbonic anhydrase [EC:4.2.1.-]	NA	NA	NA	NA	NA	NA	NA	kofam
UniClust90_DNDOMFMC01363	NA	NA	K01726	gamma-carbonic anhydrase [EC:4.2.1.-]	NA	NA	NA	NA	NA	NA	NA	kofam
UniClust90_OCADMEFN01293	NA	NA	K01726	gamma-carbonic anhydrase [EC:4.2.1.-]	NA	NA	NA	NA	NA	NA	NA	kofam
UniClust90_CDILMEBB01770	NA	NA	K01726	gamma-carbonic anhydrase [EC:4.2.1.-]	NA	NA	NA	NA	NA	NA	NA	kofam
UniClust90_GNCJEPJI02407	NA	NA	K01726	gamma-carbonic anhydrase [EC:4.2.1.-]	NA	NA	NA	NA	NA	NA	NA	kofam
UniRef90_A0A1C5VYJ0	NA	NA	K01726	gamma-carbonic anhydrase [EC:4.2.1.-]	NA	NA	NA	NA	NA	NA	NA	kofam
UniClust90_LLFMHAJG01980	NA	NA	K01726	gamma-carbonic anhydrase [EC:4.2.1.-]	NA	NA	NA	NA	NA	NA	NA	kofam
UniRef90_A0A415SF93	NA	NA	K01726	gamma-carbonic anhydrase [EC:4.2.1.-]	NA	NA	NA	NA	NA	NA	NA	kofam
UniRef90_UPI0006BEBAC8	NA	NA	K01726	gamma-carbonic anhydrase [EC:4.2.1.-]	NA	NA	NA	NA	NA	NA	NA	kofam
UniRef90_A0A174IR69	NA	NA	K01726	gamma-carbonic anhydrase [EC:4.2.1.-]	NA	NA	NA	NA	NA	NA	NA	kofam
UniClust90_DECHFFLD01823	NA	NA	K01726	gamma-carbonic anhydrase [EC:4.2.1.-]	NA	NA	NA	NA	NA	NA	NA	kofam
UniClust90_BOOFAHDD01556	NA	NA	K01726	gamma-carbonic anhydrase [EC:4.2.1.-]	NA	NA	NA	NA	NA	NA	NA	kofam
UniClust90_IKBKKDNH01076	NA	NA	K01726	gamma-carbonic anhydrase [EC:4.2.1.-]	NA	NA	NA	NA	NA	NA	NA	kofam
UniRef90_E2NQY5	NA	NA	K01733	threonine synthase [EC:4.2.3.1]	NA	NA	NA	NA	NA	NA	NA	kofam
UniClust90_GHCCGJKB00616	NA	NA	K01733	threonine synthase [EC:4.2.3.1]	NA	NA	NA	NA	NA	NA	NA	kofam
UniClust90_BEJAIMED00420	NA	NA	K01733	threonine synthase [EC:4.2.3.1]	NA	NA	NA	NA	NA	NA	NA	kofam
UniClust90_CLDEOGBL00398	NA	NA	K01733	threonine synthase [EC:4.2.3.1]	NA	NA	NA	NA	NA	NA	NA	kofam
UniClust90_FBPJPMBA00346	NA	NA	K01733	threonine synthase [EC:4.2.3.1]	NA	NA	NA	NA	NA	NA	NA	kofam
UniClust90_OMGCMCNO00308	NA	NA	K01738	cysteine synthase [EC:2.5.1.47]	NA	NA	NA	NA	NA	NA	NA	kofam
UniRef90_A0A174GV45	NA	NA	K01735	3-dehydroquinate synthase [EC:4.2.3.4]	NA	NA	NA	NA	NA	NA	NA	kofam
UniClust90_BHLIMLDP01094	NA	NA	K01735	3-dehydroquinate synthase [EC:4.2.3.4]	NA	NA	NA	NA	NA	NA	NA	kofam
UniClust90_APKHNHKL00478	NA	NA	K01735	3-dehydroquinate synthase [EC:4.2.3.4]	NA	NA	NA	NA	NA	NA	NA	kofam
UniClust90_OMGCMCNO01828	NA	NA	K01735	3-dehydroquinate synthase [EC:4.2.3.4]	NA	NA	NA	NA	NA	NA	NA	kofam
UniClust90_JOEHCIJN01351	NA	NA	K01735	3-dehydroquinate synthase [EC:4.2.3.4]	NA	NA	NA	NA	NA	NA	NA	kofam
UniClust90_EGMMGKMI01795	NA	NA	K01735	3-dehydroquinate synthase [EC:4.2.3.4]	NA	NA	NA	NA	NA	NA	NA	kofam
UniClust90_CKOKPCDF00928	NA	NA	K01735	3-dehydroquinate synthase [EC:4.2.3.4]	NA	NA	NA	NA	NA	NA	NA	kofam
UniRef90_A0A174GU11	NA	NA	K01736	chorismate synthase [EC:4.2.3.5]	NA	NA	NA	NA	NA	NA	NA	kofam
UniClust90_NNMBKBKA01159	NA	NA	K01736	chorismate synthase [EC:4.2.3.5]	NA	NA	NA	NA	NA	NA	NA	kofam
UniClust90_CEGMPIJB01037	NA	NA	K01736	chorismate synthase [EC:4.2.3.5]	NA	NA	NA	NA	NA	NA	NA	kofam
UniClust90_LKPJNNKC00938	NA	NA	K01736	chorismate synthase [EC:4.2.3.5]	NA	NA	NA	NA	NA	NA	NA	kofam
UniClust90_LJHCMDGA02024	NA	NA	K01736	chorismate synthase [EC:4.2.3.5]	NA	NA	NA	NA	NA	NA	NA	kofam
UniClust90_EGECEPFP00310	NA	NA	K01736	chorismate synthase [EC:4.2.3.5]	NA	NA	NA	NA	NA	NA	NA	kofam
UniClust90_KKOCMGHL00319	NA	NA	K01736	chorismate synthase [EC:4.2.3.5]	NA	NA	NA	NA	NA	NA	NA	kofam
UniClust90_GLKPAKDI00884	NA	NA	K01736	chorismate synthase [EC:4.2.3.5]	NA	NA	NA	NA	NA	NA	NA	kofam
UniClust90_CEGMPIJB01038	NA	NA	K01736	chorismate synthase [EC:4.2.3.5]	NA	NA	NA	NA	NA	NA	NA	kofam
UniClust90_CPJPMEJC01426	NA	NA	K01736	chorismate synthase [EC:4.2.3.5]	NA	NA	NA	NA	NA	NA	NA	kofam
UniRef90_E2NWC6	NA	NA	K01740	O-acetylhomoserine (thiol)-lyase [EC:2.5.1.49]	NA	NA	NA	NA	NA	NA	NA	kofam
UniClust90_HOJEGDJJ00370	NA	NA	K01740	O-acetylhomoserine (thiol)-lyase [EC:2.5.1.49]	NA	NA	NA	NA	NA	NA	NA	kofam
UniClust90_KDLJLILK00873	NA	NA	K01740	O-acetylhomoserine (thiol)-lyase [EC:2.5.1.49]	NA	NA	NA	NA	NA	NA	NA	kofam
UniRef90_A0A174M9F7	NA	NA	K01740	O-acetylhomoserine (thiol)-lyase [EC:2.5.1.49]	NA	NA	NA	NA	NA	NA	NA	kofam
UniRef90_R5ZKK8	NA	NA	K01740	O-acetylhomoserine (thiol)-lyase [EC:2.5.1.49]	NA	NA	NA	NA	NA	NA	NA	kofam
UniClust90_PPCOCEMJ01450	NA	NA	K01740	O-acetylhomoserine (thiol)-lyase [EC:2.5.1.49]	NA	NA	NA	NA	NA	NA	NA	kofam
UniClust90_JDNCDLAJ01598	NA	NA	K01740	O-acetylhomoserine (thiol)-lyase [EC:2.5.1.49]	NA	NA	NA	NA	NA	NA	NA	kofam
UniClust90_EFICCMGM00579	NA	NA	K01740	O-acetylhomoserine (thiol)-lyase [EC:2.5.1.49]	NA	NA	NA	NA	NA	NA	NA	kofam
UniClust90_JMLILHLD01812	NA	NA	K01740	O-acetylhomoserine (thiol)-lyase [EC:2.5.1.49]	NA	NA	NA	NA	NA	NA	NA	kofam
UniClust90_EBJIBHJN00044	NA	NA	K01740	O-acetylhomoserine (thiol)-lyase [EC:2.5.1.49]	NA	NA	NA	NA	NA	NA	NA	kofam
UniClust90_CODLBEAM00028	NA	NA	K01760	cysteine-S-conjugate beta-lyase [EC:4.4.1.13]	NA	NA	NA	NA	NA	NA	NA	kofam
UniClust90_BDJGPCOD02062	NA	NA	K01740	O-acetylhomoserine (thiol)-lyase [EC:2.5.1.49]	NA	NA	NA	NA	NA	NA	NA	kofam
UniClust90_FAGNADIH00493	NA	NA	K01740	O-acetylhomoserine (thiol)-lyase [EC:2.5.1.49]	NA	NA	NA	NA	NA	NA	NA	kofam
UniClust90_BLGJMFHL01571	NA	NA	K01740	O-acetylhomoserine (thiol)-lyase [EC:2.5.1.49]	NA	NA	NA	NA	NA	NA	NA	kofam
UniClust90_BBIIHICG00560	NA	NA	K01740	O-acetylhomoserine (thiol)-lyase [EC:2.5.1.49]	NA	NA	NA	NA	NA	NA	NA	kofam
UniClust90_BHLIMLDP00596	NA	NA	K01740	O-acetylhomoserine (thiol)-lyase [EC:2.5.1.49]	NA	NA	NA	NA	NA	NA	NA	kofam
UniClust90_HKIJCEIK02206	NA	NA	K01739	cystathionine gamma-synthase [EC:2.5.1.48]	NA	NA	NA	NA	NA	NA	NA	kofam
UniClust90_JIHDIICG01129	NA	NA	K01758	cystathionine gamma-lyase [EC:4.4.1.1]	NA	NA	NA	NA	NA	NA	NA	kofam
UniClust90_LGAGPCHJ01466	NA	NA	K01761	methionine-gamma-lyase [EC:4.4.1.11]	NA	NA	NA	NA	NA	NA	NA	kofam
UniClust90_EFICCMGM00578	NA	NA	K01761	methionine-gamma-lyase [EC:4.4.1.11]	NA	NA	NA	NA	NA	NA	NA	kofam
UniClust90_HAMDPJNO01291	NA	NA	K01761	methionine-gamma-lyase [EC:4.4.1.11]	NA	NA	NA	NA	NA	NA	NA	kofam
UniClust90_OMGCMCNO00309	NA	NA	K01751	diaminopropionate ammonia-lyase [EC:4.3.1.15]	NA	NA	NA	NA	NA	NA	NA	kofam
UniClust90_ACHGKANP01899	NA	NA	K01754	threonine dehydratase [EC:4.3.1.19]	NA	NA	NA	NA	NA	NA	NA	kofam
UniClust90_HIHIEDOL00094	NA	NA	K01754	threonine dehydratase [EC:4.3.1.19]	NA	NA	NA	NA	NA	NA	NA	kofam
UniClust90_HCDNCIHL02050	NA	NA	K01754	threonine dehydratase [EC:4.3.1.19]	NA	NA	NA	NA	NA	NA	NA	kofam
UniClust90_OFKMFFAO01064	NA	NA	K01754	threonine dehydratase [EC:4.3.1.19]	NA	NA	NA	NA	NA	NA	NA	kofam
UniClust90_BAPFCJCI00170	NA	NA	K01754	threonine dehydratase [EC:4.3.1.19]	NA	NA	NA	NA	NA	NA	NA	kofam
UniClust90_PKCMOEOP00465	NA	NA	K01754	threonine dehydratase [EC:4.3.1.19]	NA	NA	NA	NA	NA	NA	NA	kofam
UniClust90_KNKEDNKO00702	NA	NA	K01754	threonine dehydratase [EC:4.3.1.19]	NA	NA	NA	NA	NA	NA	NA	kofam
UniClust90_KICGNDFF00686	NA	NA	K01857	3-carboxy-cis,cis-muconate cycloisomerase [EC:5.5.1.2]	NA	NA	NA	NA	NA	NA	NA	kofam
UniClust90_KICGNDFF00685	NA	NA	K01755	argininosuccinate lyase [EC:4.3.2.1]	NA	NA	NA	NA	NA	NA	NA	kofam
UniClust90_NBLDFGAK02063	NA	NA	K01755	argininosuccinate lyase [EC:4.3.2.1]	NA	NA	NA	NA	NA	NA	NA	kofam
UniClust90_HABFLGOK00505	NA	NA	K01755	argininosuccinate lyase [EC:4.3.2.1]	NA	NA	NA	NA	NA	NA	NA	kofam
UniClust90_OKIMMAIF00414	NA	NA	K01755	argininosuccinate lyase [EC:4.3.2.1]	NA	NA	NA	NA	NA	NA	NA	kofam
UniClust90_CMBBOBEJ00622	NA	NA	K01755	argininosuccinate lyase [EC:4.3.2.1]	NA	NA	NA	NA	NA	NA	NA	kofam
UniRef90_E2NW20	NA	NA	K01857	3-carboxy-cis,cis-muconate cycloisomerase [EC:5.5.1.2]	NA	NA	NA	NA	NA	NA	NA	kofam
UniClust90_KJOHAJGG01288	NA	NA	K01857	3-carboxy-cis,cis-muconate cycloisomerase [EC:5.5.1.2]	NA	NA	NA	NA	NA	NA	NA	kofam
UniClust90_JMMEGKDK00687	NA	NA	K01857	3-carboxy-cis,cis-muconate cycloisomerase [EC:5.5.1.2]	NA	NA	NA	NA	NA	NA	NA	kofam
UniClust90_CEOHEPKB00417	NA	NA	K01756	adenylosuccinate lyase [EC:4.3.2.2]	NA	NA	NA	NA	NA	NA	NA	kofam
UniClust90_GODANLGM00402	NA	NA	K01857	3-carboxy-cis,cis-muconate cycloisomerase [EC:5.5.1.2]	NA	NA	NA	NA	NA	NA	NA	kofam
UniClust90_BCJFNJIF01821	NA	NA	K01756	adenylosuccinate lyase [EC:4.3.2.2]	NA	NA	NA	NA	NA	NA	NA	kofam
UniClust90_OCMFGBFD00687	NA	NA	K01756	adenylosuccinate lyase [EC:4.3.2.2]	NA	NA	NA	NA	NA	NA	NA	kofam
UniClust90_JGPPPIMH01476	NA	NA	K01756	adenylosuccinate lyase [EC:4.3.2.2]	NA	NA	NA	NA	NA	NA	NA	kofam
UniRef90_A0A174J6S3	NA	NA	K01759	lactoylglutathione lyase [EC:4.4.1.5]	NA	NA	NA	NA	NA	NA	NA	kofam
UniRef90_A0A174IKJ7	NA	NA	K01759	lactoylglutathione lyase [EC:4.4.1.5]	NA	NA	NA	NA	NA	NA	NA	kofam
UniRef90_A0A127SUI3	NA	NA	K01759	lactoylglutathione lyase [EC:4.4.1.5]	NA	NA	NA	NA	NA	NA	NA	kofam
UniRef90_UPI001020ECA5	NA	NA	K01759	lactoylglutathione lyase [EC:4.4.1.5]	NA	NA	NA	NA	NA	NA	NA	kofam
UniRef90_A0A1I6ITE8	NA	NA	K01759	lactoylglutathione lyase [EC:4.4.1.5]	NA	NA	NA	NA	NA	NA	NA	kofam
UniClust90_FLOJFEFM01879	NA	NA	K01759	lactoylglutathione lyase [EC:4.4.1.5]	NA	NA	NA	NA	NA	NA	NA	kofam
UniRef90_A7VI48	NA	NA	K01759	lactoylglutathione lyase [EC:4.4.1.5]	NA	NA	NA	NA	NA	NA	NA	kofam
UniRef90_A0A373I0M5	NA	NA	K01759	lactoylglutathione lyase [EC:4.4.1.5]	NA	NA	NA	NA	NA	NA	NA	kofam
UniRef90_B7GTX4	NA	NA	K01759	lactoylglutathione lyase [EC:4.4.1.5]	NA	NA	NA	NA	NA	NA	NA	kofam
UniClust90_OKEDFBIA00446	NA	NA	K01759	lactoylglutathione lyase [EC:4.4.1.5]	NA	NA	NA	NA	NA	NA	NA	kofam
UniClust90_JBPELDPP00059	NA	NA	K01740	O-acetylhomoserine (thiol)-lyase [EC:2.5.1.49]	NA	NA	NA	NA	NA	NA	NA	kofam
UniRef90_B7B751	NA	NA	K00835	valine--pyruvate aminotransferase [EC:2.6.1.66]	NA	NA	NA	NA	NA	NA	NA	kofam
UniRef90_A5Z7S9	NA	NA	K20615	capreomycidine synthase [EC:4.2.1.145]	NA	NA	NA	NA	NA	NA	NA	kofam
UniRef90_A0A174JFX0	NA	NA	K00835	valine--pyruvate aminotransferase [EC:2.6.1.66]	NA	NA	NA	NA	NA	NA	NA	kofam
UniRef90_B7CDF8	NA	NA	K00835	valine--pyruvate aminotransferase [EC:2.6.1.66]	NA	NA	NA	NA	NA	NA	NA	kofam
UniClust90_CBJEHFLD02044	NA	NA	K20615	capreomycidine synthase [EC:4.2.1.145]	NA	NA	NA	NA	NA	NA	NA	kofam
UniRef90_A0A174KTE7	NA	NA	K20615	capreomycidine synthase [EC:4.2.1.145]	NA	NA	NA	NA	NA	NA	NA	kofam
UniClust90_PMKCKKFB00363	NA	NA	K00812	aspartate aminotransferase [EC:2.6.1.1]	NA	NA	NA	NA	NA	NA	NA	kofam
UniClust90_CCMCJJMO00348	NA	NA	K00812	aspartate aminotransferase [EC:2.6.1.1]	NA	NA	NA	NA	NA	NA	NA	kofam
UniClust90_ALBLMDLN01474	NA	NA	K01762	1-aminocyclopropane-1-carboxylate synthase [EC:4.4.1.14]	NA	NA	NA	NA	NA	NA	NA	kofam
UniClust90_OMGCMCNO00540	NA	NA	K01762	1-aminocyclopropane-1-carboxylate synthase [EC:4.4.1.14]	NA	NA	NA	NA	NA	NA	NA	kofam
UniClust90_MHOMOILK00132	NA	NA	K01762	1-aminocyclopropane-1-carboxylate synthase [EC:4.4.1.14]	NA	NA	NA	NA	NA	NA	NA	kofam
UniClust90_LLLKNOBM01488	NA	NA	K01762	1-aminocyclopropane-1-carboxylate synthase [EC:4.4.1.14]	NA	NA	NA	NA	NA	NA	NA	kofam
UniRef90_B7CCM6	NA	NA	K01762	1-aminocyclopropane-1-carboxylate synthase [EC:4.4.1.14]	NA	NA	NA	NA	NA	NA	NA	kofam
UniClust90_BJKAKEFG00341	NA	NA	K01762	1-aminocyclopropane-1-carboxylate synthase [EC:4.4.1.14]	NA	NA	NA	NA	NA	NA	NA	kofam
UniRef90_A0A174GJG0	NA	NA	K01762	1-aminocyclopropane-1-carboxylate synthase [EC:4.4.1.14]	NA	NA	NA	NA	NA	NA	NA	kofam
UniClust90_JGPHENCJ01027	NA	NA	K01762	1-aminocyclopropane-1-carboxylate synthase [EC:4.4.1.14]	NA	NA	NA	NA	NA	NA	NA	kofam
UniClust90_LLHGJFPK00631	NA	NA	K01762	1-aminocyclopropane-1-carboxylate synthase [EC:4.4.1.14]	NA	NA	NA	NA	NA	NA	NA	kofam
UniClust90_KJOHAJGG01319	NA	NA	K19793	(5-formylfuran-3-yl)methyl phosphate transaminase [EC:2.6.1.108]	NA	NA	NA	NA	NA	NA	NA	kofam
UniClust90_IBGIDPKF00520	NA	NA	K00835	valine--pyruvate aminotransferase [EC:2.6.1.66]	NA	NA	NA	NA	NA	NA	NA	kofam
UniRef90_A0A174IPV8	NA	NA	K00835	valine--pyruvate aminotransferase [EC:2.6.1.66]	NA	NA	NA	NA	NA	NA	NA	kofam
UniRef90_A0A174G730	NA	NA	K01762	1-aminocyclopropane-1-carboxylate synthase [EC:4.4.1.14]	NA	NA	NA	NA	NA	NA	NA	kofam
UniClust90_KNKEDNKO02049	NA	NA	K01762	1-aminocyclopropane-1-carboxylate synthase [EC:4.4.1.14]	NA	NA	NA	NA	NA	NA	NA	kofam
UniClust90_LBHDOCGB01256	NA	NA	K01762	1-aminocyclopropane-1-carboxylate synthase [EC:4.4.1.14]	NA	NA	NA	NA	NA	NA	NA	kofam
UniClust90_KOACGLCC01057	NA	NA	K07225	putative hemin transport protein	NA	NA	NA	NA	NA	NA	NA	kofam
UniClust90_KMAOJLGE01786	NA	NA	K19793	(5-formylfuran-3-yl)methyl phosphate transaminase [EC:2.6.1.108]	NA	NA	NA	NA	NA	NA	NA	kofam
UniClust90_ABGABGKJ01324	NA	NA	K01762	1-aminocyclopropane-1-carboxylate synthase [EC:4.4.1.14]	NA	NA	NA	NA	NA	NA	NA	kofam
UniClust90_NNMBKBKA00252	NA	NA	K01762	1-aminocyclopropane-1-carboxylate synthase [EC:4.4.1.14]	NA	NA	NA	NA	NA	NA	NA	kofam
UniRef90_A0A174JP08	NA	NA	K19793	(5-formylfuran-3-yl)methyl phosphate transaminase [EC:2.6.1.108]	NA	NA	NA	NA	NA	NA	NA	kofam
UniRef90_E2NVR1	NA	NA	K01762	1-aminocyclopropane-1-carboxylate synthase [EC:4.4.1.14]	NA	NA	NA	NA	NA	NA	NA	kofam
UniRef90_UPI0009B7ED4F	NA	NA	K01768	adenylate cyclase [EC:4.6.1.1]	NA	NA	NA	NA	NA	NA	NA	kofam
UniClust90_GLLIGBKO00012	NA	NA	K01768	adenylate cyclase [EC:4.6.1.1]	NA	NA	NA	NA	NA	NA	NA	kofam
UniClust90_GEJBDMIF00891	NA	NA	K01768	adenylate cyclase [EC:4.6.1.1]	NA	NA	NA	NA	NA	NA	NA	kofam
UniClust90_AIKPJJEE01205	NA	NA	K01768	adenylate cyclase [EC:4.6.1.1]	NA	NA	NA	NA	NA	NA	NA	kofam
UniClust90_JAMDEFPN02088	NA	NA	K01768	adenylate cyclase [EC:4.6.1.1]	NA	NA	NA	NA	NA	NA	NA	kofam
UniClust90_PDJAOODO00301	NA	NA	K01768	adenylate cyclase [EC:4.6.1.1]	NA	NA	NA	NA	NA	NA	NA	kofam
UniClust90_MOJPANCB02029	NA	NA	K01768	adenylate cyclase [EC:4.6.1.1]	NA	NA	NA	NA	NA	NA	NA	kofam
UniRef90_UPI0004908748	NA	NA	K01768	adenylate cyclase [EC:4.6.1.1]	NA	NA	NA	NA	NA	NA	NA	kofam
UniClust90_AHGOIAAA01720	NA	NA	K01768	adenylate cyclase [EC:4.6.1.1]	NA	NA	NA	NA	NA	NA	NA	kofam
UniClust90_AFAIAJMG01348	NA	NA	K01768	adenylate cyclase [EC:4.6.1.1]	NA	NA	NA	NA	NA	NA	NA	kofam
UniRef90_A0A174MGV3	NA	NA	K01770	2-C-methyl-D-erythritol 2,4-cyclodiphosphate synthase [EC:4.6.1.12]	NA	NA	NA	NA	NA	NA	NA	kofam
UniClust90_FAHDMLFE01310	NA	NA	K01770	2-C-methyl-D-erythritol 2,4-cyclodiphosphate synthase [EC:4.6.1.12]	NA	NA	NA	NA	NA	NA	NA	kofam
UniClust90_COEOOBGB01725	NA	NA	K01770	2-C-methyl-D-erythritol 2,4-cyclodiphosphate synthase [EC:4.6.1.12]	NA	NA	NA	NA	NA	NA	NA	kofam
UniRef90_E2NTH7	NA	NA	K01775	alanine racemase [EC:5.1.1.1]	NA	NA	NA	NA	NA	NA	NA	kofam
UniClust90_ILIHLFDL02206	NA	NA	K01775	alanine racemase [EC:5.1.1.1]	NA	NA	NA	NA	NA	NA	NA	kofam
UniClust90_FAADKACM01583	NA	NA	K01775	alanine racemase [EC:5.1.1.1]	NA	NA	NA	NA	NA	NA	NA	kofam
UniClust90_KLJOCMPE00662	NA	NA	K01775	alanine racemase [EC:5.1.1.1]	NA	NA	NA	NA	NA	NA	NA	kofam
UniClust90_JJJAIIMK01742	NA	NA	K01798	Alr-MurF fusion protein [EC:5.1.1.1 6.3.2.10]	NA	NA	NA	NA	NA	NA	NA	kofam
UniClust90_CGACFDBB00817	NA	NA	K01775	alanine racemase [EC:5.1.1.1]	NA	NA	NA	NA	NA	NA	NA	kofam
UniClust90_BEMMDHJJ00333	NA	NA	K01775	alanine racemase [EC:5.1.1.1]	NA	NA	NA	NA	NA	NA	NA	kofam
UniClust90_LDKIJCJJ01208	NA	NA	K01775	alanine racemase [EC:5.1.1.1]	NA	NA	NA	NA	NA	NA	NA	kofam
UniClust90_LLKFBOGB02113	NA	NA	K01775	alanine racemase [EC:5.1.1.1]	NA	NA	NA	NA	NA	NA	NA	kofam
UniClust90_HBPPABAO01218	NA	NA	K01775	alanine racemase [EC:5.1.1.1]	NA	NA	NA	NA	NA	NA	NA	kofam
UniClust90_BLFEBNGB00822	NA	NA	K01775	alanine racemase [EC:5.1.1.1]	NA	NA	NA	NA	NA	NA	NA	kofam
UniClust90_OMGCMCNO01734	NA	NA	K01775	alanine racemase [EC:5.1.1.1]	NA	NA	NA	NA	NA	NA	NA	kofam
UniClust90_JJJAIIMK01743	NA	NA	K01775	alanine racemase [EC:5.1.1.1]	NA	NA	NA	NA	NA	NA	NA	kofam
UniClust90_HBPPABAO01217	NA	NA	K01775	alanine racemase [EC:5.1.1.1]	NA	NA	NA	NA	NA	NA	NA	kofam
UniClust90_JBDMPBKH01872	NA	NA	K01775	alanine racemase [EC:5.1.1.1]	NA	NA	NA	NA	NA	NA	NA	kofam
UniClust90_LLKFBOGB02112	NA	NA	K01775	alanine racemase [EC:5.1.1.1]	NA	NA	NA	NA	NA	NA	NA	kofam
UniClust90_KLECFELB00981	NA	NA	K01775	alanine racemase [EC:5.1.1.1]	NA	NA	NA	NA	NA	NA	NA	kofam
UniClust90_BKDJBJGN01430	NA	NA	K01777	proline racemase [EC:5.1.1.4]	NA	NA	NA	NA	NA	NA	NA	kofam
UniRef90_A0A174ITB4	NA	NA	K01778	diaminopimelate epimerase [EC:5.1.1.7]	NA	NA	NA	NA	NA	NA	NA	kofam
UniClust90_KPMIIOGC01305	NA	NA	K01778	diaminopimelate epimerase [EC:5.1.1.7]	NA	NA	NA	NA	NA	NA	NA	kofam
UniClust90_ECKIAKCC01603	NA	NA	K01778	diaminopimelate epimerase [EC:5.1.1.7]	NA	NA	NA	NA	NA	NA	NA	kofam
UniRef90_E2NQR1	NA	NA	K01783	ribulose-phosphate 3-epimerase [EC:5.1.3.1]	NA	NA	NA	NA	NA	NA	NA	kofam
UniClust90_NHHLAJFD00278	NA	NA	K01783	ribulose-phosphate 3-epimerase [EC:5.1.3.1]	NA	NA	NA	NA	NA	NA	NA	kofam
UniClust90_OAGEJABI01910	NA	NA	K01783	ribulose-phosphate 3-epimerase [EC:5.1.3.1]	NA	NA	NA	NA	NA	NA	NA	kofam
UniRef90_A0A373HYA1	NA	NA	K01783	ribulose-phosphate 3-epimerase [EC:5.1.3.1]	NA	NA	NA	NA	NA	NA	NA	kofam
UniClust90_NONOOAFE01418	NA	NA	K01783	ribulose-phosphate 3-epimerase [EC:5.1.3.1]	NA	NA	NA	NA	NA	NA	NA	kofam
UniClust90_GBLEMLBN00589	NA	NA	K01783	ribulose-phosphate 3-epimerase [EC:5.1.3.1]	NA	NA	NA	NA	NA	NA	NA	kofam
UniRef90_UPI001021036E	NA	NA	K01783	ribulose-phosphate 3-epimerase [EC:5.1.3.1]	NA	NA	NA	NA	NA	NA	NA	kofam
UniClust90_EJOHBDKJ00777	NA	NA	K01783	ribulose-phosphate 3-epimerase [EC:5.1.3.1]	NA	NA	NA	NA	NA	NA	NA	kofam
UniClust90_MJLKLICD01799	NA	NA	K01783	ribulose-phosphate 3-epimerase [EC:5.1.3.1]	NA	NA	NA	NA	NA	NA	NA	kofam
UniClust90_AGGGCCHH00584	NA	NA	K01783	ribulose-phosphate 3-epimerase [EC:5.1.3.1]	NA	NA	NA	NA	NA	NA	NA	kofam
UniClust90_MPLFMGFF01150	NA	NA	K01783	ribulose-phosphate 3-epimerase [EC:5.1.3.1]	NA	NA	NA	NA	NA	NA	NA	kofam
UniClust90_PFNEABIC01570	NA	NA	K01783	ribulose-phosphate 3-epimerase [EC:5.1.3.1]	NA	NA	NA	NA	NA	NA	NA	kofam
UniRef90_A0A3E3DVX9	NA	NA	K01783	ribulose-phosphate 3-epimerase [EC:5.1.3.1]	NA	NA	NA	NA	NA	NA	NA	kofam
UniClust90_FOFECDFM00575	NA	NA	K01783	ribulose-phosphate 3-epimerase [EC:5.1.3.1]	NA	NA	NA	NA	NA	NA	NA	kofam
UniClust90_HMJJDGHB00224	NA	NA	K01783	ribulose-phosphate 3-epimerase [EC:5.1.3.1]	NA	NA	NA	NA	NA	NA	NA	kofam
UniClust90_EJOHBDKJ00988	NA	NA	K01783	ribulose-phosphate 3-epimerase [EC:5.1.3.1]	NA	NA	NA	NA	NA	NA	NA	kofam
UniClust90_NONOOAFE01419	NA	NA	K01783	ribulose-phosphate 3-epimerase [EC:5.1.3.1]	NA	NA	NA	NA	NA	NA	NA	kofam
UniRef90_R7GJI5	NA	NA	K01784	UDP-glucose 4-epimerase [EC:5.1.3.2]	NA	NA	NA	NA	NA	NA	NA	kofam
UniRef90_E2NQ09	NA	NA	K01784	UDP-glucose 4-epimerase [EC:5.1.3.2]	NA	NA	NA	NA	NA	NA	NA	kofam
UniClust90_HLMJLLEK00539	NA	NA	K01784	UDP-glucose 4-epimerase [EC:5.1.3.2]	NA	NA	NA	NA	NA	NA	NA	kofam
UniRef90_A0A354LUE3	NA	NA	K01784	UDP-glucose 4-epimerase [EC:5.1.3.2]	NA	NA	NA	NA	NA	NA	NA	kofam
UniClust90_EGMMGKMI01200	NA	NA	K01784	UDP-glucose 4-epimerase [EC:5.1.3.2]	NA	NA	NA	NA	NA	NA	NA	kofam
UniClust90_NACBLIMC00656	NA	NA	K01784	UDP-glucose 4-epimerase [EC:5.1.3.2]	NA	NA	NA	NA	NA	NA	NA	kofam
UniClust90_GHDHHJNL00509	NA	NA	K01784	UDP-glucose 4-epimerase [EC:5.1.3.2]	NA	NA	NA	NA	NA	NA	NA	kofam
UniClust90_NACBLIMC00655	NA	NA	K01784	UDP-glucose 4-epimerase [EC:5.1.3.2]	NA	NA	NA	NA	NA	NA	NA	kofam
UniRef90_A0A413M0H6	NA	NA	K01784	UDP-glucose 4-epimerase [EC:5.1.3.2]	NA	NA	NA	NA	NA	NA	NA	kofam
UniClust90_KNKEDNKO02512	NA	NA	K01784	UDP-glucose 4-epimerase [EC:5.1.3.2]	NA	NA	NA	NA	NA	NA	NA	kofam
UniRef90_UPI0006BF0F53	NA	NA	K01784	UDP-glucose 4-epimerase [EC:5.1.3.2]	NA	NA	NA	NA	NA	NA	NA	kofam
UniClust90_MLHKEFEI01516	NA	NA	K01784	UDP-glucose 4-epimerase [EC:5.1.3.2]	NA	NA	NA	NA	NA	NA	NA	kofam
UniClust90_ILIHLFDL02199	NA	NA	K01784	UDP-glucose 4-epimerase [EC:5.1.3.2]	NA	NA	NA	NA	NA	NA	NA	kofam
UniClust90_DNBACDDI01135	NA	NA	K01784	UDP-glucose 4-epimerase [EC:5.1.3.2]	NA	NA	NA	NA	NA	NA	NA	kofam
UniRef90_R5D6R2	NA	NA	K01784	UDP-glucose 4-epimerase [EC:5.1.3.2]	NA	NA	NA	NA	NA	NA	NA	kofam
UniClust90_CBJCFBED00873	NA	NA	K01784	UDP-glucose 4-epimerase [EC:5.1.3.2]	NA	NA	NA	NA	NA	NA	NA	kofam
UniClust90_GJOJHOOB00179	NA	NA	K01784	UDP-glucose 4-epimerase [EC:5.1.3.2]	NA	NA	NA	NA	NA	NA	NA	kofam
UniRef90_A0A0I9UK63	NA	NA	K01784	UDP-glucose 4-epimerase [EC:5.1.3.2]	NA	NA	NA	NA	NA	NA	NA	kofam
UniRef90_B0GAJ3	NA	NA	K01784	UDP-glucose 4-epimerase [EC:5.1.3.2]	NA	NA	NA	NA	NA	NA	NA	kofam
UniClust90_COEOOBGB01010	NA	NA	K01784	UDP-glucose 4-epimerase [EC:5.1.3.2]	NA	NA	NA	NA	NA	NA	NA	kofam
UniClust90_MOFBJHIJ01076	NA	NA	K01784	UDP-glucose 4-epimerase [EC:5.1.3.2]	NA	NA	NA	NA	NA	NA	NA	kofam
UniRef90_UPI000E3D9FEA	NA	NA	K01784	UDP-glucose 4-epimerase [EC:5.1.3.2]	NA	NA	NA	NA	NA	NA	NA	kofam
UniRef90_A0A174K956	NA	NA	K01785	aldose 1-epimerase [EC:5.1.3.3]	NA	NA	NA	NA	NA	NA	NA	kofam
UniRef90_A0A174T5N5	NA	NA	K01785	aldose 1-epimerase [EC:5.1.3.3]	NA	NA	NA	NA	NA	NA	NA	kofam
UniClust90_FNPIHDHG01649	NA	NA	K01785	aldose 1-epimerase [EC:5.1.3.3]	NA	NA	NA	NA	NA	NA	NA	kofam
UniClust90_CLADLLNC01413	NA	NA	K01785	aldose 1-epimerase [EC:5.1.3.3]	NA	NA	NA	NA	NA	NA	NA	kofam
UniClust90_NGJHELDG00020	NA	NA	K01785	aldose 1-epimerase [EC:5.1.3.3]	NA	NA	NA	NA	NA	NA	NA	kofam
UniClust90_CICKFLPM01556	NA	NA	K01785	aldose 1-epimerase [EC:5.1.3.3]	NA	NA	NA	NA	NA	NA	NA	kofam
UniClust90_GOHCMAMB01492	NA	NA	K01785	aldose 1-epimerase [EC:5.1.3.3]	NA	NA	NA	NA	NA	NA	NA	kofam
UniClust90_JOABIFHB01572	NA	NA	K01785	aldose 1-epimerase [EC:5.1.3.3]	NA	NA	NA	NA	NA	NA	NA	kofam
UniClust90_KDLJLILK01615	NA	NA	K01785	aldose 1-epimerase [EC:5.1.3.3]	NA	NA	NA	NA	NA	NA	NA	kofam
UniClust90_IHCKCMHB02031	NA	NA	K01785	aldose 1-epimerase [EC:5.1.3.3]	NA	NA	NA	NA	NA	NA	NA	kofam
UniRef90_A0A3A9YFX3	NA	NA	K01792	glucose-6-phosphate 1-epimerase [EC:5.1.3.15]	NA	NA	NA	NA	NA	NA	NA	kofam
UniRef90_E2NV73	NA	NA	K01785	aldose 1-epimerase [EC:5.1.3.3]	NA	NA	NA	NA	NA	NA	NA	kofam
UniRef90_A0A411ZZ33	NA	NA	K01785	aldose 1-epimerase [EC:5.1.3.3]	NA	NA	NA	NA	NA	NA	NA	kofam
UniClust90_ONAJNGFE01029	NA	NA	K01785	aldose 1-epimerase [EC:5.1.3.3]	NA	NA	NA	NA	NA	NA	NA	kofam
UniClust90_HBLDBJFM01431	NA	NA	K01787	N-acylglucosamine 2-epimerase [EC:5.1.3.8]	NA	NA	NA	NA	NA	NA	NA	kofam
UniRef90_E2ZCM2	NA	NA	K01790	dTDP-4-dehydrorhamnose 3,5-epimerase [EC:5.1.3.13]	NA	NA	NA	NA	NA	NA	NA	kofam
UniRef90_UPI001032E594	NA	NA	K01790	dTDP-4-dehydrorhamnose 3,5-epimerase [EC:5.1.3.13]	NA	NA	NA	NA	NA	NA	NA	kofam
UniClust90_EDKDOLCL01600	NA	NA	K01790	dTDP-4-dehydrorhamnose 3,5-epimerase [EC:5.1.3.13]	NA	NA	NA	NA	NA	NA	NA	kofam
UniRef90_B7C7G7	NA	NA	K01790	dTDP-4-dehydrorhamnose 3,5-epimerase [EC:5.1.3.13]	NA	NA	NA	NA	NA	NA	NA	kofam
UniClust90_GBPJCPLD01424	NA	NA	K01790	dTDP-4-dehydrorhamnose 3,5-epimerase [EC:5.1.3.13]	NA	NA	NA	NA	NA	NA	NA	kofam
UniRef90_A0A174HBJ7	NA	NA	K01790	dTDP-4-dehydrorhamnose 3,5-epimerase [EC:5.1.3.13]	NA	NA	NA	NA	NA	NA	NA	kofam
UniRef90_A0A374BSY1	NA	NA	K01790	dTDP-4-dehydrorhamnose 3,5-epimerase [EC:5.1.3.13]	NA	NA	NA	NA	NA	NA	NA	kofam
UniRef90_A0A3R5YFW7	NA	NA	K01790	dTDP-4-dehydrorhamnose 3,5-epimerase [EC:5.1.3.13]	NA	NA	NA	NA	NA	NA	NA	kofam
UniClust90_GMKNMILO00096	NA	NA	K01790	dTDP-4-dehydrorhamnose 3,5-epimerase [EC:5.1.3.13]	NA	NA	NA	NA	NA	NA	NA	kofam
UniRef90_A0A1H7G5R9	NA	NA	K01790	dTDP-4-dehydrorhamnose 3,5-epimerase [EC:5.1.3.13]	NA	NA	NA	NA	NA	NA	NA	kofam
UniRef90_A0A414FP86	NA	NA	K01790	dTDP-4-dehydrorhamnose 3,5-epimerase [EC:5.1.3.13]	NA	NA	NA	NA	NA	NA	NA	kofam
UniClust90_LDEGKILA01638	NA	NA	K01790	dTDP-4-dehydrorhamnose 3,5-epimerase [EC:5.1.3.13]	NA	NA	NA	NA	NA	NA	NA	kofam
UniRef90_I9G1D8	NA	NA	K01790	dTDP-4-dehydrorhamnose 3,5-epimerase [EC:5.1.3.13]	NA	NA	NA	NA	NA	NA	NA	kofam
UniClust90_CBCHGJIL00553	NA	NA	K01793	heparosan-N-sulfate-glucuronate 5-epimerase [EC:5.1.3.17]	NA	NA	NA	NA	NA	NA	NA	kofam
UniClust90_ELDCBHON01709	NA	NA	K01793	heparosan-N-sulfate-glucuronate 5-epimerase [EC:5.1.3.17]	NA	NA	NA	NA	NA	NA	NA	kofam
UniClust90_EACHENIE01708	NA	NA	K03773	FKBP-type peptidyl-prolyl cis-trans isomerase FklB [EC:5.2.1.8]	NA	NA	NA	NA	NA	NA	NA	kofam
UniRef90_E2NW46	NA	NA	K01803	triosephosphate isomerase (TIM) [EC:5.3.1.1]	NA	NA	NA	NA	NA	NA	NA	kofam
UniClust90_GHEHBKJD01875	NA	NA	K01803	triosephosphate isomerase (TIM) [EC:5.3.1.1]	NA	NA	NA	NA	NA	NA	NA	kofam
UniClust90_DDIFKNEE01837	NA	NA	K01803	triosephosphate isomerase (TIM) [EC:5.3.1.1]	NA	NA	NA	NA	NA	NA	NA	kofam
UniClust90_JHBBDDFG00634	NA	NA	K01803	triosephosphate isomerase (TIM) [EC:5.3.1.1]	NA	NA	NA	NA	NA	NA	NA	kofam
UniClust90_DGBNHDPF00491	NA	NA	K01803	triosephosphate isomerase (TIM) [EC:5.3.1.1]	NA	NA	NA	NA	NA	NA	NA	kofam
UniClust90_DECHFFLD01677	NA	NA	K01803	triosephosphate isomerase (TIM) [EC:5.3.1.1]	NA	NA	NA	NA	NA	NA	NA	kofam
UniClust90_JBPELDPP00540	NA	NA	K01803	triosephosphate isomerase (TIM) [EC:5.3.1.1]	NA	NA	NA	NA	NA	NA	NA	kofam
UniClust90_KDLJLILK01248	NA	NA	K01803	triosephosphate isomerase (TIM) [EC:5.3.1.1]	NA	NA	NA	NA	NA	NA	NA	kofam
UniClust90_OKIMMAIF00873	NA	NA	K01803	triosephosphate isomerase (TIM) [EC:5.3.1.1]	NA	NA	NA	NA	NA	NA	NA	kofam
UniClust90_JMLILHLD00547	NA	NA	K01805	xylose isomerase [EC:5.3.1.5]	NA	NA	NA	NA	NA	NA	NA	kofam
UniRef90_A0A373YG15	NA	NA	K01805	xylose isomerase [EC:5.3.1.5]	NA	NA	NA	NA	NA	NA	NA	kofam
UniClust90_FGIOMPFH01770	NA	NA	K01805	xylose isomerase [EC:5.3.1.5]	NA	NA	NA	NA	NA	NA	NA	kofam
UniRef90_E2NRZ5	NA	NA	K01807	ribose 5-phosphate isomerase A [EC:5.3.1.6]	NA	NA	NA	NA	NA	NA	NA	kofam
UniClust90_NALMIMOE01320	NA	NA	K01807	ribose 5-phosphate isomerase A [EC:5.3.1.6]	NA	NA	NA	NA	NA	NA	NA	kofam
UniRef90_UPI0010201A96	NA	NA	K01808	ribose 5-phosphate isomerase B [EC:5.3.1.6]	NA	NA	NA	NA	NA	NA	NA	kofam
UniRef90_E2NVY9	NA	NA	K01808	ribose 5-phosphate isomerase B [EC:5.3.1.6]	NA	NA	NA	NA	NA	NA	NA	kofam
UniRef90_A0A1C6JAQ7	NA	NA	K01808	ribose 5-phosphate isomerase B [EC:5.3.1.6]	NA	NA	NA	NA	NA	NA	NA	kofam
UniRef90_A0A373I0I4	NA	NA	K01808	ribose 5-phosphate isomerase B [EC:5.3.1.6]	NA	NA	NA	NA	NA	NA	NA	kofam
UniClust90_GKMOEEHF01400	NA	NA	K01808	ribose 5-phosphate isomerase B [EC:5.3.1.6]	NA	NA	NA	NA	NA	NA	NA	kofam
UniClust90_KOACGLCC01636	NA	NA	K01808	ribose 5-phosphate isomerase B [EC:5.3.1.6]	NA	NA	NA	NA	NA	NA	NA	kofam
UniClust90_CEGMPIJB01101	NA	NA	K01808	ribose 5-phosphate isomerase B [EC:5.3.1.6]	NA	NA	NA	NA	NA	NA	NA	kofam
UniRef90_R7GL50	NA	NA	K01808	ribose 5-phosphate isomerase B [EC:5.3.1.6]	NA	NA	NA	NA	NA	NA	NA	kofam
UniClust90_DABLDOFN02034	NA	NA	K01808	ribose 5-phosphate isomerase B [EC:5.3.1.6]	NA	NA	NA	NA	NA	NA	NA	kofam
UniRef90_C4Z0Q8	NA	NA	K01808	ribose 5-phosphate isomerase B [EC:5.3.1.6]	NA	NA	NA	NA	NA	NA	NA	kofam
UniClust90_AFAIAJMG01637	NA	NA	K01808	ribose 5-phosphate isomerase B [EC:5.3.1.6]	NA	NA	NA	NA	NA	NA	NA	kofam
UniClust90_MKMJAJFK00189	NA	NA	K01808	ribose 5-phosphate isomerase B [EC:5.3.1.6]	NA	NA	NA	NA	NA	NA	NA	kofam
UniClust90_BBIPEGJJ00961	NA	NA	K01808	ribose 5-phosphate isomerase B [EC:5.3.1.6]	NA	NA	NA	NA	NA	NA	NA	kofam
UniRef90_A0A373SZS0	NA	NA	K01809	mannose-6-phosphate isomerase [EC:5.3.1.8]	NA	NA	NA	NA	NA	NA	NA	kofam
UniClust90_KCEINBPA01796	NA	NA	K01809	mannose-6-phosphate isomerase [EC:5.3.1.8]	NA	NA	NA	NA	NA	NA	NA	kofam
UniRef90_E2NQN9	NA	NA	K01809	mannose-6-phosphate isomerase [EC:5.3.1.8]	NA	NA	NA	NA	NA	NA	NA	kofam
UniClust90_OMGCMCNO02376	NA	NA	K01809	mannose-6-phosphate isomerase [EC:5.3.1.8]	NA	NA	NA	NA	NA	NA	NA	kofam
UniRef90_UPI001022727E	NA	NA	K01809	mannose-6-phosphate isomerase [EC:5.3.1.8]	NA	NA	NA	NA	NA	NA	NA	kofam
UniRef90_B7CCR9	NA	NA	K01809	mannose-6-phosphate isomerase [EC:5.3.1.8]	NA	NA	NA	NA	NA	NA	NA	kofam
UniClust90_GECHPNLK00663	NA	NA	K01809	mannose-6-phosphate isomerase [EC:5.3.1.8]	NA	NA	NA	NA	NA	NA	NA	kofam
UniClust90_CJALFMMB01676	NA	NA	K01809	mannose-6-phosphate isomerase [EC:5.3.1.8]	NA	NA	NA	NA	NA	NA	NA	kofam
UniClust90_BFPELNPM01607	NA	NA	K01809	mannose-6-phosphate isomerase [EC:5.3.1.8]	NA	NA	NA	NA	NA	NA	NA	kofam
UniClust90_OIEOBBAJ00414	NA	NA	K01809	mannose-6-phosphate isomerase [EC:5.3.1.8]	NA	NA	NA	NA	NA	NA	NA	kofam
UniClust90_LLBNDHEG00855	NA	NA	K01809	mannose-6-phosphate isomerase [EC:5.3.1.8]	NA	NA	NA	NA	NA	NA	NA	kofam
UniClust90_OFKMFFAO01821	NA	NA	K01809	mannose-6-phosphate isomerase [EC:5.3.1.8]	NA	NA	NA	NA	NA	NA	NA	kofam
UniRef90_B1C1K0	NA	NA	K01810	glucose-6-phosphate isomerase [EC:5.3.1.9]	NA	NA	NA	NA	NA	NA	NA	kofam
UniRef90_A0A174JV45	NA	NA	K01810	glucose-6-phosphate isomerase [EC:5.3.1.9]	NA	NA	NA	NA	NA	NA	NA	kofam
UniRef90_A0A374RZB1	NA	NA	K01810	glucose-6-phosphate isomerase [EC:5.3.1.9]	NA	NA	NA	NA	NA	NA	NA	kofam
UniClust90_GCFAGJGH01764	NA	NA	K01810	glucose-6-phosphate isomerase [EC:5.3.1.9]	NA	NA	NA	NA	NA	NA	NA	kofam
UniClust90_GKAKKHIA01591	NA	NA	K01810	glucose-6-phosphate isomerase [EC:5.3.1.9]	NA	NA	NA	NA	NA	NA	NA	kofam
UniClust90_DPHKKAMF00524	NA	NA	K01810	glucose-6-phosphate isomerase [EC:5.3.1.9]	NA	NA	NA	NA	NA	NA	NA	kofam
UniClust90_NAACDFPK01785	NA	NA	K01810	glucose-6-phosphate isomerase [EC:5.3.1.9]	NA	NA	NA	NA	NA	NA	NA	kofam
UniClust90_OMGCMCNO02733	NA	NA	K01810	glucose-6-phosphate isomerase [EC:5.3.1.9]	NA	NA	NA	NA	NA	NA	NA	kofam
UniClust90_FBOCPEIH00513	NA	NA	K01810	glucose-6-phosphate isomerase [EC:5.3.1.9]	NA	NA	NA	NA	NA	NA	NA	kofam
UniClust90_GKLOAJGP01418	NA	NA	K01810	glucose-6-phosphate isomerase [EC:5.3.1.9]	NA	NA	NA	NA	NA	NA	NA	kofam
UniClust90_CCDEAFLL01364	NA	NA	K01810	glucose-6-phosphate isomerase [EC:5.3.1.9]	NA	NA	NA	NA	NA	NA	NA	kofam
UniRef90_A0A412CEZ8	NA	NA	K15922	sulfoquinovosidase [EC:3.2.1.199]	NA	NA	NA	NA	NA	NA	NA	kofam
UniRef90_A0A374CKX4	NA	NA	K01811	alpha-D-xyloside xylohydrolase [EC:3.2.1.177]	NA	NA	NA	NA	NA	NA	NA	kofam
UniRef90_A0A174KWG4	NA	NA	K01814	phosphoribosylformimino-5-aminoimidazole carboxamide ribotide isomerase [EC:5.3.1.16]	NA	NA	NA	NA	NA	NA	NA	kofam
UniClust90_NDHNBCON01633	NA	NA	K01814	phosphoribosylformimino-5-aminoimidazole carboxamide ribotide isomerase [EC:5.3.1.16]	NA	NA	NA	NA	NA	NA	NA	kofam
UniClust90_ANIMOBLE00817	NA	NA	K01814	phosphoribosylformimino-5-aminoimidazole carboxamide ribotide isomerase [EC:5.3.1.16]	NA	NA	NA	NA	NA	NA	NA	kofam
UniClust90_CNMJANNK00289	NA	NA	K01814	phosphoribosylformimino-5-aminoimidazole carboxamide ribotide isomerase [EC:5.3.1.16]	NA	NA	NA	NA	NA	NA	NA	kofam
UniClust90_KMABGNNN00374	NA	NA	K01814	phosphoribosylformimino-5-aminoimidazole carboxamide ribotide isomerase [EC:5.3.1.16]	NA	NA	NA	NA	NA	NA	NA	kofam
UniClust90_ANIMOBLE00706	NA	NA	K01814	phosphoribosylformimino-5-aminoimidazole carboxamide ribotide isomerase [EC:5.3.1.16]	NA	NA	NA	NA	NA	NA	NA	kofam
UniRef90_A0A174BMM8	NA	NA	K01816	hydroxypyruvate isomerase [EC:5.3.1.22]	NA	NA	NA	NA	NA	NA	NA	kofam
UniRef90_A0A416DSB6	NA	NA	K01816	hydroxypyruvate isomerase [EC:5.3.1.22]	NA	NA	NA	NA	NA	NA	NA	kofam
UniRef90_T4N8C9	NA	NA	K01816	hydroxypyruvate isomerase [EC:5.3.1.22]	NA	NA	NA	NA	NA	NA	NA	kofam
UniRef90_A0A175A0D7	NA	NA	K01816	hydroxypyruvate isomerase [EC:5.3.1.22]	NA	NA	NA	NA	NA	NA	NA	kofam
UniClust90_KPJEMPMF01499	NA	NA	K01816	hydroxypyruvate isomerase [EC:5.3.1.22]	NA	NA	NA	NA	NA	NA	NA	kofam
UniClust90_JAMDEFPN02031	NA	NA	K01816	hydroxypyruvate isomerase [EC:5.3.1.22]	NA	NA	NA	NA	NA	NA	NA	kofam
UniClust90_BKIDDFCG01264	NA	NA	K01816	hydroxypyruvate isomerase [EC:5.3.1.22]	NA	NA	NA	NA	NA	NA	NA	kofam
UniClust90_NKIPHKNA01118	NA	NA	K01817	phosphoribosylanthranilate isomerase [EC:5.3.1.24]	NA	NA	NA	NA	NA	NA	NA	kofam
UniClust90_BAPFOALO01388	NA	NA	K01823	isopentenyl-diphosphate Delta-isomerase [EC:5.3.3.2]	NA	NA	NA	NA	NA	NA	NA	kofam
UniClust90_IGFKGOAB01472	NA	NA	K22305	phosphoserine phosphatase [EC:3.1.3.3]	NA	NA	NA	NA	NA	NA	NA	kofam
UniRef90_A0A174JNM6	NA	NA	K22305	phosphoserine phosphatase [EC:3.1.3.3]	NA	NA	NA	NA	NA	NA	NA	kofam
UniClust90_MPOFJPLB01276	NA	NA	K22305	phosphoserine phosphatase [EC:3.1.3.3]	NA	NA	NA	NA	NA	NA	NA	kofam
UniRef90_A0A174HRZ0	NA	NA	K22305	phosphoserine phosphatase [EC:3.1.3.3]	NA	NA	NA	NA	NA	NA	NA	kofam
UniClust90_GHGILIFC00620	NA	NA	K01834	2,3-bisphosphoglycerate-dependent phosphoglycerate mutase [EC:5.4.2.11]	NA	NA	NA	NA	NA	NA	NA	kofam
UniRef90_A0A174JI24	NA	NA	K01834	2,3-bisphosphoglycerate-dependent phosphoglycerate mutase [EC:5.4.2.11]	NA	NA	NA	NA	NA	NA	NA	kofam
UniRef90_A0A174I7E4	NA	NA	K01834	2,3-bisphosphoglycerate-dependent phosphoglycerate mutase [EC:5.4.2.11]	NA	NA	NA	NA	NA	NA	NA	kofam
UniRef90_A0A174JI73	NA	NA	K01834	2,3-bisphosphoglycerate-dependent phosphoglycerate mutase [EC:5.4.2.11]	NA	NA	NA	NA	NA	NA	NA	kofam
UniClust90_AGGGCCHH00020	NA	NA	K01834	2,3-bisphosphoglycerate-dependent phosphoglycerate mutase [EC:5.4.2.11]	NA	NA	NA	NA	NA	NA	NA	kofam
UniRef90_A0A174IBW2	NA	NA	K01834	2,3-bisphosphoglycerate-dependent phosphoglycerate mutase [EC:5.4.2.11]	NA	NA	NA	NA	NA	NA	NA	kofam
UniClust90_EODMHDIA00333	NA	NA	K01834	2,3-bisphosphoglycerate-dependent phosphoglycerate mutase [EC:5.4.2.11]	NA	NA	NA	NA	NA	NA	NA	kofam
UniClust90_FKIKBKKK02020	NA	NA	K01834	2,3-bisphosphoglycerate-dependent phosphoglycerate mutase [EC:5.4.2.11]	NA	NA	NA	NA	NA	NA	NA	kofam
UniClust90_NJMCGDLA00117	NA	NA	K01834	2,3-bisphosphoglycerate-dependent phosphoglycerate mutase [EC:5.4.2.11]	NA	NA	NA	NA	NA	NA	NA	kofam
UniClust90_JINCPMIH00556	NA	NA	K01834	2,3-bisphosphoglycerate-dependent phosphoglycerate mutase [EC:5.4.2.11]	NA	NA	NA	NA	NA	NA	NA	kofam
UniClust90_OENOOADG00981	NA	NA	K01834	2,3-bisphosphoglycerate-dependent phosphoglycerate mutase [EC:5.4.2.11]	NA	NA	NA	NA	NA	NA	NA	kofam
UniClust90_DNPPLNNK01822	NA	NA	K01834	2,3-bisphosphoglycerate-dependent phosphoglycerate mutase [EC:5.4.2.11]	NA	NA	NA	NA	NA	NA	NA	kofam
UniClust90_IBGPGCCE01869	NA	NA	K01834	2,3-bisphosphoglycerate-dependent phosphoglycerate mutase [EC:5.4.2.11]	NA	NA	NA	NA	NA	NA	NA	kofam
UniClust90_COEOOBGB00932	NA	NA	K01834	2,3-bisphosphoglycerate-dependent phosphoglycerate mutase [EC:5.4.2.11]	NA	NA	NA	NA	NA	NA	NA	kofam
UniClust90_KNKEDNKO00553	NA	NA	K01834	2,3-bisphosphoglycerate-dependent phosphoglycerate mutase [EC:5.4.2.11]	NA	NA	NA	NA	NA	NA	NA	kofam
UniClust90_OFMENJDH00641	NA	NA	K01834	2,3-bisphosphoglycerate-dependent phosphoglycerate mutase [EC:5.4.2.11]	NA	NA	NA	NA	NA	NA	NA	kofam
UniClust90_IDCFADIE00178	NA	NA	K01834	2,3-bisphosphoglycerate-dependent phosphoglycerate mutase [EC:5.4.2.11]	NA	NA	NA	NA	NA	NA	NA	kofam
UniClust90_JOLCLJKE00743	NA	NA	K01834	2,3-bisphosphoglycerate-dependent phosphoglycerate mutase [EC:5.4.2.11]	NA	NA	NA	NA	NA	NA	NA	kofam
UniClust90_GBNBLIJD01787	NA	NA	K01834	2,3-bisphosphoglycerate-dependent phosphoglycerate mutase [EC:5.4.2.11]	NA	NA	NA	NA	NA	NA	NA	kofam
UniClust90_BHLIMLDP01405	NA	NA	K01834	2,3-bisphosphoglycerate-dependent phosphoglycerate mutase [EC:5.4.2.11]	NA	NA	NA	NA	NA	NA	NA	kofam
UniClust90_GIACNAOG01286	NA	NA	K01834	2,3-bisphosphoglycerate-dependent phosphoglycerate mutase [EC:5.4.2.11]	NA	NA	NA	NA	NA	NA	NA	kofam
UniRef90_I1ZJP7	NA	NA	K01834	2,3-bisphosphoglycerate-dependent phosphoglycerate mutase [EC:5.4.2.11]	NA	NA	NA	NA	NA	NA	NA	kofam
UniClust90_JFDGDMCH00599	NA	NA	K01834	2,3-bisphosphoglycerate-dependent phosphoglycerate mutase [EC:5.4.2.11]	NA	NA	NA	NA	NA	NA	NA	kofam
UniClust90_FMHLLJGI00283	NA	NA	K01834	2,3-bisphosphoglycerate-dependent phosphoglycerate mutase [EC:5.4.2.11]	NA	NA	NA	NA	NA	NA	NA	kofam
UniRef90_A0A373SG96	NA	NA	K01835	phosphoglucomutase [EC:5.4.2.2]	NA	NA	NA	NA	NA	NA	NA	kofam
UniRef90_A0A174GZY4	NA	NA	K01835	phosphoglucomutase [EC:5.4.2.2]	NA	NA	NA	NA	NA	NA	NA	kofam
UniRef90_B7CDF7	NA	NA	K01835	phosphoglucomutase [EC:5.4.2.2]	NA	NA	NA	NA	NA	NA	NA	kofam
UniRef90_A0A414J9K2	NA	NA	K01835	phosphoglucomutase [EC:5.4.2.2]	NA	NA	NA	NA	NA	NA	NA	kofam
UniClust90_OHGNFJLH01709	NA	NA	K01835	phosphoglucomutase [EC:5.4.2.2]	NA	NA	NA	NA	NA	NA	NA	kofam
UniClust90_GBKANLNO00798	NA	NA	K01835	phosphoglucomutase [EC:5.4.2.2]	NA	NA	NA	NA	NA	NA	NA	kofam
UniClust90_LDEGKILA00309	NA	NA	K01835	phosphoglucomutase [EC:5.4.2.2]	NA	NA	NA	NA	NA	NA	NA	kofam
UniClust90_OONMHLGB00393	NA	NA	K01835	phosphoglucomutase [EC:5.4.2.2]	NA	NA	NA	NA	NA	NA	NA	kofam
UniRef90_E2NTG9	NA	NA	K03431	phosphoglucosamine mutase [EC:5.4.2.10]	NA	NA	NA	NA	NA	NA	NA	kofam
UniRef90_B7CC89	NA	NA	K03431	phosphoglucosamine mutase [EC:5.4.2.10]	NA	NA	NA	NA	NA	NA	NA	kofam
UniClust90_FHFOFNBB00962	NA	NA	K16881	mannose-1-phosphate guanylyltransferase / phosphomannomutase [EC:2.7.7.13 5.4.2.8]	NA	NA	NA	NA	NA	NA	NA	kofam
UniClust90_EOJMNNAP01064	NA	NA	K01835	phosphoglucomutase [EC:5.4.2.2]	NA	NA	NA	NA	NA	NA	NA	kofam
UniClust90_LHAJODGN01833	NA	NA	K01835	phosphoglucomutase [EC:5.4.2.2]	NA	NA	NA	NA	NA	NA	NA	kofam
UniClust90_NCKAONHC01587	NA	NA	K01835	phosphoglucomutase [EC:5.4.2.2]	NA	NA	NA	NA	NA	NA	NA	kofam
UniClust90_KBAKEFBM00316	NA	NA	K01835	phosphoglucomutase [EC:5.4.2.2]	NA	NA	NA	NA	NA	NA	NA	kofam
UniClust90_HABFLGOK00901	NA	NA	K01835	phosphoglucomutase [EC:5.4.2.2]	NA	NA	NA	NA	NA	NA	NA	kofam
UniClust90_PFJHJOKL00341	NA	NA	K01835	phosphoglucomutase [EC:5.4.2.2]	NA	NA	NA	NA	NA	NA	NA	kofam
UniClust90_EOJMNNAP01960	NA	NA	K01835	phosphoglucomutase [EC:5.4.2.2]	NA	NA	NA	NA	NA	NA	NA	kofam
UniRef90_A0A373Y0Z7	NA	NA	K01840	phosphomannomutase [EC:5.4.2.8]	NA	NA	NA	NA	NA	NA	NA	kofam
UniRef90_A0A1C5U9K6	NA	NA	K01840	phosphomannomutase [EC:5.4.2.8]	NA	NA	NA	NA	NA	NA	NA	kofam
UniRef90_A0A2X0QXQ7	NA	NA	K01840	phosphomannomutase [EC:5.4.2.8]	NA	NA	NA	NA	NA	NA	NA	kofam
UniClust90_OMGCMCNO01072	NA	NA	K01840	phosphomannomutase [EC:5.4.2.8]	NA	NA	NA	NA	NA	NA	NA	kofam
UniClust90_BAMEHPJF01770	NA	NA	K01840	phosphomannomutase [EC:5.4.2.8]	NA	NA	NA	NA	NA	NA	NA	kofam
UniClust90_KMABGNNN00862	NA	NA	K01840	phosphomannomutase [EC:5.4.2.8]	NA	NA	NA	NA	NA	NA	NA	kofam
UniRef90_A0A1Y3VDU7	NA	NA	K01841	phosphoenolpyruvate phosphomutase [EC:5.4.2.9]	NA	NA	NA	NA	NA	NA	NA	kofam
UniClust90_OJKJAIJE00690	NA	NA	K01841	phosphoenolpyruvate phosphomutase [EC:5.4.2.9]	NA	NA	NA	NA	NA	NA	NA	kofam
UniClust90_DECHFFLD01587	NA	NA	K01841	phosphoenolpyruvate phosphomutase [EC:5.4.2.9]	NA	NA	NA	NA	NA	NA	NA	kofam
UniClust90_NBADLEGN00777	NA	NA	K01841	phosphoenolpyruvate phosphomutase [EC:5.4.2.9]	NA	NA	NA	NA	NA	NA	NA	kofam
UniClust90_HDJENCAJ01407	NA	NA	K01841	phosphoenolpyruvate phosphomutase [EC:5.4.2.9]	NA	NA	NA	NA	NA	NA	NA	kofam
UniClust90_HDJENCAJ01408	NA	NA	K01841	phosphoenolpyruvate phosphomutase [EC:5.4.2.9]	NA	NA	NA	NA	NA	NA	NA	kofam
UniRef90_F3AHF2	NA	NA	K01841	phosphoenolpyruvate phosphomutase [EC:5.4.2.9]	NA	NA	NA	NA	NA	NA	NA	kofam
UniClust90_NBADLEGN00778	NA	NA	K01841	phosphoenolpyruvate phosphomutase [EC:5.4.2.9]	NA	NA	NA	NA	NA	NA	NA	kofam
UniClust90_OJKJAIJE00689	NA	NA	K01841	phosphoenolpyruvate phosphomutase [EC:5.4.2.9]	NA	NA	NA	NA	NA	NA	NA	kofam
UniRef90_A0A3D1NGT7	NA	NA	K01841	phosphoenolpyruvate phosphomutase [EC:5.4.2.9]	NA	NA	NA	NA	NA	NA	NA	kofam
UniClust90_PIENNHGK00937	NA	NA	K00821	acetylornithine/N-succinyldiaminopimelate aminotransferase [EC:2.6.1.11 2.6.1.17]	NA	NA	NA	NA	NA	NA	NA	kofam
UniClust90_HAMDPJNO00878	NA	NA	K00821	acetylornithine/N-succinyldiaminopimelate aminotransferase [EC:2.6.1.11 2.6.1.17]	NA	NA	NA	NA	NA	NA	NA	kofam
UniClust90_NIAPFHNB00342	NA	NA	K01845	glutamate-1-semialdehyde 2,1-aminomutase [EC:5.4.3.8]	NA	NA	NA	NA	NA	NA	NA	kofam
UniClust90_NFCCFFHH01884	NA	NA	K01845	glutamate-1-semialdehyde 2,1-aminomutase [EC:5.4.3.8]	NA	NA	NA	NA	NA	NA	NA	kofam
UniClust90_MMGNJHFO00767	NA	NA	K01848	methylmalonyl-CoA mutase, N-terminal domain [EC:5.4.99.2]	NA	NA	NA	NA	NA	NA	NA	kofam
UniRef90_A0A413DQF6	NA	NA	K01854	UDP-galactopyranose mutase [EC:5.4.99.9]	NA	NA	NA	NA	NA	NA	NA	kofam
UniRef90_A0A2V4EM98	NA	NA	K01854	UDP-galactopyranose mutase [EC:5.4.99.9]	NA	NA	NA	NA	NA	NA	NA	kofam
UniRef90_A0A2Z4UBQ6	NA	NA	K01854	UDP-galactopyranose mutase [EC:5.4.99.9]	NA	NA	NA	NA	NA	NA	NA	kofam
UniRef90_A0A174JGB3	NA	NA	K01854	UDP-galactopyranose mutase [EC:5.4.99.9]	NA	NA	NA	NA	NA	NA	NA	kofam
UniRef90_A0A174EVR2	NA	NA	K01854	UDP-galactopyranose mutase [EC:5.4.99.9]	NA	NA	NA	NA	NA	NA	NA	kofam
UniRef90_A0A3E4SCN3	NA	NA	K01854	UDP-galactopyranose mutase [EC:5.4.99.9]	NA	NA	NA	NA	NA	NA	NA	kofam
UniClust90_OLBCBKDO02006	NA	NA	K01854	UDP-galactopyranose mutase [EC:5.4.99.9]	NA	NA	NA	NA	NA	NA	NA	kofam
UniClust90_PPFICHOD00229	NA	NA	K01854	UDP-galactopyranose mutase [EC:5.4.99.9]	NA	NA	NA	NA	NA	NA	NA	kofam
UniClust90_OMGCMCNO01191	NA	NA	K01854	UDP-galactopyranose mutase [EC:5.4.99.9]	NA	NA	NA	NA	NA	NA	NA	kofam
UniClust90_LFDMMNJG01168	NA	NA	K01854	UDP-galactopyranose mutase [EC:5.4.99.9]	NA	NA	NA	NA	NA	NA	NA	kofam
UniClust90_NOPFFLIP02113	NA	NA	K01854	UDP-galactopyranose mutase [EC:5.4.99.9]	NA	NA	NA	NA	NA	NA	NA	kofam
UniClust90_GGBHHCKC01968	NA	NA	K01854	UDP-galactopyranose mutase [EC:5.4.99.9]	NA	NA	NA	NA	NA	NA	NA	kofam
UniClust90_OCADMEFN01288	NA	NA	K01854	UDP-galactopyranose mutase [EC:5.4.99.9]	NA	NA	NA	NA	NA	NA	NA	kofam
UniClust90_GLLIGBKO01954	NA	NA	K01854	UDP-galactopyranose mutase [EC:5.4.99.9]	NA	NA	NA	NA	NA	NA	NA	kofam
UniClust90_LMPCEFPL00607	NA	NA	K01854	UDP-galactopyranose mutase [EC:5.4.99.9]	NA	NA	NA	NA	NA	NA	NA	kofam
UniClust90_KNKEDNKO02487	NA	NA	K01854	UDP-galactopyranose mutase [EC:5.4.99.9]	NA	NA	NA	NA	NA	NA	NA	kofam
UniClust90_PDIIBBJK01398	NA	NA	K01854	UDP-galactopyranose mutase [EC:5.4.99.9]	NA	NA	NA	NA	NA	NA	NA	kofam
UniClust90_FEADCDBN00025	NA	NA	K01854	UDP-galactopyranose mutase [EC:5.4.99.9]	NA	NA	NA	NA	NA	NA	NA	kofam
UniClust90_PMKCKKFB00199	NA	NA	K01854	UDP-galactopyranose mutase [EC:5.4.99.9]	NA	NA	NA	NA	NA	NA	NA	kofam
UniClust90_HAKMNLGP01434	NA	NA	K01854	UDP-galactopyranose mutase [EC:5.4.99.9]	NA	NA	NA	NA	NA	NA	NA	kofam
UniClust90_OMGCMCNO01190	NA	NA	K01854	UDP-galactopyranose mutase [EC:5.4.99.9]	NA	NA	NA	NA	NA	NA	NA	kofam
UniClust90_MEPJHHAD01515	NA	NA	K01854	UDP-galactopyranose mutase [EC:5.4.99.9]	NA	NA	NA	NA	NA	NA	NA	kofam
UniRef90_A0A174G9W5	NA	NA	K01866	tyrosyl-tRNA synthetase [EC:6.1.1.1]	NA	NA	NA	NA	NA	NA	NA	kofam
UniRef90_R7N7Z4	NA	NA	K01866	tyrosyl-tRNA synthetase [EC:6.1.1.1]	NA	NA	NA	NA	NA	NA	NA	kofam
UniClust90_CKMBGPEI01634	NA	NA	K01866	tyrosyl-tRNA synthetase [EC:6.1.1.1]	NA	NA	NA	NA	NA	NA	NA	kofam
UniClust90_BHLIMLDP00906	NA	NA	K01866	tyrosyl-tRNA synthetase [EC:6.1.1.1]	NA	NA	NA	NA	NA	NA	NA	kofam
UniClust90_OHNBHGDC00308	NA	NA	K01866	tyrosyl-tRNA synthetase [EC:6.1.1.1]	NA	NA	NA	NA	NA	NA	NA	kofam
UniClust90_JLGHEDLK01315	NA	NA	K01866	tyrosyl-tRNA synthetase [EC:6.1.1.1]	NA	NA	NA	NA	NA	NA	NA	kofam
UniClust90_FBAPCJKI00172	NA	NA	K01866	tyrosyl-tRNA synthetase [EC:6.1.1.1]	NA	NA	NA	NA	NA	NA	NA	kofam
UniClust90_LGAGPCHJ01193	NA	NA	K01866	tyrosyl-tRNA synthetase [EC:6.1.1.1]	NA	NA	NA	NA	NA	NA	NA	kofam
UniRef90_A0A174GFX1	NA	NA	K01866	tyrosyl-tRNA synthetase [EC:6.1.1.1]	NA	NA	NA	NA	NA	NA	NA	kofam
UniClust90_LHHKMODC00439	NA	NA	K01866	tyrosyl-tRNA synthetase [EC:6.1.1.1]	NA	NA	NA	NA	NA	NA	NA	kofam
UniRef90_E2NQ83	NA	NA	K01867	tryptophanyl-tRNA synthetase [EC:6.1.1.2]	NA	NA	NA	NA	NA	NA	NA	kofam
UniRef90_A0A0J8YZH3	NA	NA	K01867	tryptophanyl-tRNA synthetase [EC:6.1.1.2]	NA	NA	NA	NA	NA	NA	NA	kofam
UniRef90_B7C7J6	NA	NA	K01867	tryptophanyl-tRNA synthetase [EC:6.1.1.2]	NA	NA	NA	NA	NA	NA	NA	kofam
UniClust90_GJOJHOOB01763	NA	NA	K01867	tryptophanyl-tRNA synthetase [EC:6.1.1.2]	NA	NA	NA	NA	NA	NA	NA	kofam
UniClust90_CCDEAFLL00066	NA	NA	K01867	tryptophanyl-tRNA synthetase [EC:6.1.1.2]	NA	NA	NA	NA	NA	NA	NA	kofam
UniClust90_ELKEDMOI00997	NA	NA	K01867	tryptophanyl-tRNA synthetase [EC:6.1.1.2]	NA	NA	NA	NA	NA	NA	NA	kofam
UniClust90_IDMFJEHJ00718	NA	NA	K01867	tryptophanyl-tRNA synthetase [EC:6.1.1.2]	NA	NA	NA	NA	NA	NA	NA	kofam
UniClust90_HPDMAOBK01533	NA	NA	K01867	tryptophanyl-tRNA synthetase [EC:6.1.1.2]	NA	NA	NA	NA	NA	NA	NA	kofam
UniClust90_EKLFKONG00249	NA	NA	K01867	tryptophanyl-tRNA synthetase [EC:6.1.1.2]	NA	NA	NA	NA	NA	NA	NA	kofam
UniClust90_PNNCBLNL01029	NA	NA	K01867	tryptophanyl-tRNA synthetase [EC:6.1.1.2]	NA	NA	NA	NA	NA	NA	NA	kofam
UniRef90_A0A174GRT3	NA	NA	K01868	threonyl-tRNA synthetase [EC:6.1.1.3]	NA	NA	NA	NA	NA	NA	NA	kofam
UniClust90_DDIFKNEE00340	NA	NA	K01892	histidyl-tRNA synthetase [EC:6.1.1.21]	NA	NA	NA	NA	NA	NA	NA	kofam
UniClust90_DGBNHDPF00417	NA	NA	K01892	histidyl-tRNA synthetase [EC:6.1.1.21]	NA	NA	NA	NA	NA	NA	NA	kofam
UniClust90_NOANKGEN00503	NA	NA	K01892	histidyl-tRNA synthetase [EC:6.1.1.21]	NA	NA	NA	NA	NA	NA	NA	kofam
UniClust90_BABBPMGK01938	NA	NA	K01881	prolyl-tRNA synthetase [EC:6.1.1.15]	NA	NA	NA	NA	NA	NA	NA	kofam
UniClust90_OOHGJDGK01558	NA	NA	K01868	threonyl-tRNA synthetase [EC:6.1.1.3]	NA	NA	NA	NA	NA	NA	NA	kofam
UniClust90_GACDDIPI00166	NA	NA	K01881	prolyl-tRNA synthetase [EC:6.1.1.15]	NA	NA	NA	NA	NA	NA	NA	kofam
UniClust90_OMGCMCNO01803	NA	NA	K01868	threonyl-tRNA synthetase [EC:6.1.1.3]	NA	NA	NA	NA	NA	NA	NA	kofam
UniClust90_EAMLPGCF01314	NA	NA	K01868	threonyl-tRNA synthetase [EC:6.1.1.3]	NA	NA	NA	NA	NA	NA	NA	kofam
UniClust90_IGHGNCEH00032	NA	NA	K01868	threonyl-tRNA synthetase [EC:6.1.1.3]	NA	NA	NA	NA	NA	NA	NA	kofam
UniRef90_A0A174HW20	NA	NA	K01868	threonyl-tRNA synthetase [EC:6.1.1.3]	NA	NA	NA	NA	NA	NA	NA	kofam
UniClust90_KOACGLCC01714	NA	NA	K01868	threonyl-tRNA synthetase [EC:6.1.1.3]	NA	NA	NA	NA	NA	NA	NA	kofam
UniClust90_KICGNDFF00143	NA	NA	K01868	threonyl-tRNA synthetase [EC:6.1.1.3]	NA	NA	NA	NA	NA	NA	NA	kofam
UniRef90_A0A1V1I613	NA	NA	K01875	seryl-tRNA synthetase [EC:6.1.1.11]	NA	NA	NA	NA	NA	NA	NA	kofam
UniRef90_A0A174JPX3	NA	NA	K01873	valyl-tRNA synthetase [EC:6.1.1.9]	NA	NA	NA	NA	NA	NA	NA	kofam
UniClust90_BAPFCJCI00535	NA	NA	K01869	leucyl-tRNA synthetase [EC:6.1.1.4]	NA	NA	NA	NA	NA	NA	NA	kofam
UniClust90_JJILHAKP01092	NA	NA	K01869	leucyl-tRNA synthetase [EC:6.1.1.4]	NA	NA	NA	NA	NA	NA	NA	kofam
UniClust90_OGBEDNBA00914	NA	NA	K01869	leucyl-tRNA synthetase [EC:6.1.1.4]	NA	NA	NA	NA	NA	NA	NA	kofam
UniClust90_CEBCPKIG00367	NA	NA	K01874	methionyl-tRNA synthetase [EC:6.1.1.10]	NA	NA	NA	NA	NA	NA	NA	kofam
UniClust90_JIODHNMF00518	NA	NA	K01873	valyl-tRNA synthetase [EC:6.1.1.9]	NA	NA	NA	NA	NA	NA	NA	kofam
UniClust90_KDLJLILK00817	NA	NA	K01870	isoleucyl-tRNA synthetase [EC:6.1.1.5]	NA	NA	NA	NA	NA	NA	NA	kofam
UniClust90_GDGIIKIH01635	NA	NA	K01870	isoleucyl-tRNA synthetase [EC:6.1.1.5]	NA	NA	NA	NA	NA	NA	NA	kofam
UniClust90_ICAILOIN00162	NA	NA	K01870	isoleucyl-tRNA synthetase [EC:6.1.1.5]	NA	NA	NA	NA	NA	NA	NA	kofam
UniClust90_OMGCMCNO01515	NA	NA	K01873	valyl-tRNA synthetase [EC:6.1.1.9]	NA	NA	NA	NA	NA	NA	NA	kofam
UniRef90_A0A174G983	NA	NA	K01870	isoleucyl-tRNA synthetase [EC:6.1.1.5]	NA	NA	NA	NA	NA	NA	NA	kofam
UniClust90_AGAALDGM01666	NA	NA	K01870	isoleucyl-tRNA synthetase [EC:6.1.1.5]	NA	NA	NA	NA	NA	NA	NA	kofam
UniClust90_NDBAECLO00646	NA	NA	K01873	valyl-tRNA synthetase [EC:6.1.1.9]	NA	NA	NA	NA	NA	NA	NA	kofam
UniClust90_KDLJLILK01622	NA	NA	K01873	valyl-tRNA synthetase [EC:6.1.1.9]	NA	NA	NA	NA	NA	NA	NA	kofam
UniRef90_R7NQQ2	NA	NA	K01883	cysteinyl-tRNA synthetase [EC:6.1.1.16]	NA	NA	NA	NA	NA	NA	NA	kofam
UniClust90_BNKMLHOC01877	NA	NA	K01873	valyl-tRNA synthetase [EC:6.1.1.9]	NA	NA	NA	NA	NA	NA	NA	kofam
UniRef90_A0A174I8P9	NA	NA	K01873	valyl-tRNA synthetase [EC:6.1.1.9]	NA	NA	NA	NA	NA	NA	NA	kofam
UniClust90_GHHAHGMO00912	NA	NA	K01873	valyl-tRNA synthetase [EC:6.1.1.9]	NA	NA	NA	NA	NA	NA	NA	kofam
UniClust90_LBGBEGAC01025	NA	NA	K01873	valyl-tRNA synthetase [EC:6.1.1.9]	NA	NA	NA	NA	NA	NA	NA	kofam
UniRef90_R6LIA1	NA	NA	K01870	isoleucyl-tRNA synthetase [EC:6.1.1.5]	NA	NA	NA	NA	NA	NA	NA	kofam
UniClust90_OMGCMCNO01955	NA	NA	K01873	valyl-tRNA synthetase [EC:6.1.1.9]	NA	NA	NA	NA	NA	NA	NA	kofam
UniClust90_EOJMNNAP01778	NA	NA	K01869	leucyl-tRNA synthetase [EC:6.1.1.4]	NA	NA	NA	NA	NA	NA	NA	kofam
UniClust90_HCHDHNIE01661	NA	NA	K01874	methionyl-tRNA synthetase [EC:6.1.1.10]	NA	NA	NA	NA	NA	NA	NA	kofam
UniClust90_NNMBKBKA01946	NA	NA	K01870	isoleucyl-tRNA synthetase [EC:6.1.1.5]	NA	NA	NA	NA	NA	NA	NA	kofam
UniClust90_FMDCMNFJ01116	NA	NA	K01874	methionyl-tRNA synthetase [EC:6.1.1.10]	NA	NA	NA	NA	NA	NA	NA	kofam
UniClust90_OMGCMCNO01956	NA	NA	K01873	valyl-tRNA synthetase [EC:6.1.1.9]	NA	NA	NA	NA	NA	NA	NA	kofam
UniRef90_A0A174LBG7	NA	NA	K01870	isoleucyl-tRNA synthetase [EC:6.1.1.5]	NA	NA	NA	NA	NA	NA	NA	kofam
UniClust90_OBIFFHBO00210	NA	NA	K01874	methionyl-tRNA synthetase [EC:6.1.1.10]	NA	NA	NA	NA	NA	NA	NA	kofam
UniClust90_JBCNKAOE00894	NA	NA	K01874	methionyl-tRNA synthetase [EC:6.1.1.10]	NA	NA	NA	NA	NA	NA	NA	kofam
UniClust90_BHLIMLDP01414	NA	NA	K01870	isoleucyl-tRNA synthetase [EC:6.1.1.5]	NA	NA	NA	NA	NA	NA	NA	kofam
UniClust90_GKCKGCIE01339	NA	NA	K01869	leucyl-tRNA synthetase [EC:6.1.1.4]	NA	NA	NA	NA	NA	NA	NA	kofam
UniClust90_FAKJPKAO01993	NA	NA	K01869	leucyl-tRNA synthetase [EC:6.1.1.4]	NA	NA	NA	NA	NA	NA	NA	kofam
UniClust90_PPHKEJEB01961	NA	NA	K01869	leucyl-tRNA synthetase [EC:6.1.1.4]	NA	NA	NA	NA	NA	NA	NA	kofam
UniClust90_OMGCMCNO02366	NA	NA	K01869	leucyl-tRNA synthetase [EC:6.1.1.4]	NA	NA	NA	NA	NA	NA	NA	kofam
UniClust90_BABBPMGK01590	NA	NA	K01869	leucyl-tRNA synthetase [EC:6.1.1.4]	NA	NA	NA	NA	NA	NA	NA	kofam
UniClust90_BAPFCJCI00198	NA	NA	K01869	leucyl-tRNA synthetase [EC:6.1.1.4]	NA	NA	NA	NA	NA	NA	NA	kofam
UniClust90_CPJPMEJC01505	NA	NA	K01869	leucyl-tRNA synthetase [EC:6.1.1.4]	NA	NA	NA	NA	NA	NA	NA	kofam
UniClust90_GLKPAKDI00595	NA	NA	K01874	methionyl-tRNA synthetase [EC:6.1.1.10]	NA	NA	NA	NA	NA	NA	NA	kofam
UniClust90_MNGLBHAN01045	NA	NA	K01870	isoleucyl-tRNA synthetase [EC:6.1.1.5]	NA	NA	NA	NA	NA	NA	NA	kofam
UniClust90_GALCNHOJ01603	NA	NA	K01870	isoleucyl-tRNA synthetase [EC:6.1.1.5]	NA	NA	NA	NA	NA	NA	NA	kofam
UniClust90_KCDBKHDB01314	NA	NA	K01873	valyl-tRNA synthetase [EC:6.1.1.9]	NA	NA	NA	NA	NA	NA	NA	kofam
UniClust90_HABFLGOK00636	NA	NA	K01873	valyl-tRNA synthetase [EC:6.1.1.9]	NA	NA	NA	NA	NA	NA	NA	kofam
UniClust90_NNMBKBKA01947	NA	NA	K01870	isoleucyl-tRNA synthetase [EC:6.1.1.5]	NA	NA	NA	NA	NA	NA	NA	kofam
UniClust90_OMGCMCNO02367	NA	NA	K01870	isoleucyl-tRNA synthetase [EC:6.1.1.5]	NA	NA	NA	NA	NA	NA	NA	kofam
UniClust90_ALCDIIAH01793	NA	NA	K01870	isoleucyl-tRNA synthetase [EC:6.1.1.5]	NA	NA	NA	NA	NA	NA	NA	kofam
UniClust90_HOEOJONB01542	NA	NA	K01870	isoleucyl-tRNA synthetase [EC:6.1.1.5]	NA	NA	NA	NA	NA	NA	NA	kofam
UniClust90_PKCMOEOP01643	NA	NA	K01870	isoleucyl-tRNA synthetase [EC:6.1.1.5]	NA	NA	NA	NA	NA	NA	NA	kofam
UniClust90_OMGCMCNO02368	NA	NA	K01870	isoleucyl-tRNA synthetase [EC:6.1.1.5]	NA	NA	NA	NA	NA	NA	NA	kofam
UniClust90_OMGCMCNO02370	NA	NA	K01870	isoleucyl-tRNA synthetase [EC:6.1.1.5]	NA	NA	NA	NA	NA	NA	NA	kofam
UniClust90_CLGNPOFN00964	NA	NA	K01870	isoleucyl-tRNA synthetase [EC:6.1.1.5]	NA	NA	NA	NA	NA	NA	NA	kofam
UniRef90_L1QGG2	NA	NA	K07050	misacylated tRNA(Ala) deacylase [EC:3.1.1.-]	NA	NA	NA	NA	NA	NA	NA	kofam
UniRef90_E2NTZ9	NA	NA	K07050	misacylated tRNA(Ala) deacylase [EC:3.1.1.-]	NA	NA	NA	NA	NA	NA	NA	kofam
UniRef90_B7C7P0	NA	NA	K01872	alanyl-tRNA synthetase [EC:6.1.1.7]	NA	NA	NA	NA	NA	NA	NA	kofam
UniClust90_KIIECPHP00394	NA	NA	K01872	alanyl-tRNA synthetase [EC:6.1.1.7]	NA	NA	NA	NA	NA	NA	NA	kofam
UniClust90_IGAECOJF00694	NA	NA	K01872	alanyl-tRNA synthetase [EC:6.1.1.7]	NA	NA	NA	NA	NA	NA	NA	kofam
UniClust90_HNEAHDIH00866	NA	NA	K01872	alanyl-tRNA synthetase [EC:6.1.1.7]	NA	NA	NA	NA	NA	NA	NA	kofam
UniClust90_BLDHCELA00571	NA	NA	K01872	alanyl-tRNA synthetase [EC:6.1.1.7]	NA	NA	NA	NA	NA	NA	NA	kofam
UniClust90_OHEGJCOG01478	NA	NA	K01872	alanyl-tRNA synthetase [EC:6.1.1.7]	NA	NA	NA	NA	NA	NA	NA	kofam
UniClust90_BLDHCELA00570	NA	NA	K01872	alanyl-tRNA synthetase [EC:6.1.1.7]	NA	NA	NA	NA	NA	NA	NA	kofam
UniClust90_OMALPCBC00326	NA	NA	K01872	alanyl-tRNA synthetase [EC:6.1.1.7]	NA	NA	NA	NA	NA	NA	NA	kofam
UniClust90_JMMEGKDK00309	NA	NA	K01872	alanyl-tRNA synthetase [EC:6.1.1.7]	NA	NA	NA	NA	NA	NA	NA	kofam
UniClust90_JJJAIIMK01895	NA	NA	K01872	alanyl-tRNA synthetase [EC:6.1.1.7]	NA	NA	NA	NA	NA	NA	NA	kofam
UniRef90_A0A174HMC9	NA	NA	K07050	misacylated tRNA(Ala) deacylase [EC:3.1.1.-]	NA	NA	NA	NA	NA	NA	NA	kofam
UniClust90_DECHFFLD00735	NA	NA	K07050	misacylated tRNA(Ala) deacylase [EC:3.1.1.-]	NA	NA	NA	NA	NA	NA	NA	kofam
UniClust90_ILMCBOGH01085	NA	NA	K07050	misacylated tRNA(Ala) deacylase [EC:3.1.1.-]	NA	NA	NA	NA	NA	NA	NA	kofam
UniClust90_CHPHJONI02048	NA	NA	K07050	misacylated tRNA(Ala) deacylase [EC:3.1.1.-]	NA	NA	NA	NA	NA	NA	NA	kofam
UniClust90_OMGCMCNO01458	NA	NA	K01872	alanyl-tRNA synthetase [EC:6.1.1.7]	NA	NA	NA	NA	NA	NA	NA	kofam
UniClust90_OMGCMCNO01456	NA	NA	K01872	alanyl-tRNA synthetase [EC:6.1.1.7]	NA	NA	NA	NA	NA	NA	NA	kofam
UniClust90_EJOHBDKJ00129	NA	NA	K01872	alanyl-tRNA synthetase [EC:6.1.1.7]	NA	NA	NA	NA	NA	NA	NA	kofam
UniClust90_LBAPBNBP01021	NA	NA	K01872	alanyl-tRNA synthetase [EC:6.1.1.7]	NA	NA	NA	NA	NA	NA	NA	kofam
UniClust90_KOACGLCC00984	NA	NA	K01872	alanyl-tRNA synthetase [EC:6.1.1.7]	NA	NA	NA	NA	NA	NA	NA	kofam
UniClust90_FMDCMNFJ01656	NA	NA	K01872	alanyl-tRNA synthetase [EC:6.1.1.7]	NA	NA	NA	NA	NA	NA	NA	kofam
UniClust90_FOLIMLMG00134	NA	NA	K01872	alanyl-tRNA synthetase [EC:6.1.1.7]	NA	NA	NA	NA	NA	NA	NA	kofam
UniRef90_A0A174LA65	NA	NA	K01872	alanyl-tRNA synthetase [EC:6.1.1.7]	NA	NA	NA	NA	NA	NA	NA	kofam
UniClust90_KCEINBPA00499	NA	NA	K01872	alanyl-tRNA synthetase [EC:6.1.1.7]	NA	NA	NA	NA	NA	NA	NA	kofam
UniClust90_HKEKBFFG00312	NA	NA	K01874	methionyl-tRNA synthetase [EC:6.1.1.10]	NA	NA	NA	NA	NA	NA	NA	kofam
UniClust90_JOABIFHB00644	NA	NA	K01874	methionyl-tRNA synthetase [EC:6.1.1.10]	NA	NA	NA	NA	NA	NA	NA	kofam
UniClust90_NONOOAFE00539	NA	NA	K01874	methionyl-tRNA synthetase [EC:6.1.1.10]	NA	NA	NA	NA	NA	NA	NA	kofam
UniRef90_A0A174JUG1	NA	NA	K01874	methionyl-tRNA synthetase [EC:6.1.1.10]	NA	NA	NA	NA	NA	NA	NA	kofam
UniRef90_A0A175A184	NA	NA	K01875	seryl-tRNA synthetase [EC:6.1.1.11]	NA	NA	NA	NA	NA	NA	NA	kofam
UniRef90_A0A0E9FS91	NA	NA	K01875	seryl-tRNA synthetase [EC:6.1.1.11]	NA	NA	NA	NA	NA	NA	NA	kofam
UniRef90_E2NQE8	NA	NA	K01875	seryl-tRNA synthetase [EC:6.1.1.11]	NA	NA	NA	NA	NA	NA	NA	kofam
UniRef90_A0A381HU66	NA	NA	K01875	seryl-tRNA synthetase [EC:6.1.1.11]	NA	NA	NA	NA	NA	NA	NA	kofam
UniClust90_GBLLCPDK00610	NA	NA	K01875	seryl-tRNA synthetase [EC:6.1.1.11]	NA	NA	NA	NA	NA	NA	NA	kofam
UniClust90_JCLDPCFJ00089	NA	NA	K01875	seryl-tRNA synthetase [EC:6.1.1.11]	NA	NA	NA	NA	NA	NA	NA	kofam
UniClust90_GHCCGJKB01669	NA	NA	K01875	seryl-tRNA synthetase [EC:6.1.1.11]	NA	NA	NA	NA	NA	NA	NA	kofam
UniClust90_LGKDGKFF01033	NA	NA	K01875	seryl-tRNA synthetase [EC:6.1.1.11]	NA	NA	NA	NA	NA	NA	NA	kofam
UniClust90_NDBAECLO00165	NA	NA	K01875	seryl-tRNA synthetase [EC:6.1.1.11]	NA	NA	NA	NA	NA	NA	NA	kofam
UniRef90_A0A355TZ99	NA	NA	K01875	seryl-tRNA synthetase [EC:6.1.1.11]	NA	NA	NA	NA	NA	NA	NA	kofam
UniClust90_GNEOOFID00965	NA	NA	K01875	seryl-tRNA synthetase [EC:6.1.1.11]	NA	NA	NA	NA	NA	NA	NA	kofam
UniClust90_GODANLGM00201	NA	NA	K01875	seryl-tRNA synthetase [EC:6.1.1.11]	NA	NA	NA	NA	NA	NA	NA	kofam
UniClust90_HOFNHCJN01454	NA	NA	K01875	seryl-tRNA synthetase [EC:6.1.1.11]	NA	NA	NA	NA	NA	NA	NA	kofam
UniRef90_C4ZI12	NA	NA	K01876	aspartyl-tRNA synthetase [EC:6.1.1.12]	NA	NA	NA	NA	NA	NA	NA	kofam
UniRef90_A0A174G566	NA	NA	K01876	aspartyl-tRNA synthetase [EC:6.1.1.12]	NA	NA	NA	NA	NA	NA	NA	kofam
UniClust90_ELILOFDA00520	NA	NA	K01893	asparaginyl-tRNA synthetase [EC:6.1.1.22]	NA	NA	NA	NA	NA	NA	NA	kofam
UniClust90_CAAALMGF00846	NA	NA	K01876	aspartyl-tRNA synthetase [EC:6.1.1.12]	NA	NA	NA	NA	NA	NA	NA	kofam
UniClust90_HBPPABAO01091	NA	NA	K01876	aspartyl-tRNA synthetase [EC:6.1.1.12]	NA	NA	NA	NA	NA	NA	NA	kofam
UniClust90_LLLKNOBM00407	NA	NA	K01893	asparaginyl-tRNA synthetase [EC:6.1.1.22]	NA	NA	NA	NA	NA	NA	NA	kofam
UniRef90_A0A174L1Q2	NA	NA	K01893	asparaginyl-tRNA synthetase [EC:6.1.1.22]	NA	NA	NA	NA	NA	NA	NA	kofam
UniClust90_NNMBKBKA00824	NA	NA	K01876	aspartyl-tRNA synthetase [EC:6.1.1.12]	NA	NA	NA	NA	NA	NA	NA	kofam
UniClust90_BFCGCMLF01550	NA	NA	K01893	asparaginyl-tRNA synthetase [EC:6.1.1.22]	NA	NA	NA	NA	NA	NA	NA	kofam
UniClust90_FBPJPMBA00631	NA	NA	K01893	asparaginyl-tRNA synthetase [EC:6.1.1.22]	NA	NA	NA	NA	NA	NA	NA	kofam
UniClust90_BNDCIHDM00655	NA	NA	K01893	asparaginyl-tRNA synthetase [EC:6.1.1.22]	NA	NA	NA	NA	NA	NA	NA	kofam
UniClust90_DMGFOPIO00622	NA	NA	K04567	lysyl-tRNA synthetase, class II [EC:6.1.1.6]	NA	NA	NA	NA	NA	NA	NA	kofam
UniClust90_INPMOMOL00723	NA	NA	K01893	asparaginyl-tRNA synthetase [EC:6.1.1.22]	NA	NA	NA	NA	NA	NA	NA	kofam
UniRef90_B6G0H0	NA	NA	K04567	lysyl-tRNA synthetase, class II [EC:6.1.1.6]	NA	NA	NA	NA	NA	NA	NA	kofam
UniRef90_R7HL30	NA	NA	K04567	lysyl-tRNA synthetase, class II [EC:6.1.1.6]	NA	NA	NA	NA	NA	NA	NA	kofam
UniRef90_A0A174GIS2	NA	NA	K04567	lysyl-tRNA synthetase, class II [EC:6.1.1.6]	NA	NA	NA	NA	NA	NA	NA	kofam
UniRef90_E2NRG2	NA	NA	K04567	lysyl-tRNA synthetase, class II [EC:6.1.1.6]	NA	NA	NA	NA	NA	NA	NA	kofam
UniClust90_KDLJLILK01730	NA	NA	K01893	asparaginyl-tRNA synthetase [EC:6.1.1.22]	NA	NA	NA	NA	NA	NA	NA	kofam
UniRef90_E2NVV5	NA	NA	K01893	asparaginyl-tRNA synthetase [EC:6.1.1.22]	NA	NA	NA	NA	NA	NA	NA	kofam
UniClust90_IOIIIDKE00107	NA	NA	K01893	asparaginyl-tRNA synthetase [EC:6.1.1.22]	NA	NA	NA	NA	NA	NA	NA	kofam
UniClust90_BFPELNPM01737	NA	NA	K04567	lysyl-tRNA synthetase, class II [EC:6.1.1.6]	NA	NA	NA	NA	NA	NA	NA	kofam
UniClust90_KOACGLCC00160	NA	NA	K01876	aspartyl-tRNA synthetase [EC:6.1.1.12]	NA	NA	NA	NA	NA	NA	NA	kofam
UniClust90_CBNLIJDE01982	NA	NA	K01893	asparaginyl-tRNA synthetase [EC:6.1.1.22]	NA	NA	NA	NA	NA	NA	NA	kofam
UniClust90_MCKDOILC00202	NA	NA	K01893	asparaginyl-tRNA synthetase [EC:6.1.1.22]	NA	NA	NA	NA	NA	NA	NA	kofam
UniClust90_DPILFLNB01893	NA	NA	K01893	asparaginyl-tRNA synthetase [EC:6.1.1.22]	NA	NA	NA	NA	NA	NA	NA	kofam
UniClust90_EAMLPGCF00692	NA	NA	K01876	aspartyl-tRNA synthetase [EC:6.1.1.12]	NA	NA	NA	NA	NA	NA	NA	kofam
UniClust90_BMGEJODM01146	NA	NA	K01876	aspartyl-tRNA synthetase [EC:6.1.1.12]	NA	NA	NA	NA	NA	NA	NA	kofam
UniClust90_CBKLIELF00206	NA	NA	K01876	aspartyl-tRNA synthetase [EC:6.1.1.12]	NA	NA	NA	NA	NA	NA	NA	kofam
UniClust90_AMCPJAFE00104	NA	NA	K01876	aspartyl-tRNA synthetase [EC:6.1.1.12]	NA	NA	NA	NA	NA	NA	NA	kofam
UniClust90_KJOHAJGG01507	NA	NA	K01876	aspartyl-tRNA synthetase [EC:6.1.1.12]	NA	NA	NA	NA	NA	NA	NA	kofam
UniClust90_LDLOAKEJ01034	NA	NA	K01876	aspartyl-tRNA synthetase [EC:6.1.1.12]	NA	NA	NA	NA	NA	NA	NA	kofam
UniClust90_NAACDFPK00880	NA	NA	K01876	aspartyl-tRNA synthetase [EC:6.1.1.12]	NA	NA	NA	NA	NA	NA	NA	kofam
UniClust90_LHAJODGN01502	NA	NA	K01876	aspartyl-tRNA synthetase [EC:6.1.1.12]	NA	NA	NA	NA	NA	NA	NA	kofam
UniClust90_NFGIACEK00318	NA	NA	K01876	aspartyl-tRNA synthetase [EC:6.1.1.12]	NA	NA	NA	NA	NA	NA	NA	kofam
UniClust90_KGINIOAE00567	NA	NA	K01876	aspartyl-tRNA synthetase [EC:6.1.1.12]	NA	NA	NA	NA	NA	NA	NA	kofam
UniClust90_DDGNCPBG00998	NA	NA	K01876	aspartyl-tRNA synthetase [EC:6.1.1.12]	NA	NA	NA	NA	NA	NA	NA	kofam
UniClust90_JGGKKOMM00297	NA	NA	K01876	aspartyl-tRNA synthetase [EC:6.1.1.12]	NA	NA	NA	NA	NA	NA	NA	kofam
UniClust90_BMBMEAGN01703	NA	NA	K01876	aspartyl-tRNA synthetase [EC:6.1.1.12]	NA	NA	NA	NA	NA	NA	NA	kofam
UniRef90_E2NRU6	NA	NA	K01880	glycyl-tRNA synthetase [EC:6.1.1.14]	NA	NA	NA	NA	NA	NA	NA	kofam
UniRef90_R7NSD5	NA	NA	K01880	glycyl-tRNA synthetase [EC:6.1.1.14]	NA	NA	NA	NA	NA	NA	NA	kofam
UniClust90_KICGNDFF00566	NA	NA	K01880	glycyl-tRNA synthetase [EC:6.1.1.14]	NA	NA	NA	NA	NA	NA	NA	kofam
UniClust90_LBGBEGAC00417	NA	NA	K01881	prolyl-tRNA synthetase [EC:6.1.1.15]	NA	NA	NA	NA	NA	NA	NA	kofam
UniClust90_BPFGDJMF01068	NA	NA	K01880	glycyl-tRNA synthetase [EC:6.1.1.14]	NA	NA	NA	NA	NA	NA	NA	kofam
UniClust90_JMMEGKDK00001	NA	NA	K01880	glycyl-tRNA synthetase [EC:6.1.1.14]	NA	NA	NA	NA	NA	NA	NA	kofam
UniClust90_BJKAKEFG00641	NA	NA	K01880	glycyl-tRNA synthetase [EC:6.1.1.14]	NA	NA	NA	NA	NA	NA	NA	kofam
UniClust90_KICGNDFF00567	NA	NA	K01880	glycyl-tRNA synthetase [EC:6.1.1.14]	NA	NA	NA	NA	NA	NA	NA	kofam
UniClust90_CINPMLEH00504	NA	NA	K01880	glycyl-tRNA synthetase [EC:6.1.1.14]	NA	NA	NA	NA	NA	NA	NA	kofam
UniClust90_BCJFNJIF00584	NA	NA	K01881	prolyl-tRNA synthetase [EC:6.1.1.15]	NA	NA	NA	NA	NA	NA	NA	kofam
UniClust90_MJALMFMF01283	NA	NA	K01881	prolyl-tRNA synthetase [EC:6.1.1.15]	NA	NA	NA	NA	NA	NA	NA	kofam
UniClust90_HMANBAKK00824	NA	NA	K01881	prolyl-tRNA synthetase [EC:6.1.1.15]	NA	NA	NA	NA	NA	NA	NA	kofam
UniClust90_KPJEMPMF01705	NA	NA	K01881	prolyl-tRNA synthetase [EC:6.1.1.15]	NA	NA	NA	NA	NA	NA	NA	kofam
UniClust90_GPPNBANG00437	NA	NA	K01883	cysteinyl-tRNA synthetase [EC:6.1.1.16]	NA	NA	NA	NA	NA	NA	NA	kofam
UniClust90_BAPFCJCI00867	NA	NA	K01883	cysteinyl-tRNA synthetase [EC:6.1.1.16]	NA	NA	NA	NA	NA	NA	NA	kofam
UniClust90_MNGLBHAN01534	NA	NA	K01883	cysteinyl-tRNA synthetase [EC:6.1.1.16]	NA	NA	NA	NA	NA	NA	NA	kofam
UniClust90_CAAALMGF00584	NA	NA	K01883	cysteinyl-tRNA synthetase [EC:6.1.1.16]	NA	NA	NA	NA	NA	NA	NA	kofam
UniClust90_GEMMGJFH01291	NA	NA	K01883	cysteinyl-tRNA synthetase [EC:6.1.1.16]	NA	NA	NA	NA	NA	NA	NA	kofam
UniClust90_KDONEADK01111	NA	NA	K01883	cysteinyl-tRNA synthetase [EC:6.1.1.16]	NA	NA	NA	NA	NA	NA	NA	kofam
UniClust90_OHGNFJLH01733	NA	NA	K01883	cysteinyl-tRNA synthetase [EC:6.1.1.16]	NA	NA	NA	NA	NA	NA	NA	kofam
UniClust90_KNIJAPJD01056	NA	NA	K01883	cysteinyl-tRNA synthetase [EC:6.1.1.16]	NA	NA	NA	NA	NA	NA	NA	kofam
UniRef90_E2NRD3	NA	NA	K01883	cysteinyl-tRNA synthetase [EC:6.1.1.16]	NA	NA	NA	NA	NA	NA	NA	kofam
UniRef90_P43818	NA	NA	K01886	glutaminyl-tRNA synthetase [EC:6.1.1.18]	NA	NA	NA	NA	NA	NA	NA	kofam
UniRef90_A5Z390	NA	NA	K09698	nondiscriminating glutamyl-tRNA synthetase [EC:6.1.1.24]	NA	NA	NA	NA	NA	NA	NA	kofam
UniRef90_A0A174GQ67	NA	NA	K09698	nondiscriminating glutamyl-tRNA synthetase [EC:6.1.1.24]	NA	NA	NA	NA	NA	NA	NA	kofam
UniRef90_C4Z6B0	NA	NA	K09698	nondiscriminating glutamyl-tRNA synthetase [EC:6.1.1.24]	NA	NA	NA	NA	NA	NA	NA	kofam
UniClust90_NNMBKBKA01562	NA	NA	K09698	nondiscriminating glutamyl-tRNA synthetase [EC:6.1.1.24]	NA	NA	NA	NA	NA	NA	NA	kofam
UniClust90_EAMLPGCF01192	NA	NA	K01885	glutamyl-tRNA synthetase [EC:6.1.1.17]	NA	NA	NA	NA	NA	NA	NA	kofam
UniClust90_NBDFPIEF01418	NA	NA	K01885	glutamyl-tRNA synthetase [EC:6.1.1.17]	NA	NA	NA	NA	NA	NA	NA	kofam
UniClust90_FBAPCJKI00102	NA	NA	K01885	glutamyl-tRNA synthetase [EC:6.1.1.17]	NA	NA	NA	NA	NA	NA	NA	kofam
UniClust90_GHHNHGDJ01060	NA	NA	K01885	glutamyl-tRNA synthetase [EC:6.1.1.17]	NA	NA	NA	NA	NA	NA	NA	kofam
UniRef90_A8SSC7	NA	NA	K01887	arginyl-tRNA synthetase [EC:6.1.1.19]	NA	NA	NA	NA	NA	NA	NA	kofam
UniRef90_C0F0B6	NA	NA	K01887	arginyl-tRNA synthetase [EC:6.1.1.19]	NA	NA	NA	NA	NA	NA	NA	kofam
UniClust90_EFEEINCH00269	NA	NA	K01887	arginyl-tRNA synthetase [EC:6.1.1.19]	NA	NA	NA	NA	NA	NA	NA	kofam
UniClust90_JJJAIIMK01822	NA	NA	K01887	arginyl-tRNA synthetase [EC:6.1.1.19]	NA	NA	NA	NA	NA	NA	NA	kofam
UniClust90_PICDBDMP00161	NA	NA	K01887	arginyl-tRNA synthetase [EC:6.1.1.19]	NA	NA	NA	NA	NA	NA	NA	kofam
UniClust90_CHGGAGKN01833	NA	NA	K01887	arginyl-tRNA synthetase [EC:6.1.1.19]	NA	NA	NA	NA	NA	NA	NA	kofam
UniClust90_GJOJHOOB01475	NA	NA	K01887	arginyl-tRNA synthetase [EC:6.1.1.19]	NA	NA	NA	NA	NA	NA	NA	kofam
UniClust90_MNPKMNOD01537	NA	NA	K01887	arginyl-tRNA synthetase [EC:6.1.1.19]	NA	NA	NA	NA	NA	NA	NA	kofam
UniClust90_EFEEINCH00270	NA	NA	K01887	arginyl-tRNA synthetase [EC:6.1.1.19]	NA	NA	NA	NA	NA	NA	NA	kofam
UniRef90_A0A174IKR2	NA	NA	K01889	phenylalanyl-tRNA synthetase alpha chain [EC:6.1.1.20]	NA	NA	NA	NA	NA	NA	NA	kofam
UniRef90_R6T031	NA	NA	K01889	phenylalanyl-tRNA synthetase alpha chain [EC:6.1.1.20]	NA	NA	NA	NA	NA	NA	NA	kofam
UniClust90_OJDAPGGH01017	NA	NA	K01889	phenylalanyl-tRNA synthetase alpha chain [EC:6.1.1.20]	NA	NA	NA	NA	NA	NA	NA	kofam
UniClust90_JJJAIIMK01850	NA	NA	K01889	phenylalanyl-tRNA synthetase alpha chain [EC:6.1.1.20]	NA	NA	NA	NA	NA	NA	NA	kofam
UniClust90_KKOCMGHL01979	NA	NA	K01889	phenylalanyl-tRNA synthetase alpha chain [EC:6.1.1.20]	NA	NA	NA	NA	NA	NA	NA	kofam
UniClust90_OGGGLMLJ01081	NA	NA	K01889	phenylalanyl-tRNA synthetase alpha chain [EC:6.1.1.20]	NA	NA	NA	NA	NA	NA	NA	kofam
UniClust90_OHOANLNG00844	NA	NA	K01889	phenylalanyl-tRNA synthetase alpha chain [EC:6.1.1.20]	NA	NA	NA	NA	NA	NA	NA	kofam
UniRef90_U6RKI5	NA	NA	K01890	phenylalanyl-tRNA synthetase beta chain [EC:6.1.1.20]	NA	NA	NA	NA	NA	NA	NA	kofam
UniRef90_A0A174IIB3	NA	NA	K01890	phenylalanyl-tRNA synthetase beta chain [EC:6.1.1.20]	NA	NA	NA	NA	NA	NA	NA	kofam
UniClust90_LBCJMNCD01151	NA	NA	K01890	phenylalanyl-tRNA synthetase beta chain [EC:6.1.1.20]	NA	NA	NA	NA	NA	NA	NA	kofam
UniClust90_OMGCMCNO01283	NA	NA	K01890	phenylalanyl-tRNA synthetase beta chain [EC:6.1.1.20]	NA	NA	NA	NA	NA	NA	NA	kofam
UniClust90_EKNLPIGD00868	NA	NA	K01890	phenylalanyl-tRNA synthetase beta chain [EC:6.1.1.20]	NA	NA	NA	NA	NA	NA	NA	kofam
UniClust90_JIODHNMF00322	NA	NA	K01890	phenylalanyl-tRNA synthetase beta chain [EC:6.1.1.20]	NA	NA	NA	NA	NA	NA	NA	kofam
UniClust90_CMBBOBEJ00608	NA	NA	K01890	phenylalanyl-tRNA synthetase beta chain [EC:6.1.1.20]	NA	NA	NA	NA	NA	NA	NA	kofam
UniClust90_OFKMFFAO01868	NA	NA	K01890	phenylalanyl-tRNA synthetase beta chain [EC:6.1.1.20]	NA	NA	NA	NA	NA	NA	NA	kofam
UniClust90_EHADMGEN00619	NA	NA	K01890	phenylalanyl-tRNA synthetase beta chain [EC:6.1.1.20]	NA	NA	NA	NA	NA	NA	NA	kofam
UniClust90_KCOBCPIK00961	NA	NA	K01890	phenylalanyl-tRNA synthetase beta chain [EC:6.1.1.20]	NA	NA	NA	NA	NA	NA	NA	kofam
UniClust90_OFKMFFAO01869	NA	NA	K01890	phenylalanyl-tRNA synthetase beta chain [EC:6.1.1.20]	NA	NA	NA	NA	NA	NA	NA	kofam
UniClust90_JMLILHLD00568	NA	NA	K01890	phenylalanyl-tRNA synthetase beta chain [EC:6.1.1.20]	NA	NA	NA	NA	NA	NA	NA	kofam
UniClust90_PPNCPKHO00900	NA	NA	K01890	phenylalanyl-tRNA synthetase beta chain [EC:6.1.1.20]	NA	NA	NA	NA	NA	NA	NA	kofam
UniClust90_JIODHNMF00321	NA	NA	K01890	phenylalanyl-tRNA synthetase beta chain [EC:6.1.1.20]	NA	NA	NA	NA	NA	NA	NA	kofam
UniClust90_BHLIMLDP00948	NA	NA	K01890	phenylalanyl-tRNA synthetase beta chain [EC:6.1.1.20]	NA	NA	NA	NA	NA	NA	NA	kofam
UniClust90_FILOCIME01586	NA	NA	K01892	histidyl-tRNA synthetase [EC:6.1.1.21]	NA	NA	NA	NA	NA	NA	NA	kofam
UniRef90_A0A174G993	NA	NA	K01892	histidyl-tRNA synthetase [EC:6.1.1.21]	NA	NA	NA	NA	NA	NA	NA	kofam
UniClust90_GKDPPBEL00915	NA	NA	K01892	histidyl-tRNA synthetase [EC:6.1.1.21]	NA	NA	NA	NA	NA	NA	NA	kofam
UniClust90_CNMJANNK00080	NA	NA	K02502	ATP phosphoribosyltransferase regulatory subunit	NA	NA	NA	NA	NA	NA	NA	kofam
UniClust90_GCFAGJGH01263	NA	NA	K01892	histidyl-tRNA synthetase [EC:6.1.1.21]	NA	NA	NA	NA	NA	NA	NA	kofam
UniRef90_E2NTC8	NA	NA	K02502	ATP phosphoribosyltransferase regulatory subunit	NA	NA	NA	NA	NA	NA	NA	kofam
UniClust90_CJALFMMB01652	NA	NA	K01892	histidyl-tRNA synthetase [EC:6.1.1.21]	NA	NA	NA	NA	NA	NA	NA	kofam
UniClust90_BCJFNJIF00792	NA	NA	K01892	histidyl-tRNA synthetase [EC:6.1.1.21]	NA	NA	NA	NA	NA	NA	NA	kofam
UniClust90_GNELFECD01554	NA	NA	K01892	histidyl-tRNA synthetase [EC:6.1.1.21]	NA	NA	NA	NA	NA	NA	NA	kofam
UniClust90_PKCMOEOP00345	NA	NA	K02502	ATP phosphoribosyltransferase regulatory subunit	NA	NA	NA	NA	NA	NA	NA	kofam
UniClust90_GIMCFKFH01199	NA	NA	K01893	asparaginyl-tRNA synthetase [EC:6.1.1.22]	NA	NA	NA	NA	NA	NA	NA	kofam
UniRef90_A0A316RLG0	NA	NA	K01896	medium-chain acyl-CoA synthetase [EC:6.2.1.2]	NA	NA	NA	NA	NA	NA	NA	kofam
UniRef90_A0A413MKM8	NA	NA	K01908	propionyl-CoA synthetase [EC:6.2.1.17]	NA	NA	NA	NA	NA	NA	NA	kofam
UniRef90_A0A0K2HMG1	NA	NA	K01897	long-chain acyl-CoA synthetase [EC:6.2.1.3]	NA	NA	NA	NA	NA	NA	NA	kofam
UniRef90_A0A174M339	NA	NA	K01914	aspartate--ammonia ligase [EC:6.3.1.1]	NA	NA	NA	NA	NA	NA	NA	kofam
UniClust90_HPMOFLPG01822	NA	NA	K01914	aspartate--ammonia ligase [EC:6.3.1.1]	NA	NA	NA	NA	NA	NA	NA	kofam
UniClust90_PPNCPKHO00250	NA	NA	K01914	aspartate--ammonia ligase [EC:6.3.1.1]	NA	NA	NA	NA	NA	NA	NA	kofam
UniClust90_OMGCMCNO02402	NA	NA	K01914	aspartate--ammonia ligase [EC:6.3.1.1]	NA	NA	NA	NA	NA	NA	NA	kofam
UniClust90_BOMFLLIO01017	NA	NA	K01914	aspartate--ammonia ligase [EC:6.3.1.1]	NA	NA	NA	NA	NA	NA	NA	kofam
UniClust90_NDBAECLO01783	NA	NA	K01914	aspartate--ammonia ligase [EC:6.3.1.1]	NA	NA	NA	NA	NA	NA	NA	kofam
UniClust90_BJKAKEFG00118	NA	NA	K01914	aspartate--ammonia ligase [EC:6.3.1.1]	NA	NA	NA	NA	NA	NA	NA	kofam
UniClust90_HMANBAKK00825	NA	NA	K01914	aspartate--ammonia ligase [EC:6.3.1.1]	NA	NA	NA	NA	NA	NA	NA	kofam
UniClust90_NHHKGLBM00001	NA	NA	K01915	glutamine synthetase [EC:6.3.1.2]	NA	NA	NA	NA	NA	NA	NA	kofam
UniClust90_KKKCCDJB00417	NA	NA	K01915	glutamine synthetase [EC:6.3.1.2]	NA	NA	NA	NA	NA	NA	NA	kofam
UniRef90_E2NWA6	NA	NA	K01915	glutamine synthetase [EC:6.3.1.2]	NA	NA	NA	NA	NA	NA	NA	kofam
UniClust90_ILMCBOGH00637	NA	NA	K01915	glutamine synthetase [EC:6.3.1.2]	NA	NA	NA	NA	NA	NA	NA	kofam
UniRef90_B7CAV5	NA	NA	K01915	glutamine synthetase [EC:6.3.1.2]	NA	NA	NA	NA	NA	NA	NA	kofam
UniClust90_GJOJHOOB00165	NA	NA	K01915	glutamine synthetase [EC:6.3.1.2]	NA	NA	NA	NA	NA	NA	NA	kofam
UniClust90_LOBDIBEA00686	NA	NA	K01915	glutamine synthetase [EC:6.3.1.2]	NA	NA	NA	NA	NA	NA	NA	kofam
UniRef90_A0A174SLV3	NA	NA	K01945	phosphoribosylamine---glycine ligase [EC:6.3.4.13]	NA	NA	NA	NA	NA	NA	NA	kofam
UniClust90_BGHPHEDI00190	NA	NA	K01923	phosphoribosylaminoimidazole-succinocarboxamide synthase [EC:6.3.2.6]	NA	NA	NA	NA	NA	NA	NA	kofam
UniClust90_FPPGFAJD01423	NA	NA	K01923	phosphoribosylaminoimidazole-succinocarboxamide synthase [EC:6.3.2.6]	NA	NA	NA	NA	NA	NA	NA	kofam
UniRef90_A0A174KFX4	NA	NA	K01933	phosphoribosylformylglycinamidine cyclo-ligase [EC:6.3.3.1]	NA	NA	NA	NA	NA	NA	NA	kofam
UniRef90_A0A417S592	NA	NA	K01933	phosphoribosylformylglycinamidine cyclo-ligase [EC:6.3.3.1]	NA	NA	NA	NA	NA	NA	NA	kofam
UniClust90_ALIEOPNI00731	NA	NA	K01933	phosphoribosylformylglycinamidine cyclo-ligase [EC:6.3.3.1]	NA	NA	NA	NA	NA	NA	NA	kofam
UniClust90_PDAFHGIA00786	NA	NA	K01933	phosphoribosylformylglycinamidine cyclo-ligase [EC:6.3.3.1]	NA	NA	NA	NA	NA	NA	NA	kofam
UniClust90_PLOOEDLM01209	NA	NA	K01933	phosphoribosylformylglycinamidine cyclo-ligase [EC:6.3.3.1]	NA	NA	NA	NA	NA	NA	NA	kofam
UniClust90_LKPJNNKC00440	NA	NA	K01933	phosphoribosylformylglycinamidine cyclo-ligase [EC:6.3.3.1]	NA	NA	NA	NA	NA	NA	NA	kofam
UniClust90_EBOLGNPO01681	NA	NA	K01933	phosphoribosylformylglycinamidine cyclo-ligase [EC:6.3.3.1]	NA	NA	NA	NA	NA	NA	NA	kofam
UniClust90_EIKMPPEP01624	NA	NA	K01933	phosphoribosylformylglycinamidine cyclo-ligase [EC:6.3.3.1]	NA	NA	NA	NA	NA	NA	NA	kofam
UniClust90_MNGLBHAN00602	NA	NA	K01933	phosphoribosylformylglycinamidine cyclo-ligase [EC:6.3.3.1]	NA	NA	NA	NA	NA	NA	NA	kofam
UniClust90_MJLKLICD00685	NA	NA	K01933	phosphoribosylformylglycinamidine cyclo-ligase [EC:6.3.3.1]	NA	NA	NA	NA	NA	NA	NA	kofam
UniClust90_LHAJODGN01354	NA	NA	K01933	phosphoribosylformylglycinamidine cyclo-ligase [EC:6.3.3.1]	NA	NA	NA	NA	NA	NA	NA	kofam
UniClust90_JBPELDPP01018	NA	NA	K01933	phosphoribosylformylglycinamidine cyclo-ligase [EC:6.3.3.1]	NA	NA	NA	NA	NA	NA	NA	kofam
UniClust90_GGBHHCKC01942	NA	NA	K01933	phosphoribosylformylglycinamidine cyclo-ligase [EC:6.3.3.1]	NA	NA	NA	NA	NA	NA	NA	kofam
UniRef90_A0A174K376	NA	NA	K01934	5-formyltetrahydrofolate cyclo-ligase [EC:6.3.3.2]	NA	NA	NA	NA	NA	NA	NA	kofam
UniClust90_OPBPNIHK01793	NA	NA	K01934	5-formyltetrahydrofolate cyclo-ligase [EC:6.3.3.2]	NA	NA	NA	NA	NA	NA	NA	kofam
UniClust90_KLECFELB00744	NA	NA	K01934	5-formyltetrahydrofolate cyclo-ligase [EC:6.3.3.2]	NA	NA	NA	NA	NA	NA	NA	kofam
UniClust90_HBMNKFJM00278	NA	NA	K01934	5-formyltetrahydrofolate cyclo-ligase [EC:6.3.3.2]	NA	NA	NA	NA	NA	NA	NA	kofam
UniClust90_BBODJGOJ01412	NA	NA	K01934	5-formyltetrahydrofolate cyclo-ligase [EC:6.3.3.2]	NA	NA	NA	NA	NA	NA	NA	kofam
UniClust90_PKBKHMED00987	NA	NA	K01934	5-formyltetrahydrofolate cyclo-ligase [EC:6.3.3.2]	NA	NA	NA	NA	NA	NA	NA	kofam
UniClust90_COKFNNBF01212	NA	NA	K01934	5-formyltetrahydrofolate cyclo-ligase [EC:6.3.3.2]	NA	NA	NA	NA	NA	NA	NA	kofam
UniRef90_H3K8P5	NA	NA	K02232	adenosylcobyric acid synthase [EC:6.3.5.10]	NA	NA	NA	NA	NA	NA	NA	kofam
UniRef90_C4Z385	NA	NA	K01937	CTP synthase [EC:6.3.4.2]	NA	NA	NA	NA	NA	NA	NA	kofam
UniRef90_A0A174M962	NA	NA	K01937	CTP synthase [EC:6.3.4.2]	NA	NA	NA	NA	NA	NA	NA	kofam
UniClust90_OCBIFIHE01002	NA	NA	K01937	CTP synthase [EC:6.3.4.2]	NA	NA	NA	NA	NA	NA	NA	kofam
UniClust90_KNIIDBGP00728	NA	NA	K01937	CTP synthase [EC:6.3.4.2]	NA	NA	NA	NA	NA	NA	NA	kofam
UniClust90_OMGCMCNO00299	NA	NA	K01937	CTP synthase [EC:6.3.4.2]	NA	NA	NA	NA	NA	NA	NA	kofam
UniClust90_OMGCMCNO00298	NA	NA	K01937	CTP synthase [EC:6.3.4.2]	NA	NA	NA	NA	NA	NA	NA	kofam
UniClust90_EFJOLBFA00779	NA	NA	K01937	CTP synthase [EC:6.3.4.2]	NA	NA	NA	NA	NA	NA	NA	kofam
UniClust90_LKNJNLLG00901	NA	NA	K01937	CTP synthase [EC:6.3.4.2]	NA	NA	NA	NA	NA	NA	NA	kofam
UniClust90_OFKMFFAO01646	NA	NA	K01938	formate--tetrahydrofolate ligase [EC:6.3.4.3]	NA	NA	NA	NA	NA	NA	NA	kofam
UniClust90_ENGPELOC01190	NA	NA	K01938	formate--tetrahydrofolate ligase [EC:6.3.4.3]	NA	NA	NA	NA	NA	NA	NA	kofam
UniClust90_PFNEABIC01597	NA	NA	K01938	formate--tetrahydrofolate ligase [EC:6.3.4.3]	NA	NA	NA	NA	NA	NA	NA	kofam
UniClust90_MGOPMHNF00695	NA	NA	K01938	formate--tetrahydrofolate ligase [EC:6.3.4.3]	NA	NA	NA	NA	NA	NA	NA	kofam
UniClust90_MJCEJEFE00112	NA	NA	K01938	formate--tetrahydrofolate ligase [EC:6.3.4.3]	NA	NA	NA	NA	NA	NA	NA	kofam
UniClust90_CLGJOHIO00469	NA	NA	K01938	formate--tetrahydrofolate ligase [EC:6.3.4.3]	NA	NA	NA	NA	NA	NA	NA	kofam
UniClust90_NNMBKBKA00238	NA	NA	K01938	formate--tetrahydrofolate ligase [EC:6.3.4.3]	NA	NA	NA	NA	NA	NA	NA	kofam
UniRef90_B7C843	NA	NA	K01939	adenylosuccinate synthase [EC:6.3.4.4]	NA	NA	NA	NA	NA	NA	NA	kofam
UniRef90_A0A174GRI1	NA	NA	K01939	adenylosuccinate synthase [EC:6.3.4.4]	NA	NA	NA	NA	NA	NA	NA	kofam
UniClust90_NCKAONHC01525	NA	NA	K01939	adenylosuccinate synthase [EC:6.3.4.4]	NA	NA	NA	NA	NA	NA	NA	kofam
UniClust90_KICGNDFF01870	NA	NA	K01939	adenylosuccinate synthase [EC:6.3.4.4]	NA	NA	NA	NA	NA	NA	NA	kofam
UniClust90_HAJDAFFH00264	NA	NA	K01939	adenylosuccinate synthase [EC:6.3.4.4]	NA	NA	NA	NA	NA	NA	NA	kofam
UniRef90_A0A414ZQX4	NA	NA	K01939	adenylosuccinate synthase [EC:6.3.4.4]	NA	NA	NA	NA	NA	NA	NA	kofam
UniClust90_KBLJNPDM01389	NA	NA	K01939	adenylosuccinate synthase [EC:6.3.4.4]	NA	NA	NA	NA	NA	NA	NA	kofam
UniClust90_BGHPHEDI01455	NA	NA	K01939	adenylosuccinate synthase [EC:6.3.4.4]	NA	NA	NA	NA	NA	NA	NA	kofam
UniClust90_OMGCMCNO02571	NA	NA	K01939	adenylosuccinate synthase [EC:6.3.4.4]	NA	NA	NA	NA	NA	NA	NA	kofam
UniClust90_BKIDDFCG00894	NA	NA	K01940	argininosuccinate synthase [EC:6.3.4.5]	NA	NA	NA	NA	NA	NA	NA	kofam
UniRef90_E2NTW5	NA	NA	K01940	argininosuccinate synthase [EC:6.3.4.5]	NA	NA	NA	NA	NA	NA	NA	kofam
UniClust90_JGPHENCJ01876	NA	NA	K01940	argininosuccinate synthase [EC:6.3.4.5]	NA	NA	NA	NA	NA	NA	NA	kofam
UniClust90_COOIBMOD01049	NA	NA	K01940	argininosuccinate synthase [EC:6.3.4.5]	NA	NA	NA	NA	NA	NA	NA	kofam
UniClust90_KIDMBBCA01249	NA	NA	K01940	argininosuccinate synthase [EC:6.3.4.5]	NA	NA	NA	NA	NA	NA	NA	kofam
UniClust90_LFIMJDMC00100	NA	NA	K01940	argininosuccinate synthase [EC:6.3.4.5]	NA	NA	NA	NA	NA	NA	NA	kofam
UniClust90_NFCCFFHH01840	NA	NA	K01940	argininosuccinate synthase [EC:6.3.4.5]	NA	NA	NA	NA	NA	NA	NA	kofam
UniRef90_E2NN90	NA	NA	K01955	carbamoyl-phosphate synthase large subunit [EC:6.3.5.5]	NA	NA	NA	NA	NA	NA	NA	kofam
UniClust90_OONMHLGB01958	NA	NA	K01955	carbamoyl-phosphate synthase large subunit [EC:6.3.5.5]	NA	NA	NA	NA	NA	NA	NA	kofam
UniClust90_GHCCGJKB00329	NA	NA	K01955	carbamoyl-phosphate synthase large subunit [EC:6.3.5.5]	NA	NA	NA	NA	NA	NA	NA	kofam
UniClust90_GMFBAGCC01469	NA	NA	K01961	acetyl-CoA carboxylase, biotin carboxylase subunit [EC:6.4.1.2 6.3.4.14]	NA	NA	NA	NA	NA	NA	NA	kofam
UniClust90_PHOCKCLJ01315	NA	NA	K01961	acetyl-CoA carboxylase, biotin carboxylase subunit [EC:6.4.1.2 6.3.4.14]	NA	NA	NA	NA	NA	NA	NA	kofam
UniClust90_GENDDGMF01332	NA	NA	K01955	carbamoyl-phosphate synthase large subunit [EC:6.3.5.5]	NA	NA	NA	NA	NA	NA	NA	kofam
UniClust90_IFJPBFBD00069	NA	NA	K01961	acetyl-CoA carboxylase, biotin carboxylase subunit [EC:6.4.1.2 6.3.4.14]	NA	NA	NA	NA	NA	NA	NA	kofam
UniClust90_KICGNDFF01409	NA	NA	K01961	acetyl-CoA carboxylase, biotin carboxylase subunit [EC:6.4.1.2 6.3.4.14]	NA	NA	NA	NA	NA	NA	NA	kofam
UniClust90_GJIBPJMP00325	NA	NA	K01961	acetyl-CoA carboxylase, biotin carboxylase subunit [EC:6.4.1.2 6.3.4.14]	NA	NA	NA	NA	NA	NA	NA	kofam
UniRef90_R5NPW5	NA	NA	K01958	pyruvate carboxylase [EC:6.4.1.1]	NA	NA	NA	NA	NA	NA	NA	kofam
UniRef90_A0A174GFN4	NA	NA	K01958	pyruvate carboxylase [EC:6.4.1.1]	NA	NA	NA	NA	NA	NA	NA	kofam
UniRef90_E8LBW1	NA	NA	K01958	pyruvate carboxylase [EC:6.4.1.1]	NA	NA	NA	NA	NA	NA	NA	kofam
UniRef90_B7CDN6	NA	NA	K01958	pyruvate carboxylase [EC:6.4.1.1]	NA	NA	NA	NA	NA	NA	NA	kofam
UniClust90_NDBAECLO02160	NA	NA	K01961	acetyl-CoA carboxylase, biotin carboxylase subunit [EC:6.4.1.2 6.3.4.14]	NA	NA	NA	NA	NA	NA	NA	kofam
UniClust90_CNMJANNK00313	NA	NA	K01961	acetyl-CoA carboxylase, biotin carboxylase subunit [EC:6.4.1.2 6.3.4.14]	NA	NA	NA	NA	NA	NA	NA	kofam
UniClust90_OIADHHNO01792	NA	NA	K01961	acetyl-CoA carboxylase, biotin carboxylase subunit [EC:6.4.1.2 6.3.4.14]	NA	NA	NA	NA	NA	NA	NA	kofam
UniClust90_PPDLOGJC00375	NA	NA	K01961	acetyl-CoA carboxylase, biotin carboxylase subunit [EC:6.4.1.2 6.3.4.14]	NA	NA	NA	NA	NA	NA	NA	kofam
UniClust90_GOADBEKD02023	NA	NA	K01955	carbamoyl-phosphate synthase large subunit [EC:6.3.5.5]	NA	NA	NA	NA	NA	NA	NA	kofam
UniRef90_A0A174KCF1	NA	NA	K01945	phosphoribosylamine---glycine ligase [EC:6.3.4.13]	NA	NA	NA	NA	NA	NA	NA	kofam
UniClust90_CMMCKCOF01608	NA	NA	K01955	carbamoyl-phosphate synthase large subunit [EC:6.3.5.5]	NA	NA	NA	NA	NA	NA	NA	kofam
UniClust90_IHFKNKCM00961	NA	NA	K01945	phosphoribosylamine---glycine ligase [EC:6.3.4.13]	NA	NA	NA	NA	NA	NA	NA	kofam
UniClust90_JBEIDMEI00185	NA	NA	K01945	phosphoribosylamine---glycine ligase [EC:6.3.4.13]	NA	NA	NA	NA	NA	NA	NA	kofam
UniClust90_EPBLFEGN01073	NA	NA	K01945	phosphoribosylamine---glycine ligase [EC:6.3.4.13]	NA	NA	NA	NA	NA	NA	NA	kofam
UniClust90_FBPJPMBA00962	NA	NA	K01945	phosphoribosylamine---glycine ligase [EC:6.3.4.13]	NA	NA	NA	NA	NA	NA	NA	kofam
UniClust90_GDKPFBHF00153	NA	NA	K01945	phosphoribosylamine---glycine ligase [EC:6.3.4.13]	NA	NA	NA	NA	NA	NA	NA	kofam
UniClust90_JMIBIJNJ00401	NA	NA	K01945	phosphoribosylamine---glycine ligase [EC:6.3.4.13]	NA	NA	NA	NA	NA	NA	NA	kofam
UniClust90_FENBICKO00449	NA	NA	K01955	carbamoyl-phosphate synthase large subunit [EC:6.3.5.5]	NA	NA	NA	NA	NA	NA	NA	kofam
UniClust90_PPHKEJEB02237	NA	NA	K01945	phosphoribosylamine---glycine ligase [EC:6.3.4.13]	NA	NA	NA	NA	NA	NA	NA	kofam
UniRef90_A0A174M9Q1	NA	NA	K01950	NAD+ synthase (glutamine-hydrolysing) [EC:6.3.5.1]	NA	NA	NA	NA	NA	NA	NA	kofam
UniRef90_B7CDE3	NA	NA	K01950	NAD+ synthase (glutamine-hydrolysing) [EC:6.3.5.1]	NA	NA	NA	NA	NA	NA	NA	kofam
UniClust90_DNPPLNNK00296	NA	NA	K01950	NAD+ synthase (glutamine-hydrolysing) [EC:6.3.5.1]	NA	NA	NA	NA	NA	NA	NA	kofam
UniClust90_JJMDLIOD00622	NA	NA	K01950	NAD+ synthase (glutamine-hydrolysing) [EC:6.3.5.1]	NA	NA	NA	NA	NA	NA	NA	kofam
UniClust90_BJGIALIL00948	NA	NA	K01950	NAD+ synthase (glutamine-hydrolysing) [EC:6.3.5.1]	NA	NA	NA	NA	NA	NA	NA	kofam
UniClust90_DHKOJMJI01691	NA	NA	K01950	NAD+ synthase (glutamine-hydrolysing) [EC:6.3.5.1]	NA	NA	NA	NA	NA	NA	NA	kofam
UniClust90_BGHPHEDI00476	NA	NA	K01950	NAD+ synthase (glutamine-hydrolysing) [EC:6.3.5.1]	NA	NA	NA	NA	NA	NA	NA	kofam
UniClust90_FKNEILCH00419	NA	NA	K01950	NAD+ synthase (glutamine-hydrolysing) [EC:6.3.5.1]	NA	NA	NA	NA	NA	NA	NA	kofam
UniClust90_CCNJGJOJ00561	NA	NA	K01950	NAD+ synthase (glutamine-hydrolysing) [EC:6.3.5.1]	NA	NA	NA	NA	NA	NA	NA	kofam
UniClust90_NOPFFLIP00109	NA	NA	K01950	NAD+ synthase (glutamine-hydrolysing) [EC:6.3.5.1]	NA	NA	NA	NA	NA	NA	NA	kofam
UniClust90_HAMDPJNO01325	NA	NA	K01950	NAD+ synthase (glutamine-hydrolysing) [EC:6.3.5.1]	NA	NA	NA	NA	NA	NA	NA	kofam
UniRef90_A0A3R6M047	NA	NA	K01950	NAD+ synthase (glutamine-hydrolysing) [EC:6.3.5.1]	NA	NA	NA	NA	NA	NA	NA	kofam
UniRef90_A0A417DXT8	NA	NA	K01950	NAD+ synthase (glutamine-hydrolysing) [EC:6.3.5.1]	NA	NA	NA	NA	NA	NA	NA	kofam
UniRef90_A0A174A0E5	NA	NA	K01950	NAD+ synthase (glutamine-hydrolysing) [EC:6.3.5.1]	NA	NA	NA	NA	NA	NA	NA	kofam
UniClust90_MGHOKCAE00178	NA	NA	K01950	NAD+ synthase (glutamine-hydrolysing) [EC:6.3.5.1]	NA	NA	NA	NA	NA	NA	NA	kofam
UniClust90_HINLLBAD00110	NA	NA	K01950	NAD+ synthase (glutamine-hydrolysing) [EC:6.3.5.1]	NA	NA	NA	NA	NA	NA	NA	kofam
UniClust90_DMKNPOPN01807	NA	NA	K01950	NAD+ synthase (glutamine-hydrolysing) [EC:6.3.5.1]	NA	NA	NA	NA	NA	NA	NA	kofam
UniClust90_OKEDFBIA00606	NA	NA	K01951	GMP synthase (glutamine-hydrolysing) [EC:6.3.5.2]	NA	NA	NA	NA	NA	NA	NA	kofam
UniRef90_UPI0003675438	NA	NA	K01951	GMP synthase (glutamine-hydrolysing) [EC:6.3.5.2]	NA	NA	NA	NA	NA	NA	NA	kofam
UniClust90_FANLPJKH01112	NA	NA	K01951	GMP synthase (glutamine-hydrolysing) [EC:6.3.5.2]	NA	NA	NA	NA	NA	NA	NA	kofam
UniRef90_A0A1C5KQ11	NA	NA	K01951	GMP synthase (glutamine-hydrolysing) [EC:6.3.5.2]	NA	NA	NA	NA	NA	NA	NA	kofam
UniClust90_EDCGLPFA01710	NA	NA	K01951	GMP synthase (glutamine-hydrolysing) [EC:6.3.5.2]	NA	NA	NA	NA	NA	NA	NA	kofam
UniRef90_A0A0E9EPS1	NA	NA	K01951	GMP synthase (glutamine-hydrolysing) [EC:6.3.5.2]	NA	NA	NA	NA	NA	NA	NA	kofam
UniClust90_GALCNHOJ00745	NA	NA	K01951	GMP synthase (glutamine-hydrolysing) [EC:6.3.5.2]	NA	NA	NA	NA	NA	NA	NA	kofam
UniClust90_COEOOBGB01807	NA	NA	K01951	GMP synthase (glutamine-hydrolysing) [EC:6.3.5.2]	NA	NA	NA	NA	NA	NA	NA	kofam
UniClust90_NNKNDMJG01075	NA	NA	K01951	GMP synthase (glutamine-hydrolysing) [EC:6.3.5.2]	NA	NA	NA	NA	NA	NA	NA	kofam
UniClust90_FENMPMLG00394	NA	NA	K01951	GMP synthase (glutamine-hydrolysing) [EC:6.3.5.2]	NA	NA	NA	NA	NA	NA	NA	kofam
UniClust90_NNKNDMJG02035	NA	NA	K01951	GMP synthase (glutamine-hydrolysing) [EC:6.3.5.2]	NA	NA	NA	NA	NA	NA	NA	kofam
UniClust90_PEJLOOLN00073	NA	NA	K01951	GMP synthase (glutamine-hydrolysing) [EC:6.3.5.2]	NA	NA	NA	NA	NA	NA	NA	kofam
UniRef90_I9U7U4	NA	NA	K01951	GMP synthase (glutamine-hydrolysing) [EC:6.3.5.2]	NA	NA	NA	NA	NA	NA	NA	kofam
UniClust90_ENKAPEBD00224	NA	NA	K01951	GMP synthase (glutamine-hydrolysing) [EC:6.3.5.2]	NA	NA	NA	NA	NA	NA	NA	kofam
UniClust90_AFIMIHKI00129	NA	NA	K01951	GMP synthase (glutamine-hydrolysing) [EC:6.3.5.2]	NA	NA	NA	NA	NA	NA	NA	kofam
UniRef90_A0A174KK79	NA	NA	K01952	phosphoribosylformylglycinamidine synthase [EC:6.3.5.3]	NA	NA	NA	NA	NA	NA	NA	kofam
UniClust90_LBCJMNCD00323	NA	NA	K01952	phosphoribosylformylglycinamidine synthase [EC:6.3.5.3]	NA	NA	NA	NA	NA	NA	NA	kofam
UniClust90_EPBLFEGN01075	NA	NA	K01952	phosphoribosylformylglycinamidine synthase [EC:6.3.5.3]	NA	NA	NA	NA	NA	NA	NA	kofam
UniClust90_GPPNBANG00245	NA	NA	K01952	phosphoribosylformylglycinamidine synthase [EC:6.3.5.3]	NA	NA	NA	NA	NA	NA	NA	kofam
UniClust90_EGJCMEFH00716	NA	NA	K01952	phosphoribosylformylglycinamidine synthase [EC:6.3.5.3]	NA	NA	NA	NA	NA	NA	NA	kofam
UniClust90_PKCMOEOP00598	NA	NA	K01952	phosphoribosylformylglycinamidine synthase [EC:6.3.5.3]	NA	NA	NA	NA	NA	NA	NA	kofam
UniClust90_MHHIKNMN01593	NA	NA	K01952	phosphoribosylformylglycinamidine synthase [EC:6.3.5.3]	NA	NA	NA	NA	NA	NA	NA	kofam
UniClust90_OMGCMCNO01343	NA	NA	K01952	phosphoribosylformylglycinamidine synthase [EC:6.3.5.3]	NA	NA	NA	NA	NA	NA	NA	kofam
UniClust90_OMGCMCNO01344	NA	NA	K01952	phosphoribosylformylglycinamidine synthase [EC:6.3.5.3]	NA	NA	NA	NA	NA	NA	NA	kofam
UniClust90_AODLFEEF01658	NA	NA	K01952	phosphoribosylformylglycinamidine synthase [EC:6.3.5.3]	NA	NA	NA	NA	NA	NA	NA	kofam
UniClust90_GPPNBANG00246	NA	NA	K01952	phosphoribosylformylglycinamidine synthase [EC:6.3.5.3]	NA	NA	NA	NA	NA	NA	NA	kofam
UniClust90_KCDBKHDB01306	NA	NA	K01952	phosphoribosylformylglycinamidine synthase [EC:6.3.5.3]	NA	NA	NA	NA	NA	NA	NA	kofam
UniClust90_HBPPABAO00819	NA	NA	K01952	phosphoribosylformylglycinamidine synthase [EC:6.3.5.3]	NA	NA	NA	NA	NA	NA	NA	kofam
UniClust90_KPMIIOGC01082	NA	NA	K01952	phosphoribosylformylglycinamidine synthase [EC:6.3.5.3]	NA	NA	NA	NA	NA	NA	NA	kofam
UniClust90_JLOPMJMK00264	NA	NA	K01952	phosphoribosylformylglycinamidine synthase [EC:6.3.5.3]	NA	NA	NA	NA	NA	NA	NA	kofam
UniClust90_LPONGDPL01845	NA	NA	K01952	phosphoribosylformylglycinamidine synthase [EC:6.3.5.3]	NA	NA	NA	NA	NA	NA	NA	kofam
UniClust90_NKIPHKNA02026	NA	NA	K01952	phosphoribosylformylglycinamidine synthase [EC:6.3.5.3]	NA	NA	NA	NA	NA	NA	NA	kofam
UniClust90_MNBABAGB00587	NA	NA	K01952	phosphoribosylformylglycinamidine synthase [EC:6.3.5.3]	NA	NA	NA	NA	NA	NA	NA	kofam
UniClust90_NLODDDJN00350	NA	NA	K01952	phosphoribosylformylglycinamidine synthase [EC:6.3.5.3]	NA	NA	NA	NA	NA	NA	NA	kofam
UniClust90_HLMJLLEK01062	NA	NA	K01952	phosphoribosylformylglycinamidine synthase [EC:6.3.5.3]	NA	NA	NA	NA	NA	NA	NA	kofam
UniClust90_CBCHGJIL01876	NA	NA	K01952	phosphoribosylformylglycinamidine synthase [EC:6.3.5.3]	NA	NA	NA	NA	NA	NA	NA	kofam
UniRef90_E2NVF0	NA	NA	K01953	asparagine synthase (glutamine-hydrolysing) [EC:6.3.5.4]	NA	NA	NA	NA	NA	NA	NA	kofam
UniClust90_KNKEDNKO01489	NA	NA	K01953	asparagine synthase (glutamine-hydrolysing) [EC:6.3.5.4]	NA	NA	NA	NA	NA	NA	NA	kofam
UniClust90_FBAPCJKI00059	NA	NA	K01953	asparagine synthase (glutamine-hydrolysing) [EC:6.3.5.4]	NA	NA	NA	NA	NA	NA	NA	kofam
UniClust90_ILNMKPCG01463	NA	NA	K01953	asparagine synthase (glutamine-hydrolysing) [EC:6.3.5.4]	NA	NA	NA	NA	NA	NA	NA	kofam
UniClust90_MMOKMFDN00423	NA	NA	K01953	asparagine synthase (glutamine-hydrolysing) [EC:6.3.5.4]	NA	NA	NA	NA	NA	NA	NA	kofam
UniClust90_FIFFJDHD01219	NA	NA	K03517	quinolinate synthase [EC:2.5.1.72]	NA	NA	NA	NA	NA	NA	NA	kofam
UniClust90_DAPKBKHG02160	NA	NA	K01953	asparagine synthase (glutamine-hydrolysing) [EC:6.3.5.4]	NA	NA	NA	NA	NA	NA	NA	kofam
UniClust90_FEADCDBN01087	NA	NA	K01953	asparagine synthase (glutamine-hydrolysing) [EC:6.3.5.4]	NA	NA	NA	NA	NA	NA	NA	kofam
UniClust90_NDHNBCON00822	NA	NA	K01953	asparagine synthase (glutamine-hydrolysing) [EC:6.3.5.4]	NA	NA	NA	NA	NA	NA	NA	kofam
UniClust90_BBIPEGJJ01327	NA	NA	K01953	asparagine synthase (glutamine-hydrolysing) [EC:6.3.5.4]	NA	NA	NA	NA	NA	NA	NA	kofam
UniClust90_JMIBIJNJ01112	NA	NA	K01953	asparagine synthase (glutamine-hydrolysing) [EC:6.3.5.4]	NA	NA	NA	NA	NA	NA	NA	kofam
UniClust90_BLDHIAKI02032	NA	NA	K01953	asparagine synthase (glutamine-hydrolysing) [EC:6.3.5.4]	NA	NA	NA	NA	NA	NA	NA	kofam
UniClust90_KOACGLCC00571	NA	NA	K01953	asparagine synthase (glutamine-hydrolysing) [EC:6.3.5.4]	NA	NA	NA	NA	NA	NA	NA	kofam
[truncated: 50,708 more rows]

## Sheet: TS2
query_id	protein_id	product	ko_number	ko_product	taxonomy	function_go	compartment_go	process_go	interpro	pfam	ec_number	database
UniRef90_E2NVL5	NA	NA	K00003	homoserine dehydrogenase [EC:1.1.1.3]	NA	NA	NA	NA	NA	NA	NA	kofam
UniRef90_E2NU28	NA	NA	K00005	glycerol dehydrogenase [EC:1.1.1.6]	NA	NA	NA	NA	NA	NA	NA	kofam
UniRef90_A0A3E5A545	NA	NA	K02474	UDP-N-acetyl-D-glucosamine/UDP-N-acetyl-D-galactosamine dehydrogenase [EC:1.1.1.136 1.1.1.-]	NA	NA	NA	NA	NA	NA	NA	kofam
UniClust90_PGLMOHDI01402	NA	NA	K02474	UDP-N-acetyl-D-glucosamine/UDP-N-acetyl-D-galactosamine dehydrogenase [EC:1.1.1.136 1.1.1.-]	NA	NA	NA	NA	NA	NA	NA	kofam
UniRef90_A0A374RUL0	NA	NA	K02474	UDP-N-acetyl-D-glucosamine/UDP-N-acetyl-D-galactosamine dehydrogenase [EC:1.1.1.136 1.1.1.-]	NA	NA	NA	NA	NA	NA	NA	kofam
UniClust90_FNIOGOKE00748	NA	NA	K02474	UDP-N-acetyl-D-glucosamine/UDP-N-acetyl-D-galactosamine dehydrogenase [EC:1.1.1.136 1.1.1.-]	NA	NA	NA	NA	NA	NA	NA	kofam
UniRef90_A0A174KT54	NA	NA	K00013	histidinol dehydrogenase [EC:1.1.1.23]	NA	NA	NA	NA	NA	NA	NA	kofam
UniClust90_GKLOAJGP01312	NA	NA	K00013	histidinol dehydrogenase [EC:1.1.1.23]	NA	NA	NA	NA	NA	NA	NA	kofam
UniClust90_MPBHAPMD01551	NA	NA	K00013	histidinol dehydrogenase [EC:1.1.1.23]	NA	NA	NA	NA	NA	NA	NA	kofam
UniRef90_A0A174IAF0	NA	NA	K00027	malate dehydrogenase (oxaloacetate-decarboxylating) [EC:1.1.1.38]	NA	NA	NA	NA	NA	NA	NA	kofam
UniRef90_B7C775	NA	NA	K00027	malate dehydrogenase (oxaloacetate-decarboxylating) [EC:1.1.1.38]	NA	NA	NA	NA	NA	NA	NA	kofam
UniClust90_CPCMDNEH01652	NA	NA	K00027	malate dehydrogenase (oxaloacetate-decarboxylating) [EC:1.1.1.38]	NA	NA	NA	NA	NA	NA	NA	kofam
UniRef90_A0A174ITD6	NA	NA	K00030	isocitrate dehydrogenase (NAD+) [EC:1.1.1.41]	NA	NA	NA	NA	NA	NA	NA	kofam
UniClust90_IAFJNPPP01801	NA	NA	K00030	isocitrate dehydrogenase (NAD+) [EC:1.1.1.41]	NA	NA	NA	NA	NA	NA	NA	kofam
UniClust90_PJMMNGII01668	NA	NA	K00030	isocitrate dehydrogenase (NAD+) [EC:1.1.1.41]	NA	NA	NA	NA	NA	NA	NA	kofam
UniClust90_LAPJLCKB00492	NA	NA	K00033	6-phosphogluconate dehydrogenase [EC:1.1.1.44 1.1.1.343]	NA	NA	NA	NA	NA	NA	NA	kofam
UniRef90_A0A174M0C0	NA	NA	K00052	3-isopropylmalate dehydrogenase [EC:1.1.1.85]	NA	NA	NA	NA	NA	NA	NA	kofam
UniRef90_A0A174GS68	NA	NA	K00053	ketol-acid reductoisomerase [EC:1.1.1.86]	NA	NA	NA	NA	NA	NA	NA	kofam
UniClust90_BNGKOAKH00248	NA	NA	K00074	3-hydroxybutyryl-CoA dehydrogenase [EC:1.1.1.157]	NA	NA	NA	NA	NA	NA	NA	kofam
UniRef90_A0A174INN0	NA	NA	K00088	IMP dehydrogenase [EC:1.1.1.205]	NA	NA	NA	NA	NA	NA	NA	kofam
UniClust90_IBAEHOCH00443	NA	NA	K00088	IMP dehydrogenase [EC:1.1.1.205]	NA	NA	NA	NA	NA	NA	NA	kofam
UniRef90_A0A174KXQ6	NA	NA	K00099	1-deoxy-D-xylulose-5-phosphate reductoisomerase [EC:1.1.1.267]	NA	NA	NA	NA	NA	NA	NA	kofam
UniRef90_A0A174L803	NA	NA	K12907	aldehyde dehydrogenase	NA	NA	NA	NA	NA	NA	NA	kofam
UniRef90_A0A174Z5E8	NA	NA	K12904	phosphonoacetaldehyde reductase [EC:1.1.1.309]	NA	NA	NA	NA	NA	NA	NA	kofam
UniClust90_GJOJHOOB01751	NA	NA	K12904	phosphonoacetaldehyde reductase [EC:1.1.1.309]	NA	NA	NA	NA	NA	NA	NA	kofam
UniRef90_A0A174LYL7	NA	NA	K12904	phosphonoacetaldehyde reductase [EC:1.1.1.309]	NA	NA	NA	NA	NA	NA	NA	kofam
UniClust90_FJNCKOJC00849	NA	NA	K04072	acetaldehyde dehydrogenase / alcohol dehydrogenase [EC:1.2.1.10 1.1.1.1]	NA	NA	NA	NA	NA	NA	NA	kofam
UniRef90_R7NTH1	NA	NA	K12904	phosphonoacetaldehyde reductase [EC:1.1.1.309]	NA	NA	NA	NA	NA	NA	NA	kofam
UniClust90_MEBHNODJ01193	NA	NA	K00134	glyceraldehyde 3-phosphate dehydrogenase (phosphorylating) [EC:1.2.1.12]	NA	NA	NA	NA	NA	NA	NA	kofam
UniRef90_E2NRD6	NA	NA	K00134	glyceraldehyde 3-phosphate dehydrogenase (phosphorylating) [EC:1.2.1.12]	NA	NA	NA	NA	NA	NA	NA	kofam
UniRef90_A0A174LZ11	NA	NA	K00145	N-acetyl-gamma-glutamyl-phosphate reductase [EC:1.2.1.38]	NA	NA	NA	NA	NA	NA	NA	kofam
UniRef90_A0A174GSB4	NA	NA	K00147	glutamate-5-semialdehyde dehydrogenase [EC:1.2.1.41]	NA	NA	NA	NA	NA	NA	NA	kofam
UniClust90_DCMJGOGK01006	NA	NA	K00147	glutamate-5-semialdehyde dehydrogenase [EC:1.2.1.41]	NA	NA	NA	NA	NA	NA	NA	kofam
UniClust90_HAKMNLGP00640	NA	NA	K00147	glutamate-5-semialdehyde dehydrogenase [EC:1.2.1.41]	NA	NA	NA	NA	NA	NA	NA	kofam
UniClust90_MALPAHCO01163	NA	NA	K00147	glutamate-5-semialdehyde dehydrogenase [EC:1.2.1.41]	NA	NA	NA	NA	NA	NA	NA	kofam
UniRef90_A0A373I9L1	NA	NA	K17870	NADH oxidase (H2O2-forming) [EC:1.6.3.3]	NA	NA	NA	NA	NA	NA	NA	kofam
UniClust90_IOCFHHFA01752	NA	NA	K17870	NADH oxidase (H2O2-forming) [EC:1.6.3.3]	NA	NA	NA	NA	NA	NA	NA	kofam
UniRef90_E2NP71	NA	NA	K10797	2-enoate reductase [EC:1.3.1.31]	NA	NA	NA	NA	NA	NA	NA	kofam
UniRef90_A0A174G5G5	NA	NA	K17870	NADH oxidase (H2O2-forming) [EC:1.6.3.3]	NA	NA	NA	NA	NA	NA	NA	kofam
UniRef90_E2NQ55	NA	NA	K17870	NADH oxidase (H2O2-forming) [EC:1.6.3.3]	NA	NA	NA	NA	NA	NA	NA	kofam
UniRef90_C7GEK5	NA	NA	K23517	cyclopentanone monooxygenase [EC:1.14.13.16]	NA	NA	NA	NA	NA	NA	NA	kofam
UniClust90_BNGKOAKH00247	NA	NA	K00248	butyryl-CoA dehydrogenase [EC:1.3.8.1]	NA	NA	NA	NA	NA	NA	NA	kofam
UniRef90_A0A174KHA6	NA	NA	K00262	glutamate dehydrogenase (NADP+) [EC:1.4.1.4]	NA	NA	NA	NA	NA	NA	NA	kofam
UniClust90_GIJANIEG02019	NA	NA	K00262	glutamate dehydrogenase (NADP+) [EC:1.4.1.4]	NA	NA	NA	NA	NA	NA	NA	kofam
UniClust90_FDAFIKOP00120	NA	NA	K00262	glutamate dehydrogenase (NADP+) [EC:1.4.1.4]	NA	NA	NA	NA	NA	NA	NA	kofam
UniRef90_E2NNX1	NA	NA	K00266	glutamate synthase (NADPH) small chain [EC:1.4.1.13]	NA	NA	NA	NA	NA	NA	NA	kofam
UniRef90_A0A174I9L5	NA	NA	K00266	glutamate synthase (NADPH) small chain [EC:1.4.1.13]	NA	NA	NA	NA	NA	NA	NA	kofam
UniRef90_A0A174JZC4	NA	NA	K15022	formate dehydrogenase (NADP+) beta subunit [EC:1.17.1.10]	NA	NA	NA	NA	NA	NA	NA	kofam
UniClust90_KPJEMPMF01208	NA	NA	K15022	formate dehydrogenase (NADP+) beta subunit [EC:1.17.1.10]	NA	NA	NA	NA	NA	NA	NA	kofam
UniClust90_GEMMGJFH00754	NA	NA	K00266	glutamate synthase (NADPH) small chain [EC:1.4.1.13]	NA	NA	NA	NA	NA	NA	NA	kofam
UniRef90_E2NPU2	NA	NA	K00767	nicotinate-nucleotide pyrophosphorylase (carboxylating) [EC:2.4.2.19]	NA	NA	NA	NA	NA	NA	NA	kofam
UniClust90_LGLPEHPA01827	NA	NA	K00278	L-aspartate oxidase [EC:1.4.3.16]	NA	NA	NA	NA	NA	NA	NA	kofam
UniClust90_CFLGMFHP01212	NA	NA	K00278	L-aspartate oxidase [EC:1.4.3.16]	NA	NA	NA	NA	NA	NA	NA	kofam
UniClust90_DEIINBNK00067	NA	NA	K00265	glutamate synthase (NADPH) large chain [EC:1.4.1.13]	NA	NA	NA	NA	NA	NA	NA	kofam
UniRef90_A0A174HLY5	NA	NA	K00265	glutamate synthase (NADPH) large chain [EC:1.4.1.13]	NA	NA	NA	NA	NA	NA	NA	kofam
UniClust90_IIAEBPHF00289	NA	NA	K00265	glutamate synthase (NADPH) large chain [EC:1.4.1.13]	NA	NA	NA	NA	NA	NA	NA	kofam
UniClust90_LBHDOCGB00868	NA	NA	K00265	glutamate synthase (NADPH) large chain [EC:1.4.1.13]	NA	NA	NA	NA	NA	NA	NA	kofam
UniClust90_PKLOLOIP00913	NA	NA	K00265	glutamate synthase (NADPH) large chain [EC:1.4.1.13]	NA	NA	NA	NA	NA	NA	NA	kofam
UniClust90_IMGIGNKB01435	NA	NA	K00265	glutamate synthase (NADPH) large chain [EC:1.4.1.13]	NA	NA	NA	NA	NA	NA	NA	kofam
UniClust90_NPJFOEEO01152	NA	NA	K00284	glutamate synthase (ferredoxin) [EC:1.4.7.1]	NA	NA	NA	NA	NA	NA	NA	kofam
UniClust90_MCEPDEFH00135	NA	NA	K00284	glutamate synthase (ferredoxin) [EC:1.4.7.1]	NA	NA	NA	NA	NA	NA	NA	kofam
UniClust90_AHGLCPCJ00708	NA	NA	K00284	glutamate synthase (ferredoxin) [EC:1.4.7.1]	NA	NA	NA	NA	NA	NA	NA	kofam
UniClust90_EPNHOKKL01598	NA	NA	K00284	glutamate synthase (ferredoxin) [EC:1.4.7.1]	NA	NA	NA	NA	NA	NA	NA	kofam
UniClust90_LBHDOCGB00916	NA	NA	K00284	glutamate synthase (ferredoxin) [EC:1.4.7.1]	NA	NA	NA	NA	NA	NA	NA	kofam
UniRef90_A0A174IFA1	NA	NA	K01938	formate--tetrahydrofolate ligase [EC:6.3.4.3]	NA	NA	NA	NA	NA	NA	NA	kofam
UniClust90_IMGIGNKB01111	NA	NA	K01938	formate--tetrahydrofolate ligase [EC:6.3.4.3]	NA	NA	NA	NA	NA	NA	NA	kofam
UniClust90_HABFLGOK00415	NA	NA	K01938	formate--tetrahydrofolate ligase [EC:6.3.4.3]	NA	NA	NA	NA	NA	NA	NA	kofam
UniClust90_FBPJPMBA00830	NA	NA	K01938	formate--tetrahydrofolate ligase [EC:6.3.4.3]	NA	NA	NA	NA	NA	NA	NA	kofam
UniRef90_E2NQT9	NA	NA	K17870	NADH oxidase (H2O2-forming) [EC:1.6.3.3]	NA	NA	NA	NA	NA	NA	NA	kofam
UniRef90_A0A174I6M0	NA	NA	K00548	5-methyltetrahydrofolate--homocysteine methyltransferase [EC:2.1.1.13]	NA	NA	NA	NA	NA	NA	NA	kofam
UniClust90_NCBMBIPD00578	NA	NA	K00548	5-methyltetrahydrofolate--homocysteine methyltransferase [EC:2.1.1.13]	NA	NA	NA	NA	NA	NA	NA	kofam
UniClust90_HAJDAFFH00332	NA	NA	K00548	5-methyltetrahydrofolate--homocysteine methyltransferase [EC:2.1.1.13]	NA	NA	NA	NA	NA	NA	NA	kofam
UniClust90_PNNCBLNL01017	NA	NA	K00548	5-methyltetrahydrofolate--homocysteine methyltransferase [EC:2.1.1.13]	NA	NA	NA	NA	NA	NA	NA	kofam
UniClust90_LLBNDHEG01308	NA	NA	K00549	5-methyltetrahydropteroyltriglutamate--homocysteine methyltransferase [EC:2.1.1.14]	NA	NA	NA	NA	NA	NA	NA	kofam
UniRef90_A0A174GNS6	NA	NA	K00560	thymidylate synthase [EC:2.1.1.45]	NA	NA	NA	NA	NA	NA	NA	kofam
UniRef90_E2NU02	NA	NA	K00566	tRNA-uridine 2-sulfurtransferase [EC:2.8.1.13]	NA	NA	NA	NA	NA	NA	NA	kofam
UniClust90_NJBBJOAM00496	NA	NA	K00566	tRNA-uridine 2-sulfurtransferase [EC:2.8.1.13]	NA	NA	NA	NA	NA	NA	NA	kofam
UniRef90_A0A174IKN0	NA	NA	K00600	glycine hydroxymethyltransferase [EC:2.1.2.1]	NA	NA	NA	NA	NA	NA	NA	kofam
UniRef90_A0A174KCI0	NA	NA	K00602	phosphoribosylaminoimidazolecarboxamide formyltransferase / IMP cyclohydrolase [EC:2.1.2.3 3.5.4.10]	NA	NA	NA	NA	NA	NA	NA	kofam
UniRef90_B7CCA5	NA	NA	K00602	phosphoribosylaminoimidazolecarboxamide formyltransferase / IMP cyclohydrolase [EC:2.1.2.3 3.5.4.10]	NA	NA	NA	NA	NA	NA	NA	kofam
UniClust90_GMIGEDGL00052	NA	NA	K00602	phosphoribosylaminoimidazolecarboxamide formyltransferase / IMP cyclohydrolase [EC:2.1.2.3 3.5.4.10]	NA	NA	NA	NA	NA	NA	NA	kofam
UniRef90_A0A285PUM7	NA	NA	K00609	aspartate carbamoyltransferase catalytic subunit [EC:2.1.3.2]	NA	NA	NA	NA	NA	NA	NA	kofam
UniRef90_R7N9Q3	NA	NA	K00609	aspartate carbamoyltransferase catalytic subunit [EC:2.1.3.2]	NA	NA	NA	NA	NA	NA	NA	kofam
UniRef90_A0A174IT12	NA	NA	K00609	aspartate carbamoyltransferase catalytic subunit [EC:2.1.3.2]	NA	NA	NA	NA	NA	NA	NA	kofam
UniRef90_R5TE21	NA	NA	K00611	ornithine carbamoyltransferase [EC:2.1.3.3]	NA	NA	NA	NA	NA	NA	NA	kofam
UniRef90_E2NW11	NA	NA	K00611	ornithine carbamoyltransferase [EC:2.1.3.3]	NA	NA	NA	NA	NA	NA	NA	kofam
UniClust90_PDKJPCBC01631	NA	NA	K00611	ornithine carbamoyltransferase [EC:2.1.3.3]	NA	NA	NA	NA	NA	NA	NA	kofam
UniRef90_E2NVS6	NA	NA	K01662	1-deoxy-D-xylulose-5-phosphate synthase [EC:2.2.1.7]	NA	NA	NA	NA	NA	NA	NA	kofam
UniRef90_E2NV16	NA	NA	K01662	1-deoxy-D-xylulose-5-phosphate synthase [EC:2.2.1.7]	NA	NA	NA	NA	NA	NA	NA	kofam
UniClust90_CMMCKCOF01392	NA	NA	K00615	transketolase [EC:2.2.1.1]	NA	NA	NA	NA	NA	NA	NA	kofam
UniClust90_NEFNLILG01886	NA	NA	K01662	1-deoxy-D-xylulose-5-phosphate synthase [EC:2.2.1.7]	NA	NA	NA	NA	NA	NA	NA	kofam
UniClust90_KCOBCPIK01432	NA	NA	K01662	1-deoxy-D-xylulose-5-phosphate synthase [EC:2.2.1.7]	NA	NA	NA	NA	NA	NA	NA	kofam
UniClust90_LLBNDHEG01138	NA	NA	K00615	transketolase [EC:2.2.1.1]	NA	NA	NA	NA	NA	NA	NA	kofam
UniRef90_E2NTW8	NA	NA	K00620	glutamate N-acetyltransferase / amino-acid N-acetyltransferase [EC:2.3.1.35 2.3.1.1]	NA	NA	NA	NA	NA	NA	NA	kofam
UniClust90_FOAFGHGI00473	NA	NA	K00620	glutamate N-acetyltransferase / amino-acid N-acetyltransferase [EC:2.3.1.35 2.3.1.1]	NA	NA	NA	NA	NA	NA	NA	kofam
UniClust90_IOPNIFAG01035	NA	NA	K00620	glutamate N-acetyltransferase / amino-acid N-acetyltransferase [EC:2.3.1.35 2.3.1.1]	NA	NA	NA	NA	NA	NA	NA	kofam
UniClust90_BNGKOAKH00250	NA	NA	K00626	acetyl-CoA C-acetyltransferase [EC:2.3.1.9]	NA	NA	NA	NA	NA	NA	NA	kofam
UniRef90_Q8A137	NA	NA	K01641	hydroxymethylglutaryl-CoA synthase [EC:2.3.3.10]	NA	NA	NA	NA	NA	NA	NA	kofam
UniClust90_PPDHOELB00922	NA	NA	K01641	hydroxymethylglutaryl-CoA synthase [EC:2.3.3.10]	NA	NA	NA	NA	NA	NA	NA	kofam
UniRef90_E2NN93	NA	NA	K01641	hydroxymethylglutaryl-CoA synthase [EC:2.3.3.10]	NA	NA	NA	NA	NA	NA	NA	kofam
UniRef90_E2NPN0	NA	NA	K00651	homoserine O-succinyltransferase/O-acetyltransferase [EC:2.3.1.46 2.3.1.31]	NA	NA	NA	NA	NA	NA	NA	kofam
UniRef90_E2NUH0	NA	NA	K16153	glycogen phosphorylase/synthase [EC:2.4.1.1 2.4.1.11]	NA	NA	NA	NA	NA	NA	NA	kofam
UniRef90_E2NRJ5	NA	NA	K00688	glycogen phosphorylase [EC:2.4.1.1]	NA	NA	NA	NA	NA	NA	NA	kofam
UniClust90_BIOIJPJB01833	NA	NA	K16153	glycogen phosphorylase/synthase [EC:2.4.1.1 2.4.1.11]	NA	NA	NA	NA	NA	NA	NA	kofam
UniClust90_OOHGJDGK00063	NA	NA	K16153	glycogen phosphorylase/synthase [EC:2.4.1.1 2.4.1.11]	NA	NA	NA	NA	NA	NA	NA	kofam
UniClust90_ANIMMJFG00383	NA	NA	K00688	glycogen phosphorylase [EC:2.4.1.1]	NA	NA	NA	NA	NA	NA	NA	kofam
UniClust90_APKHNHKL00572	NA	NA	K00688	glycogen phosphorylase [EC:2.4.1.1]	NA	NA	NA	NA	NA	NA	NA	kofam
UniClust90_CFLDHEFF01212	NA	NA	K00688	glycogen phosphorylase [EC:2.4.1.1]	NA	NA	NA	NA	NA	NA	NA	kofam
UniClust90_HMANBAKK00711	NA	NA	K00688	glycogen phosphorylase [EC:2.4.1.1]	NA	NA	NA	NA	NA	NA	NA	kofam
UniClust90_HAKMNLGP01762	NA	NA	K00688	glycogen phosphorylase [EC:2.4.1.1]	NA	NA	NA	NA	NA	NA	NA	kofam
UniRef90_A0A3D0JBD8	NA	NA	K00688	glycogen phosphorylase [EC:2.4.1.1]	NA	NA	NA	NA	NA	NA	NA	kofam
UniClust90_KGINIOAE00120	NA	NA	K00688	glycogen phosphorylase [EC:2.4.1.1]	NA	NA	NA	NA	NA	NA	NA	kofam
UniRef90_A0A174MI64	NA	NA	K00700	1,4-alpha-glucan branching enzyme [EC:2.4.1.18]	NA	NA	NA	NA	NA	NA	NA	kofam
UniClust90_MEBHNODJ00233	NA	NA	K00700	1,4-alpha-glucan branching enzyme [EC:2.4.1.18]	NA	NA	NA	NA	NA	NA	NA	kofam
UniRef90_E2NVH3	NA	NA	K00700	1,4-alpha-glucan branching enzyme [EC:2.4.1.18]	NA	NA	NA	NA	NA	NA	NA	kofam
UniClust90_HAKHJJNE01421	NA	NA	K00700	1,4-alpha-glucan branching enzyme [EC:2.4.1.18]	NA	NA	NA	NA	NA	NA	NA	kofam
UniClust90_PIENNHGK00893	NA	NA	K00700	1,4-alpha-glucan branching enzyme [EC:2.4.1.18]	NA	NA	NA	NA	NA	NA	NA	kofam
UniClust90_OOOMNAAM00704	NA	NA	K00700	1,4-alpha-glucan branching enzyme [EC:2.4.1.18]	NA	NA	NA	NA	NA	NA	NA	kofam
UniClust90_BJKAKEFG00305	NA	NA	K00700	1,4-alpha-glucan branching enzyme [EC:2.4.1.18]	NA	NA	NA	NA	NA	NA	NA	kofam
UniClust90_EGMMGKMI00145	NA	NA	K00700	1,4-alpha-glucan branching enzyme [EC:2.4.1.18]	NA	NA	NA	NA	NA	NA	NA	kofam
UniClust90_CNMJANNK00025	NA	NA	K00700	1,4-alpha-glucan branching enzyme [EC:2.4.1.18]	NA	NA	NA	NA	NA	NA	NA	kofam
UniClust90_LAHIMLBH00611	NA	NA	K19002	1,2-diacylglycerol 3-alpha-glucosyltransferase [EC:2.4.1.337]	NA	NA	NA	NA	NA	NA	NA	kofam
UniClust90_BNGKOAKH00806	NA	NA	K19002	1,2-diacylglycerol 3-alpha-glucosyltransferase [EC:2.4.1.337]	NA	NA	NA	NA	NA	NA	NA	kofam
UniRef90_A0A373R9F8	NA	NA	K19002	1,2-diacylglycerol 3-alpha-glucosyltransferase [EC:2.4.1.337]	NA	NA	NA	NA	NA	NA	NA	kofam
UniClust90_DDFPGABH01021	NA	NA	K19002	1,2-diacylglycerol 3-alpha-glucosyltransferase [EC:2.4.1.337]	NA	NA	NA	NA	NA	NA	NA	kofam
UniClust90_HOEOJONB00822	NA	NA	K19002	1,2-diacylglycerol 3-alpha-glucosyltransferase [EC:2.4.1.337]	NA	NA	NA	NA	NA	NA	NA	kofam
UniRef90_A0A174K1X2	NA	NA	K19002	1,2-diacylglycerol 3-alpha-glucosyltransferase [EC:2.4.1.337]	NA	NA	NA	NA	NA	NA	NA	kofam
UniRef90_B7CDF4	NA	NA	K19002	1,2-diacylglycerol 3-alpha-glucosyltransferase [EC:2.4.1.337]	NA	NA	NA	NA	NA	NA	NA	kofam
UniClust90_JJMDLIOD01224	NA	NA	K19002	1,2-diacylglycerol 3-alpha-glucosyltransferase [EC:2.4.1.337]	NA	NA	NA	NA	NA	NA	NA	kofam
UniClust90_NNMBKBKA01243	NA	NA	K00703	starch synthase [EC:2.4.1.21]	NA	NA	NA	NA	NA	NA	NA	kofam
UniClust90_NFGMMMGI00643	NA	NA	K19002	1,2-diacylglycerol 3-alpha-glucosyltransferase [EC:2.4.1.337]	NA	NA	NA	NA	NA	NA	NA	kofam
UniClust90_GLNPJAMK00650	NA	NA	K00703	starch synthase [EC:2.4.1.21]	NA	NA	NA	NA	NA	NA	NA	kofam
UniRef90_E2NRJ4	NA	NA	K00705	4-alpha-glucanotransferase [EC:2.4.1.25]	NA	NA	NA	NA	NA	NA	NA	kofam
UniRef90_E2NW93	NA	NA	K00705	4-alpha-glucanotransferase [EC:2.4.1.25]	NA	NA	NA	NA	NA	NA	NA	kofam
UniRef90_E2NRT2	NA	NA	K00756	pyrimidine-nucleoside phosphorylase [EC:2.4.2.2]	NA	NA	NA	NA	NA	NA	NA	kofam
UniRef90_E2NTV4	NA	NA	K00763	nicotinate phosphoribosyltransferase [EC:6.3.4.21]	NA	NA	NA	NA	NA	NA	NA	kofam
UniClust90_LHHKMODC00822	NA	NA	K00763	nicotinate phosphoribosyltransferase [EC:6.3.4.21]	NA	NA	NA	NA	NA	NA	NA	kofam
UniClust90_PPDHOELB01159	NA	NA	K00763	nicotinate phosphoribosyltransferase [EC:6.3.4.21]	NA	NA	NA	NA	NA	NA	NA	kofam
UniRef90_R7GQK2	NA	NA	K00763	nicotinate phosphoribosyltransferase [EC:6.3.4.21]	NA	NA	NA	NA	NA	NA	NA	kofam
UniRef90_E2NV36	NA	NA	K01953	asparagine synthase (glutamine-hydrolysing) [EC:6.3.5.4]	NA	NA	NA	NA	NA	NA	NA	kofam
UniClust90_AMCPJAFE00302	NA	NA	K01953	asparagine synthase (glutamine-hydrolysing) [EC:6.3.5.4]	NA	NA	NA	NA	NA	NA	NA	kofam
UniClust90_LGLPEHPA01389	NA	NA	K01953	asparagine synthase (glutamine-hydrolysing) [EC:6.3.5.4]	NA	NA	NA	NA	NA	NA	NA	kofam
UniClust90_OHFLIBOL01516	NA	NA	K00764	amidophosphoribosyltransferase [EC:2.4.2.14]	NA	NA	NA	NA	NA	NA	NA	kofam
UniClust90_KHIKDKPK01669	NA	NA	K00767	nicotinate-nucleotide pyrophosphorylase (carboxylating) [EC:2.4.2.19]	NA	NA	NA	NA	NA	NA	NA	kofam
UniClust90_JJILHAKP01291	NA	NA	K00767	nicotinate-nucleotide pyrophosphorylase (carboxylating) [EC:2.4.2.19]	NA	NA	NA	NA	NA	NA	NA	kofam
UniRef90_A0A174G772	NA	NA	K00767	nicotinate-nucleotide pyrophosphorylase (carboxylating) [EC:2.4.2.19]	NA	NA	NA	NA	NA	NA	NA	kofam
UniRef90_A0A174KSZ0	NA	NA	K00773	queuine tRNA-ribosyltransferase [EC:2.4.2.29]	NA	NA	NA	NA	NA	NA	NA	kofam
UniClust90_MPIAEGAO01557	NA	NA	K00773	queuine tRNA-ribosyltransferase [EC:2.4.2.29]	NA	NA	NA	NA	NA	NA	NA	kofam
UniRef90_A0A174JM73	NA	NA	K00789	S-adenosylmethionine synthetase [EC:2.5.1.6]	NA	NA	NA	NA	NA	NA	NA	kofam
UniRef90_A0A173X0Z1	NA	NA	K00789	S-adenosylmethionine synthetase [EC:2.5.1.6]	NA	NA	NA	NA	NA	NA	NA	kofam
UniRef90_A0A1C5VQU7	NA	NA	K00789	S-adenosylmethionine synthetase [EC:2.5.1.6]	NA	NA	NA	NA	NA	NA	NA	kofam
UniRef90_A0A174GTF9	NA	NA	K00800	3-phosphoshikimate 1-carboxyvinyltransferase [EC:2.5.1.19]	NA	NA	NA	NA	NA	NA	NA	kofam
UniRef90_A0A174IRJ7	NA	NA	K00821	acetylornithine/N-succinyldiaminopimelate aminotransferase [EC:2.6.1.11 2.6.1.17]	NA	NA	NA	NA	NA	NA	NA	kofam
UniClust90_OADDMOHM01119	NA	NA	K00821	acetylornithine/N-succinyldiaminopimelate aminotransferase [EC:2.6.1.11 2.6.1.17]	NA	NA	NA	NA	NA	NA	NA	kofam
UniClust90_PIENNHGK00937	NA	NA	K00821	acetylornithine/N-succinyldiaminopimelate aminotransferase [EC:2.6.1.11 2.6.1.17]	NA	NA	NA	NA	NA	NA	NA	kofam
UniClust90_GHHNHGDJ00378	NA	NA	K00821	acetylornithine/N-succinyldiaminopimelate aminotransferase [EC:2.6.1.11 2.6.1.17]	NA	NA	NA	NA	NA	NA	NA	kofam
UniClust90_ALJPACLC00646	NA	NA	K19510	fructoselysine-6-phosphate deglycase	NA	NA	NA	NA	NA	NA	NA	kofam
UniRef90_A0A174GYJ9	NA	NA	K19510	fructoselysine-6-phosphate deglycase	NA	NA	NA	NA	NA	NA	NA	kofam
UniClust90_PIENNHGK00536	NA	NA	K19510	fructoselysine-6-phosphate deglycase	NA	NA	NA	NA	NA	NA	NA	kofam
UniClust90_GBKANLNO00273	NA	NA	K19510	fructoselysine-6-phosphate deglycase	NA	NA	NA	NA	NA	NA	NA	kofam
UniRef90_E2NW90	NA	NA	K02619	4-amino-4-deoxychorismate lyase [EC:4.1.3.38]	NA	NA	NA	NA	NA	NA	NA	kofam
UniRef90_A0A174MN91	NA	NA	K02469	DNA gyrase subunit A [EC:5.6.2.2]	NA	NA	NA	NA	NA	NA	NA	kofam
UniClust90_MPLFMGFF01210	NA	NA	K02469	DNA gyrase subunit A [EC:5.6.2.2]	NA	NA	NA	NA	NA	NA	NA	kofam
UniClust90_LLLKNOBM01864	NA	NA	K00831	phosphoserine aminotransferase [EC:2.6.1.52]	NA	NA	NA	NA	NA	NA	NA	kofam
UniRef90_D4MXB3	NA	NA	K00864	glycerol kinase [EC:2.7.1.30]	NA	NA	NA	NA	NA	NA	NA	kofam
UniRef90_A0A174IRH9	NA	NA	K00865	glycerate 2-kinase [EC:2.7.1.165]	NA	NA	NA	NA	NA	NA	NA	kofam
UniRef90_E2NQ42	NA	NA	K00873	pyruvate kinase [EC:2.7.1.40]	NA	NA	NA	NA	NA	NA	NA	kofam
UniRef90_A0A415YD13	NA	NA	K00873	pyruvate kinase [EC:2.7.1.40]	NA	NA	NA	NA	NA	NA	NA	kofam
UniClust90_DDHNDCCN01095	NA	NA	K00873	pyruvate kinase [EC:2.7.1.40]	NA	NA	NA	NA	NA	NA	NA	kofam
UniClust90_MPLFMGFF01209	NA	NA	K00873	pyruvate kinase [EC:2.7.1.40]	NA	NA	NA	NA	NA	NA	NA	kofam
UniClust90_LAMJKIFC01980	NA	NA	K00873	pyruvate kinase [EC:2.7.1.40]	NA	NA	NA	NA	NA	NA	NA	kofam
UniRef90_A0A174M5L2	NA	NA	K01621	xylulose-5-phosphate/fructose-6-phosphate phosphoketolase [EC:4.1.2.9 4.1.2.22]	NA	NA	NA	NA	NA	NA	NA	kofam
UniRef90_A0A174H255	NA	NA	K00925	acetate kinase [EC:2.7.2.1]	NA	NA	NA	NA	NA	NA	NA	kofam
UniClust90_PDAFHGIA00797	NA	NA	K01621	xylulose-5-phosphate/fructose-6-phosphate phosphoketolase [EC:4.1.2.9 4.1.2.22]	NA	NA	NA	NA	NA	NA	NA	kofam
UniClust90_GKOPBKNL01173	NA	NA	K01621	xylulose-5-phosphate/fructose-6-phosphate phosphoketolase [EC:4.1.2.9 4.1.2.22]	NA	NA	NA	NA	NA	NA	NA	kofam
UniClust90_IAFJNPPP02355	NA	NA	K00925	acetate kinase [EC:2.7.2.1]	NA	NA	NA	NA	NA	NA	NA	kofam
UniClust90_EEMFMAIH01788	NA	NA	K01621	xylulose-5-phosphate/fructose-6-phosphate phosphoketolase [EC:4.1.2.9 4.1.2.22]	NA	NA	NA	NA	NA	NA	NA	kofam
UniRef90_A0A174IXC1	NA	NA	K00927	phosphoglycerate kinase [EC:2.7.2.3]	NA	NA	NA	NA	NA	NA	NA	kofam
UniRef90_R6YVV3	NA	NA	K00927	phosphoglycerate kinase [EC:2.7.2.3]	NA	NA	NA	NA	NA	NA	NA	kofam
UniRef90_A0A174LS04	NA	NA	K00930	acetylglutamate kinase [EC:2.7.2.8]	NA	NA	NA	NA	NA	NA	NA	kofam
UniRef90_A0A174GPG3	NA	NA	K00931	glutamate 5-kinase [EC:2.7.2.11]	NA	NA	NA	NA	NA	NA	NA	kofam
UniRef90_E2NS12	NA	NA	K00937	polyphosphate kinase [EC:2.7.4.1]	NA	NA	NA	NA	NA	NA	NA	kofam
UniClust90_NOMMGNGP00749	NA	NA	K00937	polyphosphate kinase [EC:2.7.4.1]	NA	NA	NA	NA	NA	NA	NA	kofam
UniClust90_DEIINBNK01218	NA	NA	K00937	polyphosphate kinase [EC:2.7.4.1]	NA	NA	NA	NA	NA	NA	NA	kofam
UniClust90_CLGNPOFN01822	NA	NA	K00937	polyphosphate kinase [EC:2.7.4.1]	NA	NA	NA	NA	NA	NA	NA	kofam
UniClust90_PBOPKPFF01421	NA	NA	K00941	hydroxymethylpyrimidine/phosphomethylpyrimidine kinase [EC:2.7.1.49 2.7.4.7]	NA	NA	NA	NA	NA	NA	NA	kofam
UniRef90_E2NVI2	NA	NA	K14153	hydroxymethylpyrimidine kinase / phosphomethylpyrimidine kinase / thiamine-phosphate diphosphorylase [EC:2.7.1.49 2.7.4.7 2.5.1.3]	NA	NA	NA	NA	NA	NA	NA	kofam
UniRef90_A0A174KHH8	NA	NA	K00948	ribose-phosphate pyrophosphokinase [EC:2.7.6.1]	NA	NA	NA	NA	NA	NA	NA	kofam
UniRef90_B7CCN1	NA	NA	K00948	ribose-phosphate pyrophosphokinase [EC:2.7.6.1]	NA	NA	NA	NA	NA	NA	NA	kofam
UniRef90_E2NQC5	NA	NA	K01139	GTP diphosphokinase / guanosine-3',5'-bis(diphosphate) 3'-diphosphatase [EC:2.7.6.5 3.1.7.2]	NA	NA	NA	NA	NA	NA	NA	kofam
UniClust90_PPNCPKHO01853	NA	NA	K01139	GTP diphosphokinase / guanosine-3',5'-bis(diphosphate) 3'-diphosphatase [EC:2.7.6.5 3.1.7.2]	NA	NA	NA	NA	NA	NA	NA	kofam
UniClust90_PIENNHGK00480	NA	NA	K01139	GTP diphosphokinase / guanosine-3',5'-bis(diphosphate) 3'-diphosphatase [EC:2.7.6.5 3.1.7.2]	NA	NA	NA	NA	NA	NA	NA	kofam
UniClust90_KDONEADK01077	NA	NA	K01139	GTP diphosphokinase / guanosine-3',5'-bis(diphosphate) 3'-diphosphatase [EC:2.7.6.5 3.1.7.2]	NA	NA	NA	NA	NA	NA	NA	kofam
UniClust90_ADPJKHBH01012	NA	NA	K01139	GTP diphosphokinase / guanosine-3',5'-bis(diphosphate) 3'-diphosphatase [EC:2.7.6.5 3.1.7.2]	NA	NA	NA	NA	NA	NA	NA	kofam
UniRef90_A0A174GA06	NA	NA	K00962	polyribonucleotide nucleotidyltransferase [EC:2.7.7.8]	NA	NA	NA	NA	NA	NA	NA	kofam
UniClust90_JIODHNMF00428	NA	NA	K00962	polyribonucleotide nucleotidyltransferase [EC:2.7.7.8]	NA	NA	NA	NA	NA	NA	NA	kofam
UniClust90_MOFBJHIJ00668	NA	NA	K00962	polyribonucleotide nucleotidyltransferase [EC:2.7.7.8]	NA	NA	NA	NA	NA	NA	NA	kofam
UniClust90_OJLCODLN01728	NA	NA	K02945	small subunit ribosomal protein S1	NA	NA	NA	NA	NA	NA	NA	kofam
UniClust90_IEDENACF00446	NA	NA	K02945	small subunit ribosomal protein S1	NA	NA	NA	NA	NA	NA	NA	kofam
UniClust90_FOFHBCEN01384	NA	NA	K00962	polyribonucleotide nucleotidyltransferase [EC:2.7.7.8]	NA	NA	NA	NA	NA	NA	NA	kofam
UniRef90_B7C7G8	NA	NA	K00973	glucose-1-phosphate thymidylyltransferase [EC:2.7.7.24]	NA	NA	NA	NA	NA	NA	NA	kofam
UniRef90_A0A395VXJ0	NA	NA	K16881	mannose-1-phosphate guanylyltransferase / phosphomannomutase [EC:2.7.7.13 5.4.2.8]	NA	NA	NA	NA	NA	NA	NA	kofam
UniClust90_PLFKKJKE01687	NA	NA	K00973	glucose-1-phosphate thymidylyltransferase [EC:2.7.7.24]	NA	NA	NA	NA	NA	NA	NA	kofam
UniRef90_A0A395UJF1	NA	NA	K16881	mannose-1-phosphate guanylyltransferase / phosphomannomutase [EC:2.7.7.13 5.4.2.8]	NA	NA	NA	NA	NA	NA	NA	kofam
UniClust90_OGCDDFDH01644	NA	NA	K00973	glucose-1-phosphate thymidylyltransferase [EC:2.7.7.24]	NA	NA	NA	NA	NA	NA	NA	kofam
UniRef90_A0A174JZX3	NA	NA	K00975	glucose-1-phosphate adenylyltransferase [EC:2.7.7.27]	NA	NA	NA	NA	NA	NA	NA	kofam
UniRef90_A0A174HPE6	NA	NA	K01000	phospho-N-acetylmuramoyl-pentapeptide-transferase [EC:2.7.8.13]	NA	NA	NA	NA	NA	NA	NA	kofam
UniClust90_NJBBJOAM00720	NA	NA	K01006	pyruvate, orthophosphate dikinase [EC:2.7.9.1]	NA	NA	NA	NA	NA	NA	NA	kofam
UniRef90_A0A1C5KRR6	NA	NA	K23993	multiphosphoryl transfer protein [EC:2.7.3.9 2.7.1.202]	NA	NA	NA	NA	NA	NA	NA	kofam
UniRef90_E2NQS9	NA	NA	K23993	multiphosphoryl transfer protein [EC:2.7.3.9 2.7.1.202]	NA	NA	NA	NA	NA	NA	NA	kofam
UniClust90_PPIJFDHJ02325	NA	NA	K23993	multiphosphoryl transfer protein [EC:2.7.3.9 2.7.1.202]	NA	NA	NA	NA	NA	NA	NA	kofam
UniClust90_HDNCIHCI00806	NA	NA	K23993	multiphosphoryl transfer protein [EC:2.7.3.9 2.7.1.202]	NA	NA	NA	NA	NA	NA	NA	kofam
UniClust90_DCMJGOGK00671	NA	NA	K23993	multiphosphoryl transfer protein [EC:2.7.3.9 2.7.1.202]	NA	NA	NA	NA	NA	NA	NA	kofam
UniClust90_ALJPACLC01315	NA	NA	K01006	pyruvate, orthophosphate dikinase [EC:2.7.9.1]	NA	NA	NA	NA	NA	NA	NA	kofam
UniClust90_NFGIACEK01407	NA	NA	K01006	pyruvate, orthophosphate dikinase [EC:2.7.9.1]	NA	NA	NA	NA	NA	NA	NA	kofam
UniClust90_HMJJDGHB01409	NA	NA	K01006	pyruvate, orthophosphate dikinase [EC:2.7.9.1]	NA	NA	NA	NA	NA	NA	NA	kofam
UniClust90_ILCPCKKK00328	NA	NA	K01006	pyruvate, orthophosphate dikinase [EC:2.7.9.1]	NA	NA	NA	NA	NA	NA	NA	kofam
UniClust90_HIDDBOKJ00706	NA	NA	K01006	pyruvate, orthophosphate dikinase [EC:2.7.9.1]	NA	NA	NA	NA	NA	NA	NA	kofam
UniClust90_MEBHNODJ01396	NA	NA	K01006	pyruvate, orthophosphate dikinase [EC:2.7.9.1]	NA	NA	NA	NA	NA	NA	NA	kofam
UniClust90_IDOMNEEH00578	NA	NA	K01134	arylsulfatase A [EC:3.1.6.8]	NA	NA	NA	NA	NA	NA	NA	kofam
UniClust90_FGLFPAPM00001	NA	NA	K01142	exodeoxyribonuclease III [EC:3.1.11.2]	NA	NA	NA	NA	NA	NA	NA	kofam
UniRef90_A0A174IAD0	NA	NA	K01182	oligo-1,6-glucosidase [EC:3.2.1.10]	NA	NA	NA	NA	NA	NA	NA	kofam
UniRef90_A0A2N5P592	NA	NA	K01182	oligo-1,6-glucosidase [EC:3.2.1.10]	NA	NA	NA	NA	NA	NA	NA	kofam
UniClust90_DJLGEHIG01010	NA	NA	K01226	trehalose-6-phosphate hydrolase [EC:3.2.1.93]	NA	NA	NA	NA	NA	NA	NA	kofam
UniClust90_DBFJEKBM00497	NA	NA	K01182	oligo-1,6-glucosidase [EC:3.2.1.10]	NA	NA	NA	NA	NA	NA	NA	kofam
UniClust90_GNOOABFH00427	NA	NA	K01182	oligo-1,6-glucosidase [EC:3.2.1.10]	NA	NA	NA	NA	NA	NA	NA	kofam
UniClust90_GKDPPBEL00603	NA	NA	K00690	sucrose phosphorylase [EC:2.4.1.7]	NA	NA	NA	NA	NA	NA	NA	kofam
UniClust90_IGHGNCEH00895	NA	NA	K00690	sucrose phosphorylase [EC:2.4.1.7]	NA	NA	NA	NA	NA	NA	NA	kofam
UniClust90_DEIINBNK01002	NA	NA	K01226	trehalose-6-phosphate hydrolase [EC:3.2.1.93]	NA	NA	NA	NA	NA	NA	NA	kofam
UniClust90_OADDMOHM01282	NA	NA	K01226	trehalose-6-phosphate hydrolase [EC:3.2.1.93]	NA	NA	NA	NA	NA	NA	NA	kofam
UniClust90_LBHDOCGB01587	NA	NA	K01226	trehalose-6-phosphate hydrolase [EC:3.2.1.93]	NA	NA	NA	NA	NA	NA	NA	kofam
UniRef90_A0A174M737	NA	NA	K01223	6-phospho-beta-glucosidase [EC:3.2.1.86]	NA	NA	NA	NA	NA	NA	NA	kofam
UniClust90_BFGKPKHG00182	NA	NA	K01223	6-phospho-beta-glucosidase [EC:3.2.1.86]	NA	NA	NA	NA	NA	NA	NA	kofam
UniClust90_FPJEPAPA00662	NA	NA	K01223	6-phospho-beta-glucosidase [EC:3.2.1.86]	NA	NA	NA	NA	NA	NA	NA	kofam
UniRef90_E2NNK6	NA	NA	K12111	evolved beta-galactosidase subunit alpha [EC:3.2.1.23]	NA	NA	NA	NA	NA	NA	NA	kofam
UniClust90_EPBLFEGN01060	NA	NA	K12111	evolved beta-galactosidase subunit alpha [EC:3.2.1.23]	NA	NA	NA	NA	NA	NA	NA	kofam
UniRef90_A0A174N8I0	NA	NA	K12111	evolved beta-galactosidase subunit alpha [EC:3.2.1.23]	NA	NA	NA	NA	NA	NA	NA	kofam
UniRef90_R6FSA1	NA	NA	K12111	evolved beta-galactosidase subunit alpha [EC:3.2.1.23]	NA	NA	NA	NA	NA	NA	NA	kofam
UniClust90_EKABNING00856	NA	NA	K12111	evolved beta-galactosidase subunit alpha [EC:3.2.1.23]	NA	NA	NA	NA	NA	NA	NA	kofam
UniRef90_A0A174UFZ9	NA	NA	K12111	evolved beta-galactosidase subunit alpha [EC:3.2.1.23]	NA	NA	NA	NA	NA	NA	NA	kofam
UniClust90_IDOMNEEH00500	NA	NA	K01191	alpha-mannosidase [EC:3.2.1.24]	NA	NA	NA	NA	NA	NA	NA	kofam
UniRef90_A0A174HQ52	NA	NA	K01193	beta-fructofuranosidase [EC:3.2.1.26]	NA	NA	NA	NA	NA	NA	NA	kofam
UniClust90_ICCMIDLE01415	NA	NA	K01193	beta-fructofuranosidase [EC:3.2.1.26]	NA	NA	NA	NA	NA	NA	NA	kofam
UniClust90_OKINHIIC00821	NA	NA	K01198	xylan 1,4-beta-xylosidase [EC:3.2.1.37]	NA	NA	NA	NA	NA	NA	NA	kofam
UniRef90_E2NUH3	NA	NA	K01200	pullulanase [EC:3.2.1.41]	NA	NA	NA	NA	NA	NA	NA	kofam
UniClust90_CEOFPBHF00913	NA	NA	K01200	pullulanase [EC:3.2.1.41]	NA	NA	NA	NA	NA	NA	NA	kofam
UniClust90_HGBAJHKJ00225	NA	NA	K01200	pullulanase [EC:3.2.1.41]	NA	NA	NA	NA	NA	NA	NA	kofam
UniClust90_IDOMNEEH00497	NA	NA	K01205	alpha-N-acetylglucosaminidase [EC:3.2.1.50]	NA	NA	NA	NA	NA	NA	NA	kofam
UniClust90_IDOMNEEH00496	NA	NA	K01205	alpha-N-acetylglucosaminidase [EC:3.2.1.50]	NA	NA	NA	NA	NA	NA	NA	kofam
UniRef90_A0A174HIF6	NA	NA	K20836	ginsenosidase type III [EC:3.2.1.191]	NA	NA	NA	NA	NA	NA	NA	kofam
UniClust90_CEOFPBHF01323	NA	NA	K20836	ginsenosidase type III [EC:3.2.1.191]	NA	NA	NA	NA	NA	NA	NA	kofam
UniClust90_OHFLIBOL01298	NA	NA	K20836	ginsenosidase type III [EC:3.2.1.191]	NA	NA	NA	NA	NA	NA	NA	kofam
UniRef90_A0A173UT48	NA	NA	K01209	alpha-L-arabinofuranosidase [EC:3.2.1.55]	NA	NA	NA	NA	NA	NA	NA	kofam
UniClust90_LKGDNCLO00722	NA	NA	K03332	fructan beta-fructosidase [EC:3.2.1.80]	NA	NA	NA	NA	NA	NA	NA	kofam
UniClust90_BECDNKFC01185	NA	NA	K01224	arabinogalactan endo-1,4-beta-galactosidase [EC:3.2.1.89]	NA	NA	NA	NA	NA	NA	NA	kofam
UniRef90_A0A373HQ61	NA	NA	K01224	arabinogalactan endo-1,4-beta-galactosidase [EC:3.2.1.89]	NA	NA	NA	NA	NA	NA	NA	kofam
UniClust90_OGCDDFDH00388	NA	NA	K01224	arabinogalactan endo-1,4-beta-galactosidase [EC:3.2.1.89]	NA	NA	NA	NA	NA	NA	NA	kofam
UniClust90_AFOGCOIL02149	NA	NA	K01224	arabinogalactan endo-1,4-beta-galactosidase [EC:3.2.1.89]	NA	NA	NA	NA	NA	NA	NA	kofam
UniRef90_A0A174K0S4	NA	NA	K01267	aspartyl aminopeptidase [EC:3.4.11.21]	NA	NA	NA	NA	NA	NA	NA	kofam
UniClust90_EKABNING00320	NA	NA	K01267	aspartyl aminopeptidase [EC:3.4.11.21]	NA	NA	NA	NA	NA	NA	NA	kofam
UniRef90_A0A174YHL3	NA	NA	K01438	acetylornithine deacetylase [EC:3.5.1.16]	NA	NA	NA	NA	NA	NA	NA	kofam
UniRef90_B7C7Z7	NA	NA	K01438	acetylornithine deacetylase [EC:3.5.1.16]	NA	NA	NA	NA	NA	NA	NA	kofam
UniRef90_A0A174HGR4	NA	NA	K01438	acetylornithine deacetylase [EC:3.5.1.16]	NA	NA	NA	NA	NA	NA	NA	kofam
UniRef90_B7CDA1	NA	NA	K01299	carboxypeptidase Taq [EC:3.4.17.19]	NA	NA	NA	NA	NA	NA	NA	kofam
UniRef90_E2NRY6	NA	NA	K01304	pyroglutamyl-peptidase [EC:3.4.19.3]	NA	NA	NA	NA	NA	NA	NA	kofam
UniRef90_B7CCX8	NA	NA	K01304	pyroglutamyl-peptidase [EC:3.4.19.3]	NA	NA	NA	NA	NA	NA	NA	kofam
UniClust90_JMLILHLD00762	NA	NA	K01304	pyroglutamyl-peptidase [EC:3.4.19.3]	NA	NA	NA	NA	NA	NA	NA	kofam
UniClust90_DEHOCNCJ01048	NA	NA	K01322	prolyl oligopeptidase [EC:3.4.21.26]	NA	NA	NA	NA	NA	NA	NA	kofam
UniRef90_A0A174G6C5	NA	NA	K01338	ATP-dependent Lon protease [EC:3.4.21.53]	NA	NA	NA	NA	NA	NA	NA	kofam
UniClust90_IIAEBPHF00747	NA	NA	K01338	ATP-dependent Lon protease [EC:3.4.21.53]	NA	NA	NA	NA	NA	NA	NA	kofam
UniClust90_DDHNDCCN00994	NA	NA	K01338	ATP-dependent Lon protease [EC:3.4.21.53]	NA	NA	NA	NA	NA	NA	NA	kofam
UniClust90_JLOPMJMK00389	NA	NA	K01338	ATP-dependent Lon protease [EC:3.4.21.53]	NA	NA	NA	NA	NA	NA	NA	kofam
UniClust90_COKFNNBF01039	NA	NA	K01338	ATP-dependent Lon protease [EC:3.4.21.53]	NA	NA	NA	NA	NA	NA	NA	kofam
UniClust90_FBAPCJKI00235	NA	NA	K01338	ATP-dependent Lon protease [EC:3.4.21.53]	NA	NA	NA	NA	NA	NA	NA	kofam
UniClust90_HAKMNLGP00182	NA	NA	K01338	ATP-dependent Lon protease [EC:3.4.21.53]	NA	NA	NA	NA	NA	NA	NA	kofam
UniClust90_ALJPACLC01318	NA	NA	K01338	ATP-dependent Lon protease [EC:3.4.21.53]	NA	NA	NA	NA	NA	NA	NA	kofam
UniClust90_FMLFCCLG00809	NA	NA	K01338	ATP-dependent Lon protease [EC:3.4.21.53]	NA	NA	NA	NA	NA	NA	NA	kofam
UniClust90_IAPFAPDC00342	NA	NA	K01338	ATP-dependent Lon protease [EC:3.4.21.53]	NA	NA	NA	NA	NA	NA	NA	kofam
UniClust90_KHIKDKPK01639	NA	NA	K01338	ATP-dependent Lon protease [EC:3.4.21.53]	NA	NA	NA	NA	NA	NA	NA	kofam
UniClust90_GGGKINBF01729	NA	NA	K01338	ATP-dependent Lon protease [EC:3.4.21.53]	NA	NA	NA	NA	NA	NA	NA	kofam
UniClust90_NFGIACEK01553	NA	NA	K01338	ATP-dependent Lon protease [EC:3.4.21.53]	NA	NA	NA	NA	NA	NA	NA	kofam
UniClust90_LKPJELPA00930	NA	NA	K01338	ATP-dependent Lon protease [EC:3.4.21.53]	NA	NA	NA	NA	NA	NA	NA	kofam
UniRef90_A0A1D2WRQ4	NA	NA	K14732	limonene hydroxylase [EC:1.14.14.51 1.14.14.52 1.1.1.243 1.1.1.144]	NA	NA	NA	NA	NA	NA	NA	kofam
UniClust90_GFOPHCKC01734	NA	NA	K01338	ATP-dependent Lon protease [EC:3.4.21.53]	NA	NA	NA	NA	NA	NA	NA	kofam
UniClust90_EJBHHICM02008	NA	NA	K01338	ATP-dependent Lon protease [EC:3.4.21.53]	NA	NA	NA	NA	NA	NA	NA	kofam
UniRef90_A0A374RU44	NA	NA	K01338	ATP-dependent Lon protease [EC:3.4.21.53]	NA	NA	NA	NA	NA	NA	NA	kofam
UniClust90_GAKHFMDF01720	NA	NA	K01338	ATP-dependent Lon protease [EC:3.4.21.53]	NA	NA	NA	NA	NA	NA	NA	kofam
UniClust90_BOGCJDLG00787	NA	NA	K01338	ATP-dependent Lon protease [EC:3.4.21.53]	NA	NA	NA	NA	NA	NA	NA	kofam
UniRef90_A0A174JIQ0	NA	NA	K01338	ATP-dependent Lon protease [EC:3.4.21.53]	NA	NA	NA	NA	NA	NA	NA	kofam
UniClust90_BOOMKEPL02434	NA	NA	K01338	ATP-dependent Lon protease [EC:3.4.21.53]	NA	NA	NA	NA	NA	NA	NA	kofam
UniClust90_ACHGKANP01848	NA	NA	K01338	ATP-dependent Lon protease [EC:3.4.21.53]	NA	NA	NA	NA	NA	NA	NA	kofam
UniClust90_PODFEEEP01118	NA	NA	K01338	ATP-dependent Lon protease [EC:3.4.21.53]	NA	NA	NA	NA	NA	NA	NA	kofam
UniRef90_Q8A129	NA	NA	K01358	ATP-dependent Clp protease, protease subunit [EC:3.4.21.92]	NA	NA	NA	NA	NA	NA	NA	kofam
UniRef90_E2NVM6	NA	NA	K01358	ATP-dependent Clp protease, protease subunit [EC:3.4.21.92]	NA	NA	NA	NA	NA	NA	NA	kofam
UniClust90_EKKEAANN00514	NA	NA	K01358	ATP-dependent Clp protease, protease subunit [EC:3.4.21.92]	NA	NA	NA	NA	NA	NA	NA	kofam
UniClust90_GBPJCPLD01417	NA	NA	K01358	ATP-dependent Clp protease, protease subunit [EC:3.4.21.92]	NA	NA	NA	NA	NA	NA	NA	kofam
UniRef90_UPI000A0304D5	NA	NA	K01358	ATP-dependent Clp protease, protease subunit [EC:3.4.21.92]	NA	NA	NA	NA	NA	NA	NA	kofam
UniRef90_A0A174Z6I1	NA	NA	K01358	ATP-dependent Clp protease, protease subunit [EC:3.4.21.92]	NA	NA	NA	NA	NA	NA	NA	kofam
UniClust90_BFLHABDA01137	NA	NA	K01358	ATP-dependent Clp protease, protease subunit [EC:3.4.21.92]	NA	NA	NA	NA	NA	NA	NA	kofam
UniClust90_MKKMEHDK02145	NA	NA	K01358	ATP-dependent Clp protease, protease subunit [EC:3.4.21.92]	NA	NA	NA	NA	NA	NA	NA	kofam
UniClust90_OACFEMLM00054	NA	NA	K01358	ATP-dependent Clp protease, protease subunit [EC:3.4.21.92]	NA	NA	NA	NA	NA	NA	NA	kofam
UniRef90_A0A174A6S8	NA	NA	K01358	ATP-dependent Clp protease, protease subunit [EC:3.4.21.92]	NA	NA	NA	NA	NA	NA	NA	kofam
UniClust90_IBDFAEFM00024	NA	NA	K01358	ATP-dependent Clp protease, protease subunit [EC:3.4.21.92]	NA	NA	NA	NA	NA	NA	NA	kofam
UniClust90_CPCMDNEH01100	NA	NA	K01358	ATP-dependent Clp protease, protease subunit [EC:3.4.21.92]	NA	NA	NA	NA	NA	NA	NA	kofam
UniClust90_NOPFFLIP00018	NA	NA	K01358	ATP-dependent Clp protease, protease subunit [EC:3.4.21.92]	NA	NA	NA	NA	NA	NA	NA	kofam
UniClust90_PPIJFDHJ00217	NA	NA	K01358	ATP-dependent Clp protease, protease subunit [EC:3.4.21.92]	NA	NA	NA	NA	NA	NA	NA	kofam
UniClust90_PPNJCDMH00637	NA	NA	K01358	ATP-dependent Clp protease, protease subunit [EC:3.4.21.92]	NA	NA	NA	NA	NA	NA	NA	kofam
UniRef90_R6YKC2	NA	NA	K01409	N6-L-threonylcarbamoyladenine synthase [EC:2.3.1.234]	NA	NA	NA	NA	NA	NA	NA	kofam
UniRef90_A0A174KLU4	NA	NA	K01409	N6-L-threonylcarbamoyladenine synthase [EC:2.3.1.234]	NA	NA	NA	NA	NA	NA	NA	kofam
UniClust90_JIODHNMF01169	NA	NA	K01409	N6-L-threonylcarbamoyladenine synthase [EC:2.3.1.234]	NA	NA	NA	NA	NA	NA	NA	kofam
UniClust90_FJNCKOJC00558	NA	NA	K01409	N6-L-threonylcarbamoyladenine synthase [EC:2.3.1.234]	NA	NA	NA	NA	NA	NA	NA	kofam
UniClust90_FJNCKOJC00559	NA	NA	K01409	N6-L-threonylcarbamoyladenine synthase [EC:2.3.1.234]	NA	NA	NA	NA	NA	NA	NA	kofam
UniClust90_HAJDAFFH00299	NA	NA	K01409	N6-L-threonylcarbamoyladenine synthase [EC:2.3.1.234]	NA	NA	NA	NA	NA	NA	NA	kofam
UniClust90_KJOHAJGG01505	NA	NA	K01409	N6-L-threonylcarbamoyladenine synthase [EC:2.3.1.234]	NA	NA	NA	NA	NA	NA	NA	kofam
UniRef90_E2NS20	NA	NA	K01424	L-asparaginase [EC:3.5.1.1]	NA	NA	NA	NA	NA	NA	NA	kofam
UniClust90_LOBDIBEA00437	NA	NA	K01424	L-asparaginase [EC:3.5.1.1]	NA	NA	NA	NA	NA	NA	NA	kofam
UniClust90_BFAKDOMF00072	NA	NA	K01424	L-asparaginase [EC:3.5.1.1]	NA	NA	NA	NA	NA	NA	NA	kofam
UniClust90_IBAEHOCH00648	NA	NA	K01424	L-asparaginase [EC:3.5.1.1]	NA	NA	NA	NA	NA	NA	NA	kofam
UniClust90_DDGNCPBG00911	NA	NA	K01424	L-asparaginase [EC:3.5.1.1]	NA	NA	NA	NA	NA	NA	NA	kofam
UniClust90_CPCMDNEH01411	NA	NA	K02433	aspartyl-tRNA(Asn)/glutamyl-tRNA(Gln) amidotransferase subunit A [EC:6.3.5.6 6.3.5.7]	NA	NA	NA	NA	NA	NA	NA	kofam
UniRef90_E2NUY9	NA	NA	K02433	aspartyl-tRNA(Asn)/glutamyl-tRNA(Gln) amidotransferase subunit A [EC:6.3.5.6 6.3.5.7]	NA	NA	NA	NA	NA	NA	NA	kofam
UniClust90_NPJFOEEO01285	NA	NA	K02433	aspartyl-tRNA(Asn)/glutamyl-tRNA(Gln) amidotransferase subunit A [EC:6.3.5.6 6.3.5.7]	NA	NA	NA	NA	NA	NA	NA	kofam
UniClust90_NOHGFPEP00259	NA	NA	K02433	aspartyl-tRNA(Asn)/glutamyl-tRNA(Gln) amidotransferase subunit A [EC:6.3.5.6 6.3.5.7]	NA	NA	NA	NA	NA	NA	NA	kofam
UniClust90_JIODHNMF00778	NA	NA	K02433	aspartyl-tRNA(Asn)/glutamyl-tRNA(Gln) amidotransferase subunit A [EC:6.3.5.6 6.3.5.7]	NA	NA	NA	NA	NA	NA	NA	kofam
UniClust90_MJEEGOCG01379	NA	NA	K02433	aspartyl-tRNA(Asn)/glutamyl-tRNA(Gln) amidotransferase subunit A [EC:6.3.5.6 6.3.5.7]	NA	NA	NA	NA	NA	NA	NA	kofam
UniClust90_GFILIFMK00171	NA	NA	K01426	amidase [EC:3.5.1.4]	NA	NA	NA	NA	NA	NA	NA	kofam
UniClust90_BOMLCBDL00854	NA	NA	K02433	aspartyl-tRNA(Asn)/glutamyl-tRNA(Gln) amidotransferase subunit A [EC:6.3.5.6 6.3.5.7]	NA	NA	NA	NA	NA	NA	NA	kofam
UniClust90_HLOAJCFH01766	NA	NA	K02433	aspartyl-tRNA(Asn)/glutamyl-tRNA(Gln) amidotransferase subunit A [EC:6.3.5.6 6.3.5.7]	NA	NA	NA	NA	NA	NA	NA	kofam
UniClust90_FKKPMBID01346	NA	NA	K01426	amidase [EC:3.5.1.4]	NA	NA	NA	NA	NA	NA	NA	kofam
UniRef90_W6RW88	NA	NA	K01427	urease [EC:3.5.1.5]	NA	NA	NA	NA	NA	NA	NA	kofam
UniRef90_W6S3N3	NA	NA	K01427	urease [EC:3.5.1.5]	NA	NA	NA	NA	NA	NA	NA	kofam
UniRef90_E2NS98	NA	NA	K01950	NAD+ synthase (glutamine-hydrolysing) [EC:6.3.5.1]	NA	NA	NA	NA	NA	NA	NA	kofam
UniClust90_PLFKKJKE00624	NA	NA	K01950	NAD+ synthase (glutamine-hydrolysing) [EC:6.3.5.1]	NA	NA	NA	NA	NA	NA	NA	kofam
UniClust90_EDALEPCM00573	NA	NA	K01950	NAD+ synthase (glutamine-hydrolysing) [EC:6.3.5.1]	NA	NA	NA	NA	NA	NA	NA	kofam
UniClust90_BFGKPKHG00576	NA	NA	K01459	N-carbamoyl-D-amino-acid hydrolase [EC:3.5.1.77]	NA	NA	NA	NA	NA	NA	NA	kofam
UniClust90_LPAKFOEP00159	NA	NA	K01950	NAD+ synthase (glutamine-hydrolysing) [EC:6.3.5.1]	NA	NA	NA	NA	NA	NA	NA	kofam
UniClust90_IBAEHOCH00007	NA	NA	K01950	NAD+ synthase (glutamine-hydrolysing) [EC:6.3.5.1]	NA	NA	NA	NA	NA	NA	NA	kofam
UniClust90_OJLCODLN00855	NA	NA	K01459	N-carbamoyl-D-amino-acid hydrolase [EC:3.5.1.77]	NA	NA	NA	NA	NA	NA	NA	kofam
UniClust90_EKKEAANN00882	NA	NA	K01459	N-carbamoyl-D-amino-acid hydrolase [EC:3.5.1.77]	NA	NA	NA	NA	NA	NA	NA	kofam
UniRef90_A0A373HZ11	NA	NA	K01501	nitrilase [EC:3.5.5.1]	NA	NA	NA	NA	NA	NA	NA	kofam
UniClust90_NHHKGLBM01997	NA	NA	K01459	N-carbamoyl-D-amino-acid hydrolase [EC:3.5.1.77]	NA	NA	NA	NA	NA	NA	NA	kofam
UniClust90_FPJEPAPA00867	NA	NA	K01501	nitrilase [EC:3.5.5.1]	NA	NA	NA	NA	NA	NA	NA	kofam
UniClust90_BAPFCJCI01771	NA	NA	K01459	N-carbamoyl-D-amino-acid hydrolase [EC:3.5.1.77]	NA	NA	NA	NA	NA	NA	NA	kofam
UniClust90_GBPJCPLD01245	NA	NA	K01501	nitrilase [EC:3.5.5.1]	NA	NA	NA	NA	NA	NA	NA	kofam
UniClust90_NFGIACEK01398	NA	NA	K01501	nitrilase [EC:3.5.5.1]	NA	NA	NA	NA	NA	NA	NA	kofam
UniClust90_IMGIGNKB01890	NA	NA	K01431	beta-ureidopropionase [EC:3.5.1.6]	NA	NA	NA	NA	NA	NA	NA	kofam
UniClust90_IBDFAEFM02234	NA	NA	K01431	beta-ureidopropionase [EC:3.5.1.6]	NA	NA	NA	NA	NA	NA	NA	kofam
UniClust90_GHHNHGDJ00881	NA	NA	K01431	beta-ureidopropionase [EC:3.5.1.6]	NA	NA	NA	NA	NA	NA	NA	kofam
UniClust90_AEJNCJIH02106	NA	NA	K01431	beta-ureidopropionase [EC:3.5.1.6]	NA	NA	NA	NA	NA	NA	NA	kofam
UniClust90_HMHIBBFA01082	NA	NA	K01431	beta-ureidopropionase [EC:3.5.1.6]	NA	NA	NA	NA	NA	NA	NA	kofam
UniClust90_PHIAONLO01422	NA	NA	K01431	beta-ureidopropionase [EC:3.5.1.6]	NA	NA	NA	NA	NA	NA	NA	kofam
UniClust90_ECFJGHHK01083	NA	NA	K01431	beta-ureidopropionase [EC:3.5.1.6]	NA	NA	NA	NA	NA	NA	NA	kofam
UniRef90_E2NVH0	NA	NA	K01432	arylformamidase [EC:3.5.1.9]	NA	NA	NA	NA	NA	NA	NA	kofam
UniClust90_GDBBPACO01639	NA	NA	K01432	arylformamidase [EC:3.5.1.9]	NA	NA	NA	NA	NA	NA	NA	kofam
UniClust90_FINOHDPI00728	NA	NA	K01432	arylformamidase [EC:3.5.1.9]	NA	NA	NA	NA	NA	NA	NA	kofam
UniClust90_IDOMNEEH02588	NA	NA	K01432	arylformamidase [EC:3.5.1.9]	NA	NA	NA	NA	NA	NA	NA	kofam
UniRef90_A0A174MS14	NA	NA	K11175	phosphoribosylglycinamide formyltransferase 1 [EC:2.1.2.2]	NA	NA	NA	NA	NA	NA	NA	kofam
UniClust90_BLFEBNGB01362	NA	NA	K11175	phosphoribosylglycinamide formyltransferase 1 [EC:2.1.2.2]	NA	NA	NA	NA	NA	NA	NA	kofam
UniRef90_A0A174IPU8	NA	NA	K11175	phosphoribosylglycinamide formyltransferase 1 [EC:2.1.2.2]	NA	NA	NA	NA	NA	NA	NA	kofam
UniClust90_PIENNHGK00412	NA	NA	K11175	phosphoribosylglycinamide formyltransferase 1 [EC:2.1.2.2]	NA	NA	NA	NA	NA	NA	NA	kofam
UniClust90_PNNCBLNL00622	NA	NA	K01433	formyltetrahydrofolate deformylase [EC:3.5.1.10]	NA	NA	NA	NA	NA	NA	NA	kofam
UniRef90_A0A174INK2	NA	NA	K01438	acetylornithine deacetylase [EC:3.5.1.16]	NA	NA	NA	NA	NA	NA	NA	kofam
UniRef90_A0A174ILW3	NA	NA	K01274	beta-Ala-Xaa dipeptidase [EC:3.4.13.-]	NA	NA	NA	NA	NA	NA	NA	kofam
UniRef90_A0A174ZFH2	NA	NA	K13049	carboxypeptidase PM20D1 [EC:3.4.17.-]	NA	NA	NA	NA	NA	NA	NA	kofam
UniClust90_EGCAEHLO02094	NA	NA	K01438	acetylornithine deacetylase [EC:3.5.1.16]	NA	NA	NA	NA	NA	NA	NA	kofam
UniRef90_A0A174HGE0	NA	NA	K01274	beta-Ala-Xaa dipeptidase [EC:3.4.13.-]	NA	NA	NA	NA	NA	NA	NA	kofam
UniClust90_HFDHJCKO02088	NA	NA	K01438	acetylornithine deacetylase [EC:3.5.1.16]	NA	NA	NA	NA	NA	NA	NA	kofam
UniClust90_APKHNHKL00448	NA	NA	K01438	acetylornithine deacetylase [EC:3.5.1.16]	NA	NA	NA	NA	NA	NA	NA	kofam
UniClust90_CLGJOHIO01006	NA	NA	K01438	acetylornithine deacetylase [EC:3.5.1.16]	NA	NA	NA	NA	NA	NA	NA	kofam
UniClust90_DNPPLNNK01570	NA	NA	K01438	acetylornithine deacetylase [EC:3.5.1.16]	NA	NA	NA	NA	NA	NA	NA	kofam
UniClust90_PDKJPCBC01440	NA	NA	K01438	acetylornithine deacetylase [EC:3.5.1.16]	NA	NA	NA	NA	NA	NA	NA	kofam
UniRef90_A0A374RG21	NA	NA	K01438	acetylornithine deacetylase [EC:3.5.1.16]	NA	NA	NA	NA	NA	NA	NA	kofam
UniRef90_A0A174HSH4	NA	NA	K01438	acetylornithine deacetylase [EC:3.5.1.16]	NA	NA	NA	NA	NA	NA	NA	kofam
UniClust90_EGCAEHLO01050	NA	NA	K01438	acetylornithine deacetylase [EC:3.5.1.16]	NA	NA	NA	NA	NA	NA	NA	kofam
UniRef90_A0A174IT50	NA	NA	K01438	acetylornithine deacetylase [EC:3.5.1.16]	NA	NA	NA	NA	NA	NA	NA	kofam
UniClust90_IIMPEFEE00457	NA	NA	K01438	acetylornithine deacetylase [EC:3.5.1.16]	NA	NA	NA	NA	NA	NA	NA	kofam
UniClust90_PPHAGLLG01275	NA	NA	K25379	indole-3-acetyl-L-aspartate hydrolase [EC:3.5.1.134]	NA	NA	NA	NA	NA	NA	NA	kofam
UniClust90_EFGFKFOE01644	NA	NA	K01438	acetylornithine deacetylase [EC:3.5.1.16]	NA	NA	NA	NA	NA	NA	NA	kofam
UniClust90_BJGEEAKN02254	NA	NA	K01438	acetylornithine deacetylase [EC:3.5.1.16]	NA	NA	NA	NA	NA	NA	NA	kofam
UniClust90_PJMMNGII01744	NA	NA	K01438	acetylornithine deacetylase [EC:3.5.1.16]	NA	NA	NA	NA	NA	NA	NA	kofam
UniRef90_E2NP11	NA	NA	K01438	acetylornithine deacetylase [EC:3.5.1.16]	NA	NA	NA	NA	NA	NA	NA	kofam
UniClust90_EGCAEHLO01049	NA	NA	K01438	acetylornithine deacetylase [EC:3.5.1.16]	NA	NA	NA	NA	NA	NA	NA	kofam
UniRef90_E2NV74	NA	NA	K01465	dihydroorotase [EC:3.5.2.3]	NA	NA	NA	NA	NA	NA	NA	kofam
UniClust90_ABNNLOGA01728	NA	NA	K01443	N-acetylglucosamine-6-phosphate deacetylase [EC:3.5.1.25]	NA	NA	NA	NA	NA	NA	NA	kofam
UniClust90_HAMDPJNO01393	NA	NA	K01443	N-acetylglucosamine-6-phosphate deacetylase [EC:3.5.1.25]	NA	NA	NA	NA	NA	NA	NA	kofam
UniClust90_OLCDIKCP00011	NA	NA	K01443	N-acetylglucosamine-6-phosphate deacetylase [EC:3.5.1.25]	NA	NA	NA	NA	NA	NA	NA	kofam
UniClust90_AEIFJILG00310	NA	NA	K01443	N-acetylglucosamine-6-phosphate deacetylase [EC:3.5.1.25]	NA	NA	NA	NA	NA	NA	NA	kofam
UniRef90_E2NQI7	NA	NA	K01443	N-acetylglucosamine-6-phosphate deacetylase [EC:3.5.1.25]	NA	NA	NA	NA	NA	NA	NA	kofam
UniRef90_A0A373HKJ5	NA	NA	K01465	dihydroorotase [EC:3.5.2.3]	NA	NA	NA	NA	NA	NA	NA	kofam
UniRef90_A0A174HKU7	NA	NA	K01444	N4-(beta-N-acetylglucosaminyl)-L-asparaginase [EC:3.5.1.26]	NA	NA	NA	NA	NA	NA	NA	kofam
UniClust90_GACDDIPI01141	NA	NA	K01444	N4-(beta-N-acetylglucosaminyl)-L-asparaginase [EC:3.5.1.26]	NA	NA	NA	NA	NA	NA	NA	kofam
UniClust90_OMJKDECH00548	NA	NA	K01444	N4-(beta-N-acetylglucosaminyl)-L-asparaginase [EC:3.5.1.26]	NA	NA	NA	NA	NA	NA	NA	kofam
UniClust90_BGEJGDGK00040	NA	NA	K01446	peptidoglycan recognition protein	NA	NA	NA	NA	NA	NA	NA	kofam
UniRef90_A0A173ZV45	NA	NA	K01452	chitin deacetylase [EC:3.5.1.41]	NA	NA	NA	NA	NA	NA	NA	kofam
UniRef90_A0A174LBM5	NA	NA	K01452	chitin deacetylase [EC:3.5.1.41]	NA	NA	NA	NA	NA	NA	NA	kofam
UniClust90_KHIKDKPK00541	NA	NA	K01452	chitin deacetylase [EC:3.5.1.41]	NA	NA	NA	NA	NA	NA	NA	kofam
UniClust90_HMANBAKK00689	NA	NA	K01452	chitin deacetylase [EC:3.5.1.41]	NA	NA	NA	NA	NA	NA	NA	kofam
UniRef90_A0A174MV06	NA	NA	K01452	chitin deacetylase [EC:3.5.1.41]	NA	NA	NA	NA	NA	NA	NA	kofam
UniClust90_CNMJANNK00985	NA	NA	K01452	chitin deacetylase [EC:3.5.1.41]	NA	NA	NA	NA	NA	NA	NA	kofam
UniRef90_A0A174J3V1	NA	NA	K01462	peptide deformylase [EC:3.5.1.88]	NA	NA	NA	NA	NA	NA	NA	kofam
UniClust90_EFGFKFOE02335	NA	NA	K01462	peptide deformylase [EC:3.5.1.88]	NA	NA	NA	NA	NA	NA	NA	kofam
UniRef90_E2NSA8	NA	NA	K01462	peptide deformylase [EC:3.5.1.88]	NA	NA	NA	NA	NA	NA	NA	kofam
UniClust90_DDFPGABH00501	NA	NA	K01462	peptide deformylase [EC:3.5.1.88]	NA	NA	NA	NA	NA	NA	NA	kofam
UniClust90_MACPGNPC00933	NA	NA	K01462	peptide deformylase [EC:3.5.1.88]	NA	NA	NA	NA	NA	NA	NA	kofam
UniClust90_JJNEOMFE01607	NA	NA	K01462	peptide deformylase [EC:3.5.1.88]	NA	NA	NA	NA	NA	NA	NA	kofam
UniClust90_NOMMGNGP00357	NA	NA	K01462	peptide deformylase [EC:3.5.1.88]	NA	NA	NA	NA	NA	NA	NA	kofam
UniClust90_GKLOAJGP01514	NA	NA	K01462	peptide deformylase [EC:3.5.1.88]	NA	NA	NA	NA	NA	NA	NA	kofam
UniRef90_E2NUZ6	NA	NA	K01465	dihydroorotase [EC:3.5.2.3]	NA	NA	NA	NA	NA	NA	NA	kofam
UniClust90_BFAKDOMF00303	NA	NA	K01465	dihydroorotase [EC:3.5.2.3]	NA	NA	NA	NA	NA	NA	NA	kofam
UniClust90_FOGPDKJD01251	NA	NA	K01465	dihydroorotase [EC:3.5.2.3]	NA	NA	NA	NA	NA	NA	NA	kofam
UniClust90_NOHGFPEP00952	NA	NA	K01465	dihydroorotase [EC:3.5.2.3]	NA	NA	NA	NA	NA	NA	NA	kofam
UniClust90_CNMJANNK00559	NA	NA	K01464	dihydropyrimidinase [EC:3.5.2.2]	NA	NA	NA	NA	NA	NA	NA	kofam
UniClust90_FBOCPEIH00060	NA	NA	K01464	dihydropyrimidinase [EC:3.5.2.2]	NA	NA	NA	NA	NA	NA	NA	kofam
UniClust90_HMANBAKK00746	NA	NA	K01466	allantoinase [EC:3.5.2.5]	NA	NA	NA	NA	NA	NA	NA	kofam
UniClust90_JBAIMHIL00990	NA	NA	K01465	dihydroorotase [EC:3.5.2.3]	NA	NA	NA	NA	NA	NA	NA	kofam
UniClust90_OKIMMAIF00628	NA	NA	K01465	dihydroorotase [EC:3.5.2.3]	NA	NA	NA	NA	NA	NA	NA	kofam
UniClust90_AFNMGIHO00491	NA	NA	K01480	agmatinase [EC:3.5.3.11]	NA	NA	NA	NA	NA	NA	NA	kofam
UniRef90_A0A174KUG5	NA	NA	K01480	agmatinase [EC:3.5.3.11]	NA	NA	NA	NA	NA	NA	NA	kofam
UniClust90_GBPJCPLD01315	NA	NA	K01488	adenosine deaminase [EC:3.5.4.4]	NA	NA	NA	NA	NA	NA	NA	kofam
UniRef90_E2NRV0	NA	NA	K01489	cytidine deaminase [EC:3.5.4.5]	NA	NA	NA	NA	NA	NA	NA	kofam
UniClust90_NPJFOEEO00274	NA	NA	K01489	cytidine deaminase [EC:3.5.4.5]	NA	NA	NA	NA	NA	NA	NA	kofam
UniClust90_AFHBHEDP01461	NA	NA	K01489	cytidine deaminase [EC:3.5.4.5]	NA	NA	NA	NA	NA	NA	NA	kofam
UniRef90_T0T3M6	NA	NA	K01493	dCMP deaminase [EC:3.5.4.12]	NA	NA	NA	NA	NA	NA	NA	kofam
UniRef90_E2NPT6	NA	NA	K01493	dCMP deaminase [EC:3.5.4.12]	NA	NA	NA	NA	NA	NA	NA	kofam
UniClust90_ENJGCDOB01486	NA	NA	K01493	dCMP deaminase [EC:3.5.4.12]	NA	NA	NA	NA	NA	NA	NA	kofam
UniClust90_BEJAIMED00350	NA	NA	K01493	dCMP deaminase [EC:3.5.4.12]	NA	NA	NA	NA	NA	NA	NA	kofam
UniClust90_OODNJOLC01514	NA	NA	K01493	dCMP deaminase [EC:3.5.4.12]	NA	NA	NA	NA	NA	NA	NA	kofam
UniClust90_EFGFKFOE01955	NA	NA	K01493	dCMP deaminase [EC:3.5.4.12]	NA	NA	NA	NA	NA	NA	NA	kofam
UniClust90_PJMMNGII00257	NA	NA	K01493	dCMP deaminase [EC:3.5.4.12]	NA	NA	NA	NA	NA	NA	NA	kofam
UniRef90_E2SRW2	NA	NA	K01493	dCMP deaminase [EC:3.5.4.12]	NA	NA	NA	NA	NA	NA	NA	kofam
UniClust90_IBDFAEFM00126	NA	NA	K01493	dCMP deaminase [EC:3.5.4.12]	NA	NA	NA	NA	NA	NA	NA	kofam
UniRef90_A0A174H111	NA	NA	K01493	dCMP deaminase [EC:3.5.4.12]	NA	NA	NA	NA	NA	NA	NA	kofam
UniClust90_EMIHOOFE01328	NA	NA	K26406	Rudiviridae probable dUTP diphosphatase [EC:3.6.1.23]	NA	NA	NA	NA	NA	NA	NA	kofam
UniClust90_IOPPHPBL00845	NA	NA	K01494	dCTP deaminase [EC:3.5.4.13]	NA	NA	NA	NA	NA	NA	NA	kofam
UniRef90_A0A174N2Q5	NA	NA	K01494	dCTP deaminase [EC:3.5.4.13]	NA	NA	NA	NA	NA	NA	NA	kofam
UniClust90_DDHCLDPP00638	NA	NA	K01494	dCTP deaminase [EC:3.5.4.13]	NA	NA	NA	NA	NA	NA	NA	kofam
UniRef90_E2NQK0	NA	NA	K01494	dCTP deaminase [EC:3.5.4.13]	NA	NA	NA	NA	NA	NA	NA	kofam
UniRef90_A0A223MTT1	NA	NA	K14652	3,4-dihydroxy 2-butanone 4-phosphate synthase / GTP cyclohydrolase II [EC:4.1.99.12 3.5.4.25]	NA	NA	NA	NA	NA	NA	NA	kofam
UniRef90_A0A174HRP6	NA	NA	K14652	3,4-dihydroxy 2-butanone 4-phosphate synthase / GTP cyclohydrolase II [EC:4.1.99.12 3.5.4.25]	NA	NA	NA	NA	NA	NA	NA	kofam
UniRef90_A0A174GVC9	NA	NA	K05396	D-cysteine desulfhydrase [EC:4.4.1.15]	NA	NA	NA	NA	NA	NA	NA	kofam
UniClust90_LNNBLCJK01500	NA	NA	K05396	D-cysteine desulfhydrase [EC:4.4.1.15]	NA	NA	NA	NA	NA	NA	NA	kofam
UniClust90_EAEANFJG00066	NA	NA	K05396	D-cysteine desulfhydrase [EC:4.4.1.15]	NA	NA	NA	NA	NA	NA	NA	kofam
UniRef90_E2NQZ8	NA	NA	K17950	L-cysteate sulfo-lyase [EC:4.4.1.25]	NA	NA	NA	NA	NA	NA	NA	kofam
UniClust90_CJLFAIIO00844	NA	NA	K05396	D-cysteine desulfhydrase [EC:4.4.1.15]	NA	NA	NA	NA	NA	NA	NA	kofam
UniClust90_FBOCPEIH01316	NA	NA	K05396	D-cysteine desulfhydrase [EC:4.4.1.15]	NA	NA	NA	NA	NA	NA	NA	kofam
UniRef90_E2NQZ9	NA	NA	K01505	1-aminocyclopropane-1-carboxylate deaminase [EC:3.5.99.7]	NA	NA	NA	NA	NA	NA	NA	kofam
UniClust90_PDMBJFBH00825	NA	NA	K01505	1-aminocyclopropane-1-carboxylate deaminase [EC:3.5.99.7]	NA	NA	NA	NA	NA	NA	NA	kofam
UniRef90_A0A1D2WUR0	NA	NA	K01507	inorganic pyrophosphatase [EC:3.6.1.1]	NA	NA	NA	NA	NA	NA	NA	kofam
UniRef90_A0A3D1RLB0	NA	NA	K01507	inorganic pyrophosphatase [EC:3.6.1.1]	NA	NA	NA	NA	NA	NA	NA	kofam
UniRef90_A0A174IIJ2	NA	NA	K01512	acylphosphatase [EC:3.6.1.7]	NA	NA	NA	NA	NA	NA	NA	kofam
UniClust90_MNMEEBBH01812	NA	NA	K01512	acylphosphatase [EC:3.6.1.7]	NA	NA	NA	NA	NA	NA	NA	kofam
UniRef90_V8CEF8	NA	NA	K01512	acylphosphatase [EC:3.6.1.7]	NA	NA	NA	NA	NA	NA	NA	kofam
UniClust90_NGEEKJGI01550	NA	NA	K01512	acylphosphatase [EC:3.6.1.7]	NA	NA	NA	NA	NA	NA	NA	kofam
UniRef90_A0A174K147	NA	NA	K01514	exopolyphosphatase [EC:3.6.1.11]	NA	NA	NA	NA	NA	NA	NA	kofam
UniClust90_NFCCFFHH00614	NA	NA	K01514	exopolyphosphatase [EC:3.6.1.11]	NA	NA	NA	NA	NA	NA	NA	kofam
UniClust90_AFOGCOIL02047	NA	NA	K01514	exopolyphosphatase [EC:3.6.1.11]	NA	NA	NA	NA	NA	NA	NA	kofam
UniClust90_DBFJEKBM01589	NA	NA	K01514	exopolyphosphatase [EC:3.6.1.11]	NA	NA	NA	NA	NA	NA	NA	kofam
UniRef90_A0A174M908	NA	NA	K01515	ADP-ribose pyrophosphatase [EC:3.6.1.13 3.6.1.-]	NA	NA	NA	NA	NA	NA	NA	kofam
UniClust90_DEIINBNK01163	NA	NA	K01515	ADP-ribose pyrophosphatase [EC:3.6.1.13 3.6.1.-]	NA	NA	NA	NA	NA	NA	NA	kofam
UniClust90_HOCMJEIF01463	NA	NA	K01515	ADP-ribose pyrophosphatase [EC:3.6.1.13 3.6.1.-]	NA	NA	NA	NA	NA	NA	NA	kofam
UniRef90_A0A1Q6L9K8	NA	NA	K01515	ADP-ribose pyrophosphatase [EC:3.6.1.13 3.6.1.-]	NA	NA	NA	NA	NA	NA	NA	kofam
UniClust90_CEOFPBHF01611	NA	NA	K01515	ADP-ribose pyrophosphatase [EC:3.6.1.13 3.6.1.-]	NA	NA	NA	NA	NA	NA	NA	kofam
UniClust90_PJHCNDKG01851	NA	NA	K01515	ADP-ribose pyrophosphatase [EC:3.6.1.13 3.6.1.-]	NA	NA	NA	NA	NA	NA	NA	kofam
UniClust90_FODJBODK00995	NA	NA	K01515	ADP-ribose pyrophosphatase [EC:3.6.1.13 3.6.1.-]	NA	NA	NA	NA	NA	NA	NA	kofam
UniClust90_GKLOAJGP01411	NA	NA	K01515	ADP-ribose pyrophosphatase [EC:3.6.1.13 3.6.1.-]	NA	NA	NA	NA	NA	NA	NA	kofam
UniRef90_A0A174IHU7	NA	NA	K01518	bis(5'-nucleosidyl)-tetraphosphatase [EC:3.6.1.17]	NA	NA	NA	NA	NA	NA	NA	kofam
UniClust90_IOPNIFAG01250	NA	NA	K01515	ADP-ribose pyrophosphatase [EC:3.6.1.13 3.6.1.-]	NA	NA	NA	NA	NA	NA	NA	kofam
UniRef90_UPI0008A60B8D	NA	NA	K01518	bis(5'-nucleosidyl)-tetraphosphatase [EC:3.6.1.17]	NA	NA	NA	NA	NA	NA	NA	kofam
UniRef90_A0A174YSB1	NA	NA	K01518	bis(5'-nucleosidyl)-tetraphosphatase [EC:3.6.1.17]	NA	NA	NA	NA	NA	NA	NA	kofam
UniRef90_E2NNE9	NA	NA	K01519	XTP/dITP diphosphohydrolase [EC:3.6.1.66]	NA	NA	NA	NA	NA	NA	NA	kofam
UniClust90_JGMHDJBD01417	NA	NA	K01519	XTP/dITP diphosphohydrolase [EC:3.6.1.66]	NA	NA	NA	NA	NA	NA	NA	kofam
UniClust90_CFLDHEFF00442	NA	NA	K01519	XTP/dITP diphosphohydrolase [EC:3.6.1.66]	NA	NA	NA	NA	NA	NA	NA	kofam
UniClust90_HBPPABAO00422	NA	NA	K01519	XTP/dITP diphosphohydrolase [EC:3.6.1.66]	NA	NA	NA	NA	NA	NA	NA	kofam
UniClust90_HHDLEMPE01175	NA	NA	K01520	dUTP diphosphatase [EC:3.6.1.23]	NA	NA	NA	NA	NA	NA	NA	kofam
UniClust90_IAFJNPPP00228	NA	NA	K01520	dUTP diphosphatase [EC:3.6.1.23]	NA	NA	NA	NA	NA	NA	NA	kofam
UniClust90_EEJPCAFH00990	NA	NA	K01520	dUTP diphosphatase [EC:3.6.1.23]	NA	NA	NA	NA	NA	NA	NA	kofam
UniClust90_IBDFAEFM00089	NA	NA	K01520	dUTP diphosphatase [EC:3.6.1.23]	NA	NA	NA	NA	NA	NA	NA	kofam
UniRef90_A0A0E9EL53	NA	NA	K01520	dUTP diphosphatase [EC:3.6.1.23]	NA	NA	NA	NA	NA	NA	NA	kofam
UniClust90_OJLCODLN01001	NA	NA	K26406	Rudiviridae probable dUTP diphosphatase [EC:3.6.1.23]	NA	NA	NA	NA	NA	NA	NA	kofam
UniClust90_CELCCCDM00063	NA	NA	K26406	Rudiviridae probable dUTP diphosphatase [EC:3.6.1.23]	NA	NA	NA	NA	NA	NA	NA	kofam
UniClust90_GEJBDMIF01508	NA	NA	K01520	dUTP diphosphatase [EC:3.6.1.23]	NA	NA	NA	NA	NA	NA	NA	kofam
UniClust90_MONINNOP01614	NA	NA	K01520	dUTP diphosphatase [EC:3.6.1.23]	NA	NA	NA	NA	NA	NA	NA	kofam
UniRef90_E2NU23	NA	NA	K01520	dUTP diphosphatase [EC:3.6.1.23]	NA	NA	NA	NA	NA	NA	NA	kofam
UniClust90_OFOPNBON00396	NA	NA	K01520	dUTP diphosphatase [EC:3.6.1.23]	NA	NA	NA	NA	NA	NA	NA	kofam
UniClust90_MBCGNAAP00041	NA	NA	K01520	dUTP diphosphatase [EC:3.6.1.23]	NA	NA	NA	NA	NA	NA	NA	kofam
UniClust90_ICJFDNIL02144	NA	NA	K01520	dUTP diphosphatase [EC:3.6.1.23]	NA	NA	NA	NA	NA	NA	NA	kofam
UniClust90_KHIKDKPK00899	NA	NA	K26406	Rudiviridae probable dUTP diphosphatase [EC:3.6.1.23]	NA	NA	NA	NA	NA	NA	NA	kofam
UniRef90_R7CRU7	NA	NA	K01520	dUTP diphosphatase [EC:3.6.1.23]	NA	NA	NA	NA	NA	NA	NA	kofam
UniRef90_A0A173ZVR9	NA	NA	K01520	dUTP diphosphatase [EC:3.6.1.23]	NA	NA	NA	NA	NA	NA	NA	kofam
UniRef90_A0A417B8M3	NA	NA	K01520	dUTP diphosphatase [EC:3.6.1.23]	NA	NA	NA	NA	NA	NA	NA	kofam
UniClust90_IDOMNEEH00173	NA	NA	K01520	dUTP diphosphatase [EC:3.6.1.23]	NA	NA	NA	NA	NA	NA	NA	kofam
UniClust90_PODFEEEP00223	NA	NA	K01520	dUTP diphosphatase [EC:3.6.1.23]	NA	NA	NA	NA	NA	NA	NA	kofam
UniClust90_KLOMPBBP00356	NA	NA	K01520	dUTP diphosphatase [EC:3.6.1.23]	NA	NA	NA	NA	NA	NA	NA	kofam
UniClust90_PDKJPCBC01345	NA	NA	K01520	dUTP diphosphatase [EC:3.6.1.23]	NA	NA	NA	NA	NA	NA	NA	kofam
UniClust90_IAFJNPPP00307	NA	NA	K01520	dUTP diphosphatase [EC:3.6.1.23]	NA	NA	NA	NA	NA	NA	NA	kofam
UniClust90_KLOMPBBP00062	NA	NA	K01520	dUTP diphosphatase [EC:3.6.1.23]	NA	NA	NA	NA	NA	NA	NA	kofam
UniClust90_NMLOKJKF01552	NA	NA	K01520	dUTP diphosphatase [EC:3.6.1.23]	NA	NA	NA	NA	NA	NA	NA	kofam
UniClust90_GHHNHGDJ00946	NA	NA	K01520	dUTP diphosphatase [EC:3.6.1.23]	NA	NA	NA	NA	NA	NA	NA	kofam
UniClust90_FPJEPAPA00684	NA	NA	K01520	dUTP diphosphatase [EC:3.6.1.23]	NA	NA	NA	NA	NA	NA	NA	kofam
UniClust90_OLCDIKCP01164	NA	NA	K01520	dUTP diphosphatase [EC:3.6.1.23]	NA	NA	NA	NA	NA	NA	NA	kofam
UniRef90_A0A374QQH2	NA	NA	K01520	dUTP diphosphatase [EC:3.6.1.23]	NA	NA	NA	NA	NA	NA	NA	kofam
UniClust90_DFDALMJB00031	NA	NA	K01520	dUTP diphosphatase [EC:3.6.1.23]	NA	NA	NA	NA	NA	NA	NA	kofam
UniClust90_OKEDFBIA00773	NA	NA	K01520	dUTP diphosphatase [EC:3.6.1.23]	NA	NA	NA	NA	NA	NA	NA	kofam
UniClust90_DEIINBNK00690	NA	NA	K01525	bis(5'-nucleosyl)-tetraphosphatase (symmetrical) [EC:3.6.1.41]	NA	NA	NA	NA	NA	NA	NA	kofam
UniRef90_A0A174JNC0	NA	NA	K01525	bis(5'-nucleosyl)-tetraphosphatase (symmetrical) [EC:3.6.1.41]	NA	NA	NA	NA	NA	NA	NA	kofam
UniClust90_IDOMNEEH00040	NA	NA	K01525	bis(5'-nucleosyl)-tetraphosphatase (symmetrical) [EC:3.6.1.41]	NA	NA	NA	NA	NA	NA	NA	kofam
UniClust90_IAFJNPPP00350	NA	NA	K01525	bis(5'-nucleosyl)-tetraphosphatase (symmetrical) [EC:3.6.1.41]	NA	NA	NA	NA	NA	NA	NA	kofam
UniClust90_MCOFLHOI01683	NA	NA	K01525	bis(5'-nucleosyl)-tetraphosphatase (symmetrical) [EC:3.6.1.41]	NA	NA	NA	NA	NA	NA	NA	kofam
UniClust90_PLFKKJKE00749	NA	NA	K01525	bis(5'-nucleosyl)-tetraphosphatase (symmetrical) [EC:3.6.1.41]	NA	NA	NA	NA	NA	NA	NA	kofam
UniClust90_IBDFAEFM00192	NA	NA	K01525	bis(5'-nucleosyl)-tetraphosphatase (symmetrical) [EC:3.6.1.41]	NA	NA	NA	NA	NA	NA	NA	kofam
UniClust90_EGCAEHLO00103	NA	NA	K01537	P-type Ca2+ transporter type 2C [EC:7.2.2.10]	NA	NA	NA	NA	NA	NA	NA	kofam
UniClust90_JJNBADON01586	NA	NA	K01537	P-type Ca2+ transporter type 2C [EC:7.2.2.10]	NA	NA	NA	NA	NA	NA	NA	kofam
UniClust90_FPJEPAPA00994	NA	NA	K01537	P-type Ca2+ transporter type 2C [EC:7.2.2.10]	NA	NA	NA	NA	NA	NA	NA	kofam
UniClust90_PCIDMMEA01885	NA	NA	K01534	Zn2+/Cd2+-exporting ATPase [EC:7.2.2.12 7.2.2.21]	NA	NA	NA	NA	NA	NA	NA	kofam
UniClust90_NFGIACEK01987	NA	NA	K01531	P-type Mg2+ transporter [EC:7.2.2.14]	NA	NA	NA	NA	NA	NA	NA	kofam
UniRef90_A0A174GS90	NA	NA	K12953	cation-transporting P-type ATPase F [EC:7.2.2.-]	NA	NA	NA	NA	NA	NA	NA	kofam
UniClust90_GJOJHOOB00728	NA	NA	K01534	Zn2+/Cd2+-exporting ATPase [EC:7.2.2.12 7.2.2.21]	NA	NA	NA	NA	NA	NA	NA	kofam
UniRef90_A0A1C6L4J7	NA	NA	K01537	P-type Ca2+ transporter type 2C [EC:7.2.2.10]	NA	NA	NA	NA	NA	NA	NA	kofam
UniClust90_ENJGCDOB01245	NA	NA	K01537	P-type Ca2+ transporter type 2C [EC:7.2.2.10]	NA	NA	NA	NA	NA	NA	NA	kofam
UniClust90_IMAJOAGN00646	NA	NA	K01539	sodium/potassium-transporting ATPase subunit alpha [EC:7.2.2.13]	NA	NA	NA	NA	NA	NA	NA	kofam
UniRef90_A0A414ZR35	NA	NA	K01537	P-type Ca2+ transporter type 2C [EC:7.2.2.10]	NA	NA	NA	NA	NA	NA	NA	kofam
UniRef90_A0A173ZZV1	NA	NA	K01537	P-type Ca2+ transporter type 2C [EC:7.2.2.10]	NA	NA	NA	NA	NA	NA	NA	kofam
UniClust90_AMCLINBM00887	NA	NA	K12952	cation-transporting P-type ATPase E [EC:7.2.2.-]	NA	NA	NA	NA	NA	NA	NA	kofam
UniClust90_OHOANLNG01304	NA	NA	K01537	P-type Ca2+ transporter type 2C [EC:7.2.2.10]	NA	NA	NA	NA	NA	NA	NA	kofam
UniClust90_HAKMNLGP01610	NA	NA	K01537	P-type Ca2+ transporter type 2C [EC:7.2.2.10]	NA	NA	NA	NA	NA	NA	NA	kofam
UniClust90_ONHNMDHH00391	NA	NA	K01537	P-type Ca2+ transporter type 2C [EC:7.2.2.10]	NA	NA	NA	NA	NA	NA	NA	kofam
UniClust90_MINLIIAP00829	NA	NA	K01537	P-type Ca2+ transporter type 2C [EC:7.2.2.10]	NA	NA	NA	NA	NA	NA	NA	kofam
UniClust90_EALMNNMD01677	NA	NA	K12952	cation-transporting P-type ATPase E [EC:7.2.2.-]	NA	NA	NA	NA	NA	NA	NA	kofam
UniRef90_R7GMY6	NA	NA	K12952	cation-transporting P-type ATPase E [EC:7.2.2.-]	NA	NA	NA	NA	NA	NA	NA	kofam
UniRef90_A0A174KVK2	NA	NA	K01533	P-type Cu2+ transporter [EC:7.2.2.9]	NA	NA	NA	NA	NA	NA	NA	kofam
UniRef90_A0A0Z8NLZ9	NA	NA	K01533	P-type Cu2+ transporter [EC:7.2.2.9]	NA	NA	NA	NA	NA	NA	NA	kofam
UniClust90_PNNCBLNL00992	NA	NA	K01534	Zn2+/Cd2+-exporting ATPase [EC:7.2.2.12 7.2.2.21]	NA	NA	NA	NA	NA	NA	NA	kofam
UniRef90_A0A174PYT2	NA	NA	K01534	Zn2+/Cd2+-exporting ATPase [EC:7.2.2.12 7.2.2.21]	NA	NA	NA	NA	NA	NA	NA	kofam
UniClust90_CLGJOHIO01494	NA	NA	K01539	sodium/potassium-transporting ATPase subunit alpha [EC:7.2.2.13]	NA	NA	NA	NA	NA	NA	NA	kofam
UniRef90_A0A373YBA4	NA	NA	K01533	P-type Cu2+ transporter [EC:7.2.2.9]	NA	NA	NA	NA	NA	NA	NA	kofam
UniRef90_R7GKC6	NA	NA	K12950	manganese-transporting P-type ATPase C [EC:7.2.2.22]	NA	NA	NA	NA	NA	NA	NA	kofam
UniClust90_LLBNDHEG01016	NA	NA	K12950	manganese-transporting P-type ATPase C [EC:7.2.2.22]	NA	NA	NA	NA	NA	NA	NA	kofam
UniClust90_HAKMNLGP01611	NA	NA	K01535	H+-transporting ATPase [EC:7.1.2.1]	NA	NA	NA	NA	NA	NA	NA	kofam
UniClust90_HAKMNLGP00278	NA	NA	K01534	Zn2+/Cd2+-exporting ATPase [EC:7.2.2.12 7.2.2.21]	NA	NA	NA	NA	NA	NA	NA	kofam
UniClust90_EGCAEHLO01813	NA	NA	K01533	P-type Cu2+ transporter [EC:7.2.2.9]	NA	NA	NA	NA	NA	NA	NA	kofam
UniClust90_KGINIOAE00072	NA	NA	K01533	P-type Cu2+ transporter [EC:7.2.2.9]	NA	NA	NA	NA	NA	NA	NA	kofam
UniClust90_OCBIFIHE00354	NA	NA	K01539	sodium/potassium-transporting ATPase subunit alpha [EC:7.2.2.13]	NA	NA	NA	NA	NA	NA	NA	kofam
UniClust90_CFLDHEFF00861	NA	NA	K01535	H+-transporting ATPase [EC:7.1.2.1]	NA	NA	NA	NA	NA	NA	NA	kofam
UniRef90_E2NSA9	NA	NA	K01534	Zn2+/Cd2+-exporting ATPase [EC:7.2.2.12 7.2.2.21]	NA	NA	NA	NA	NA	NA	NA	kofam
UniClust90_BLDHCELA01547	NA	NA	K01537	P-type Ca2+ transporter type 2C [EC:7.2.2.10]	NA	NA	NA	NA	NA	NA	NA	kofam
UniClust90_DDHNDCCN00847	NA	NA	K01531	P-type Mg2+ transporter [EC:7.2.2.14]	NA	NA	NA	NA	NA	NA	NA	kofam
UniClust90_GMKNMILO02499	NA	NA	K01531	P-type Mg2+ transporter [EC:7.2.2.14]	NA	NA	NA	NA	NA	NA	NA	kofam
UniRef90_A0A3D4J772	NA	NA	K01539	sodium/potassium-transporting ATPase subunit alpha [EC:7.2.2.13]	NA	NA	NA	NA	NA	NA	NA	kofam
UniClust90_NODEFGCE02348	NA	NA	K01537	P-type Ca2+ transporter type 2C [EC:7.2.2.10]	NA	NA	NA	NA	NA	NA	NA	kofam
UniClust90_KKAMDPEI00849	NA	NA	K01537	P-type Ca2+ transporter type 2C [EC:7.2.2.10]	NA	NA	NA	NA	NA	NA	NA	kofam
UniClust90_DDHNDCCN00280	NA	NA	K01539	sodium/potassium-transporting ATPase subunit alpha [EC:7.2.2.13]	NA	NA	NA	NA	NA	NA	NA	kofam
UniClust90_CLGJOHIO01371	NA	NA	K01535	H+-transporting ATPase [EC:7.1.2.1]	NA	NA	NA	NA	NA	NA	NA	kofam
UniClust90_PLFKKJKE00496	NA	NA	K01531	P-type Mg2+ transporter [EC:7.2.2.14]	NA	NA	NA	NA	NA	NA	NA	kofam
UniClust90_BEJAIMED00622	NA	NA	K01537	P-type Ca2+ transporter type 2C [EC:7.2.2.10]	NA	NA	NA	NA	NA	NA	NA	kofam
UniClust90_OCMFGBFD00644	NA	NA	K01531	P-type Mg2+ transporter [EC:7.2.2.14]	NA	NA	NA	NA	NA	NA	NA	kofam
UniClust90_HAKMNLGP01112	NA	NA	K01537	P-type Ca2+ transporter type 2C [EC:7.2.2.10]	NA	NA	NA	NA	NA	NA	NA	kofam
UniClust90_PDJKHFDO01314	NA	NA	K01537	P-type Ca2+ transporter type 2C [EC:7.2.2.10]	NA	NA	NA	NA	NA	NA	NA	kofam
UniClust90_OHOANLNG01057	NA	NA	K01535	H+-transporting ATPase [EC:7.1.2.1]	NA	NA	NA	NA	NA	NA	NA	kofam
UniClust90_LCHACAOH01146	NA	NA	K01537	P-type Ca2+ transporter type 2C [EC:7.2.2.10]	NA	NA	NA	NA	NA	NA	NA	kofam
UniClust90_LAMJKIFC01431	NA	NA	K01537	P-type Ca2+ transporter type 2C [EC:7.2.2.10]	NA	NA	NA	NA	NA	NA	NA	kofam
UniClust90_HAKMNLGP02300	NA	NA	K01535	H+-transporting ATPase [EC:7.1.2.1]	NA	NA	NA	NA	NA	NA	NA	kofam
UniClust90_LLJBBNBG01447	NA	NA	K01537	P-type Ca2+ transporter type 2C [EC:7.2.2.10]	NA	NA	NA	NA	NA	NA	NA	kofam
UniRef90_A0A174HWM0	NA	NA	K01537	P-type Ca2+ transporter type 2C [EC:7.2.2.10]	NA	NA	NA	NA	NA	NA	NA	kofam
UniClust90_JBCNKAOE01161	NA	NA	K01535	H+-transporting ATPase [EC:7.1.2.1]	NA	NA	NA	NA	NA	NA	NA	kofam
UniClust90_GJIBPJMP00931	NA	NA	K01535	H+-transporting ATPase [EC:7.1.2.1]	NA	NA	NA	NA	NA	NA	NA	kofam
UniClust90_NCKAONHC00604	NA	NA	K01537	P-type Ca2+ transporter type 2C [EC:7.2.2.10]	NA	NA	NA	NA	NA	NA	NA	kofam
UniClust90_OHOANLNG01741	NA	NA	K01534	Zn2+/Cd2+-exporting ATPase [EC:7.2.2.12 7.2.2.21]	NA	NA	NA	NA	NA	NA	NA	kofam
UniClust90_LOHPBJFH00109	NA	NA	K01535	H+-transporting ATPase [EC:7.1.2.1]	NA	NA	NA	NA	NA	NA	NA	kofam
UniRef90_A0A174HT19	NA	NA	K01534	Zn2+/Cd2+-exporting ATPase [EC:7.2.2.12 7.2.2.21]	NA	NA	NA	NA	NA	NA	NA	kofam
UniClust90_HAKMNLGP02301	NA	NA	K01534	Zn2+/Cd2+-exporting ATPase [EC:7.2.2.12 7.2.2.21]	NA	NA	NA	NA	NA	NA	NA	kofam
UniClust90_MPIAEGAO00379	NA	NA	K01534	Zn2+/Cd2+-exporting ATPase [EC:7.2.2.12 7.2.2.21]	NA	NA	NA	NA	NA	NA	NA	kofam
UniClust90_MJEEGOCG00944	NA	NA	K01534	Zn2+/Cd2+-exporting ATPase [EC:7.2.2.12 7.2.2.21]	NA	NA	NA	NA	NA	NA	NA	kofam
UniClust90_HMHIBBFA00071	NA	NA	K01534	Zn2+/Cd2+-exporting ATPase [EC:7.2.2.12 7.2.2.21]	NA	NA	NA	NA	NA	NA	NA	kofam
UniClust90_COEOOBGB00685	NA	NA	K01537	P-type Ca2+ transporter type 2C [EC:7.2.2.10]	NA	NA	NA	NA	NA	NA	NA	kofam
UniClust90_EALMNNMD01269	NA	NA	K01537	P-type Ca2+ transporter type 2C [EC:7.2.2.10]	NA	NA	NA	NA	NA	NA	NA	kofam
UniClust90_NOHGFPEP00901	NA	NA	K01537	P-type Ca2+ transporter type 2C [EC:7.2.2.10]	NA	NA	NA	NA	NA	NA	NA	kofam
UniRef90_E2NUF8	NA	NA	K01556	kynureninase [EC:3.7.1.3]	NA	NA	NA	NA	NA	NA	NA	kofam
UniClust90_IEDENACF00450	NA	NA	K01556	kynureninase [EC:3.7.1.3]	NA	NA	NA	NA	NA	NA	NA	kofam
UniClust90_ABNNLOGA01727	NA	NA	K07025	putative hydrolase of the HAD superfamily	NA	NA	NA	NA	NA	NA	NA	kofam
UniClust90_GFOPHCKC00201	NA	NA	K01560	2-haloacid dehalogenase [EC:3.8.1.2]	NA	NA	NA	NA	NA	NA	NA	kofam
UniClust90_BGBONNAL00451	NA	NA	K01560	2-haloacid dehalogenase [EC:3.8.1.2]	NA	NA	NA	NA	NA	NA	NA	kofam
UniRef90_A0A174I9L3	NA	NA	K01560	2-haloacid dehalogenase [EC:3.8.1.2]	NA	NA	NA	NA	NA	NA	NA	kofam
UniRef90_A0A174H706	NA	NA	K20862	FMN hydrolase / 5-amino-6-(5-phospho-D-ribitylamino)uracil phosphatase [EC:3.1.3.102 3.1.3.104]	NA	NA	NA	NA	NA	NA	NA	kofam
UniRef90_A0A174L565	NA	NA	K22292	N-acetyl-D-muramate 6-phosphate phosphatase [EC:3.1.3.105]	NA	NA	NA	NA	NA	NA	NA	kofam
UniRef90_A0A1C5PM05	NA	NA	K22292	N-acetyl-D-muramate 6-phosphate phosphatase [EC:3.1.3.105]	NA	NA	NA	NA	NA	NA	NA	kofam
UniRef90_A0A174GWT6	NA	NA	K01560	2-haloacid dehalogenase [EC:3.8.1.2]	NA	NA	NA	NA	NA	NA	NA	kofam
UniRef90_T4N2G8	NA	NA	K22292	N-acetyl-D-muramate 6-phosphate phosphatase [EC:3.1.3.105]	NA	NA	NA	NA	NA	NA	NA	kofam
UniClust90_JPOLAJEF00073	NA	NA	K22292	N-acetyl-D-muramate 6-phosphate phosphatase [EC:3.1.3.105]	NA	NA	NA	NA	NA	NA	NA	kofam
UniClust90_PODFEEEP00109	NA	NA	K01560	2-haloacid dehalogenase [EC:3.8.1.2]	NA	NA	NA	NA	NA	NA	NA	kofam
UniRef90_R7GM67	NA	NA	K01560	2-haloacid dehalogenase [EC:3.8.1.2]	NA	NA	NA	NA	NA	NA	NA	kofam
UniClust90_PELALGLF01211	NA	NA	K01560	2-haloacid dehalogenase [EC:3.8.1.2]	NA	NA	NA	NA	NA	NA	NA	kofam
UniClust90_AEIFJILG01483	NA	NA	K01560	2-haloacid dehalogenase [EC:3.8.1.2]	NA	NA	NA	NA	NA	NA	NA	kofam
UniRef90_A0A174N3I2	NA	NA	K01560	2-haloacid dehalogenase [EC:3.8.1.2]	NA	NA	NA	NA	NA	NA	NA	kofam
UniRef90_A0A174GF15	NA	NA	K22292	N-acetyl-D-muramate 6-phosphate phosphatase [EC:3.1.3.105]	NA	NA	NA	NA	NA	NA	NA	kofam
UniClust90_JBJBENLG01439	NA	NA	K01560	2-haloacid dehalogenase [EC:3.8.1.2]	NA	NA	NA	NA	NA	NA	NA	kofam
UniClust90_LPONGDPL00522	NA	NA	K22292	N-acetyl-D-muramate 6-phosphate phosphatase [EC:3.1.3.105]	NA	NA	NA	NA	NA	NA	NA	kofam
UniClust90_EKNLPIGD01065	NA	NA	K20862	FMN hydrolase / 5-amino-6-(5-phospho-D-ribitylamino)uracil phosphatase [EC:3.1.3.102 3.1.3.104]	NA	NA	NA	NA	NA	NA	NA	kofam
UniRef90_E2NVK1	NA	NA	K01560	2-haloacid dehalogenase [EC:3.8.1.2]	NA	NA	NA	NA	NA	NA	NA	kofam
UniRef90_A0A174LQG0	NA	NA	K01560	2-haloacid dehalogenase [EC:3.8.1.2]	NA	NA	NA	NA	NA	NA	NA	kofam
UniRef90_A0A1C5VN96	NA	NA	K01560	2-haloacid dehalogenase [EC:3.8.1.2]	NA	NA	NA	NA	NA	NA	NA	kofam
UniClust90_PJMMNGII00752	NA	NA	K01560	2-haloacid dehalogenase [EC:3.8.1.2]	NA	NA	NA	NA	NA	NA	NA	kofam
UniRef90_A0A174I5N1	NA	NA	K01560	2-haloacid dehalogenase [EC:3.8.1.2]	NA	NA	NA	NA	NA	NA	NA	kofam
UniRef90_R7NCU2	NA	NA	K22292	N-acetyl-D-muramate 6-phosphate phosphatase [EC:3.1.3.105]	NA	NA	NA	NA	NA	NA	NA	kofam
UniClust90_BBODJGOJ00843	NA	NA	K01560	2-haloacid dehalogenase [EC:3.8.1.2]	NA	NA	NA	NA	NA	NA	NA	kofam
UniRef90_R5Q888	NA	NA	K01560	2-haloacid dehalogenase [EC:3.8.1.2]	NA	NA	NA	NA	NA	NA	NA	kofam
UniRef90_B7CD75	NA	NA	K22292	N-acetyl-D-muramate 6-phosphate phosphatase [EC:3.1.3.105]	NA	NA	NA	NA	NA	NA	NA	kofam
UniRef90_R7GLA5	NA	NA	K01560	2-haloacid dehalogenase [EC:3.8.1.2]	NA	NA	NA	NA	NA	NA	NA	kofam
UniClust90_KLMALOAC01280	NA	NA	K01560	2-haloacid dehalogenase [EC:3.8.1.2]	NA	NA	NA	NA	NA	NA	NA	kofam
UniClust90_CLGCNMLL00540	NA	NA	K01560	2-haloacid dehalogenase [EC:3.8.1.2]	NA	NA	NA	NA	NA	NA	NA	kofam
UniRef90_A5Z609	NA	NA	K01560	2-haloacid dehalogenase [EC:3.8.1.2]	NA	NA	NA	NA	NA	NA	NA	kofam
UniRef90_A0A415PME5	NA	NA	K22292	N-acetyl-D-muramate 6-phosphate phosphatase [EC:3.1.3.105]	NA	NA	NA	NA	NA	NA	NA	kofam
UniClust90_GDKPFBHF00821	NA	NA	K22292	N-acetyl-D-muramate 6-phosphate phosphatase [EC:3.1.3.105]	NA	NA	NA	NA	NA	NA	NA	kofam
UniRef90_E2NQV4	NA	NA	K01652	acetolactate synthase I/II/III large subunit [EC:2.2.1.6]	NA	NA	NA	NA	NA	NA	NA	kofam
UniClust90_GMIGEDGL00904	NA	NA	K01652	acetolactate synthase I/II/III large subunit [EC:2.2.1.6]	NA	NA	NA	NA	NA	NA	NA	kofam
UniClust90_BJGIALIL00002	NA	NA	K01652	acetolactate synthase I/II/III large subunit [EC:2.2.1.6]	NA	NA	NA	NA	NA	NA	NA	kofam
UniClust90_BCNCKIHP00820	NA	NA	K01568	pyruvate decarboxylase [EC:4.1.1.1]	NA	NA	NA	NA	NA	NA	NA	kofam
UniClust90_OADDMOHM00339	NA	NA	K01568	pyruvate decarboxylase [EC:4.1.1.1]	NA	NA	NA	NA	NA	NA	NA	kofam
UniClust90_PJHCNDKG02025	NA	NA	K01568	pyruvate decarboxylase [EC:4.1.1.1]	NA	NA	NA	NA	NA	NA	NA	kofam
UniClust90_NDBAECLO00748	NA	NA	K01568	pyruvate decarboxylase [EC:4.1.1.1]	NA	NA	NA	NA	NA	NA	NA	kofam
UniRef90_A0A174IEZ7	NA	NA	K01586	diaminopimelate decarboxylase [EC:4.1.1.20]	NA	NA	NA	NA	NA	NA	NA	kofam
UniClust90_ILOKLKPG01332	NA	NA	K01581	ornithine decarboxylase [EC:4.1.1.17]	NA	NA	NA	NA	NA	NA	NA	kofam
UniClust90_MEBHNODJ01753	NA	NA	K01581	ornithine decarboxylase [EC:4.1.1.17]	NA	NA	NA	NA	NA	NA	NA	kofam
UniClust90_IIAEBPHF00011	NA	NA	K01581	ornithine decarboxylase [EC:4.1.1.17]	NA	NA	NA	NA	NA	NA	NA	kofam
UniClust90_HMHIBBFA01053	NA	NA	K01581	ornithine decarboxylase [EC:4.1.1.17]	NA	NA	NA	NA	NA	NA	NA	kofam
UniClust90_LKNJNLLG00168	NA	NA	K01581	ornithine decarboxylase [EC:4.1.1.17]	NA	NA	NA	NA	NA	NA	NA	kofam
UniRef90_E2NSA0	NA	NA	K01581	ornithine decarboxylase [EC:4.1.1.17]	NA	NA	NA	NA	NA	NA	NA	kofam
UniClust90_HAAEPAOG00492	NA	NA	K01586	diaminopimelate decarboxylase [EC:4.1.1.20]	NA	NA	NA	NA	NA	NA	NA	kofam
UniClust90_EBJIBHJN00299	NA	NA	K01581	ornithine decarboxylase [EC:4.1.1.17]	NA	NA	NA	NA	NA	NA	NA	kofam
UniClust90_PPCOCEMJ00044	NA	NA	K01586	diaminopimelate decarboxylase [EC:4.1.1.20]	NA	NA	NA	NA	NA	NA	NA	kofam
UniClust90_MONINNOP01495	NA	NA	K01586	diaminopimelate decarboxylase [EC:4.1.1.20]	NA	NA	NA	NA	NA	NA	NA	kofam
UniClust90_FOFHBCEN02020	NA	NA	K01586	diaminopimelate decarboxylase [EC:4.1.1.20]	NA	NA	NA	NA	NA	NA	NA	kofam
UniClust90_ECFJGHHK00266	NA	NA	K01586	diaminopimelate decarboxylase [EC:4.1.1.20]	NA	NA	NA	NA	NA	NA	NA	kofam
UniClust90_EBJIBHJN00300	NA	NA	K01586	diaminopimelate decarboxylase [EC:4.1.1.20]	NA	NA	NA	NA	NA	NA	NA	kofam
UniRef90_A0A174KCI3	NA	NA	K01923	phosphoribosylaminoimidazole-succinocarboxamide synthase [EC:6.3.2.6]	NA	NA	NA	NA	NA	NA	NA	kofam
UniClust90_KGINIOAE00118	NA	NA	K01923	phosphoribosylaminoimidazole-succinocarboxamide synthase [EC:6.3.2.6]	NA	NA	NA	NA	NA	NA	NA	kofam
UniClust90_HCMNEKDA00929	NA	NA	K01923	phosphoribosylaminoimidazole-succinocarboxamide synthase [EC:6.3.2.6]	NA	NA	NA	NA	NA	NA	NA	kofam
UniRef90_E2NW27	NA	NA	K01587	phosphoribosylaminoimidazole carboxylase / phosphoribosylaminoimidazole-succinocarboxamide synthase [EC:4.1.1.21 6.3.2.6]	NA	NA	NA	NA	NA	NA	NA	kofam
UniClust90_OODNJOLC01510	NA	NA	K01587	phosphoribosylaminoimidazole carboxylase / phosphoribosylaminoimidazole-succinocarboxamide synthase [EC:4.1.1.21 6.3.2.6]	NA	NA	NA	NA	NA	NA	NA	kofam
UniClust90_NJBBJOAM00440	NA	NA	K01591	orotidine-5'-phosphate decarboxylase [EC:4.1.1.23]	NA	NA	NA	NA	NA	NA	NA	kofam
UniRef90_E2NR42	NA	NA	K01591	orotidine-5'-phosphate decarboxylase [EC:4.1.1.23]	NA	NA	NA	NA	NA	NA	NA	kofam
UniRef90_B7CDN8	NA	NA	K01591	orotidine-5'-phosphate decarboxylase [EC:4.1.1.23]	NA	NA	NA	NA	NA	NA	NA	kofam
UniClust90_DPJAKCDO01205	NA	NA	K01591	orotidine-5'-phosphate decarboxylase [EC:4.1.1.23]	NA	NA	NA	NA	NA	NA	NA	kofam
UniRef90_A0A174H514	NA	NA	K01591	orotidine-5'-phosphate decarboxylase [EC:4.1.1.23]	NA	NA	NA	NA	NA	NA	NA	kofam
UniClust90_ACHGKANP01133	NA	NA	K01591	orotidine-5'-phosphate decarboxylase [EC:4.1.1.23]	NA	NA	NA	NA	NA	NA	NA	kofam
UniClust90_FIFFJDHD01390	NA	NA	K13038	phosphopantothenoylcysteine decarboxylase / phosphopantothenate---cysteine ligase [EC:4.1.1.36 6.3.2.5]	NA	NA	NA	NA	NA	NA	NA	kofam
UniRef90_E2NQW7	NA	NA	K13038	phosphopantothenoylcysteine decarboxylase / phosphopantothenate---cysteine ligase [EC:4.1.1.36 6.3.2.5]	NA	NA	NA	NA	NA	NA	NA	kofam
UniClust90_OHFLIBOL00244	NA	NA	K01598	phosphopantothenoylcysteine decarboxylase [EC:4.1.1.36]	NA	NA	NA	NA	NA	NA	NA	kofam
UniClust90_IDOMNEEH01258	NA	NA	K14080	[methyl-Co(III) methanol/glycine betaine-specific corrinoid protein]:coenzyme M methyltransferase [EC:2.1.1.246 2.1.1.377]	NA	NA	NA	NA	NA	NA	NA	kofam
UniClust90_IDOMNEEH01260	NA	NA	K14080	[methyl-Co(III) methanol/glycine betaine-specific corrinoid protein]:coenzyme M methyltransferase [EC:2.1.1.246 2.1.1.377]	NA	NA	NA	NA	NA	NA	NA	kofam
UniRef90_A0A1Q6LF47	NA	NA	K01607	4-carboxymuconolactone decarboxylase [EC:4.1.1.44]	NA	NA	NA	NA	NA	NA	NA	kofam
UniRef90_B5CQ52	NA	NA	K01607	4-carboxymuconolactone decarboxylase [EC:4.1.1.44]	NA	NA	NA	NA	NA	NA	NA	kofam
UniClust90_JIAKHDKA00963	NA	NA	K01607	4-carboxymuconolactone decarboxylase [EC:4.1.1.44]	NA	NA	NA	NA	NA	NA	NA	kofam
UniClust90_LLJBBNBG01747	NA	NA	K01607	4-carboxymuconolactone decarboxylase [EC:4.1.1.44]	NA	NA	NA	NA	NA	NA	NA	kofam
UniRef90_E2NWF3	NA	NA	K01607	4-carboxymuconolactone decarboxylase [EC:4.1.1.44]	NA	NA	NA	NA	NA	NA	NA	kofam
UniClust90_PCIDMMEA00755	NA	NA	K01607	4-carboxymuconolactone decarboxylase [EC:4.1.1.44]	NA	NA	NA	NA	NA	NA	NA	kofam
UniClust90_EODMHDIA01598	NA	NA	K01607	4-carboxymuconolactone decarboxylase [EC:4.1.1.44]	NA	NA	NA	NA	NA	NA	NA	kofam
UniClust90_JIODHNMF01340	NA	NA	K01607	4-carboxymuconolactone decarboxylase [EC:4.1.1.44]	NA	NA	NA	NA	NA	NA	NA	kofam
UniRef90_A0A174ID94	NA	NA	K01610	phosphoenolpyruvate carboxykinase (ATP) [EC:4.1.1.49]	NA	NA	NA	NA	NA	NA	NA	kofam
UniClust90_GFILIFMK00471	NA	NA	K01610	phosphoenolpyruvate carboxykinase (ATP) [EC:4.1.1.49]	NA	NA	NA	NA	NA	NA	NA	kofam
UniRef90_A0A316PQ81	NA	NA	K01610	phosphoenolpyruvate carboxykinase (ATP) [EC:4.1.1.49]	NA	NA	NA	NA	NA	NA	NA	kofam
UniClust90_EEKLJMNI00303	NA	NA	K01610	phosphoenolpyruvate carboxykinase (ATP) [EC:4.1.1.49]	NA	NA	NA	NA	NA	NA	NA	kofam
UniClust90_NFGIACEK01941	NA	NA	K01610	phosphoenolpyruvate carboxykinase (ATP) [EC:4.1.1.49]	NA	NA	NA	NA	NA	NA	NA	kofam
UniClust90_JBGAAKDB01797	NA	NA	K01610	phosphoenolpyruvate carboxykinase (ATP) [EC:4.1.1.49]	NA	NA	NA	NA	NA	NA	NA	kofam
UniClust90_IPMFGKGE00855	NA	NA	K01610	phosphoenolpyruvate carboxykinase (ATP) [EC:4.1.1.49]	NA	NA	NA	NA	NA	NA	NA	kofam
UniClust90_FBPJPMBA00907	NA	NA	K01610	phosphoenolpyruvate carboxykinase (ATP) [EC:4.1.1.49]	NA	NA	NA	NA	NA	NA	NA	kofam
UniRef90_E2NS54	NA	NA	K01613	phosphatidylserine decarboxylase [EC:4.1.1.65]	NA	NA	NA	NA	NA	NA	NA	kofam
UniClust90_LMJINHIP00786	NA	NA	K01613	phosphatidylserine decarboxylase [EC:4.1.1.65]	NA	NA	NA	NA	NA	NA	NA	kofam
UniClust90_NFGMMMGI00782	NA	NA	K01613	phosphatidylserine decarboxylase [EC:4.1.1.65]	NA	NA	NA	NA	NA	NA	NA	kofam
UniClust90_PAOMAIDJ01602	NA	NA	K01613	phosphatidylserine decarboxylase [EC:4.1.1.65]	NA	NA	NA	NA	NA	NA	NA	kofam
UniRef90_A0A174JJA0	NA	NA	K01619	deoxyribose-phosphate aldolase [EC:4.1.2.4]	NA	NA	NA	NA	NA	NA	NA	kofam
UniRef90_E2NSB5	NA	NA	K01619	deoxyribose-phosphate aldolase [EC:4.1.2.4]	NA	NA	NA	NA	NA	NA	NA	kofam
UniRef90_A0A174HR98	NA	NA	K01619	deoxyribose-phosphate aldolase [EC:4.1.2.4]	NA	NA	NA	NA	NA	NA	NA	kofam
UniClust90_NGEEKJGI00189	NA	NA	K01619	deoxyribose-phosphate aldolase [EC:4.1.2.4]	NA	NA	NA	NA	NA	NA	NA	kofam
UniClust90_OOAAFCIK01762	NA	NA	K01619	deoxyribose-phosphate aldolase [EC:4.1.2.4]	NA	NA	NA	NA	NA	NA	NA	kofam
UniClust90_KICGNDFF01124	NA	NA	K01619	deoxyribose-phosphate aldolase [EC:4.1.2.4]	NA	NA	NA	NA	NA	NA	NA	kofam
UniClust90_GLKPAKDI00304	NA	NA	K01619	deoxyribose-phosphate aldolase [EC:4.1.2.4]	NA	NA	NA	NA	NA	NA	NA	kofam
UniClust90_EOBCNKNI01905	NA	NA	K19510	fructoselysine-6-phosphate deglycase	NA	NA	NA	NA	NA	NA	NA	kofam
UniClust90_DBGGEKCO01369	NA	NA	K01619	deoxyribose-phosphate aldolase [EC:4.1.2.4]	NA	NA	NA	NA	NA	NA	NA	kofam
UniClust90_CLGJOHIO00564	NA	NA	K01619	deoxyribose-phosphate aldolase [EC:4.1.2.4]	NA	NA	NA	NA	NA	NA	NA	kofam
UniRef90_A0A174K5G6	NA	NA	K01620	threonine aldolase [EC:4.1.2.48]	NA	NA	NA	NA	NA	NA	NA	kofam
UniClust90_PJMMNGII01614	NA	NA	K01620	threonine aldolase [EC:4.1.2.48]	NA	NA	NA	NA	NA	NA	NA	kofam
UniClust90_BEDIGPNB01989	NA	NA	K01620	threonine aldolase [EC:4.1.2.48]	NA	NA	NA	NA	NA	NA	NA	kofam
UniClust90_EJMAAEFE01206	NA	NA	K01620	threonine aldolase [EC:4.1.2.48]	NA	NA	NA	NA	NA	NA	NA	kofam
UniRef90_E2NWD2	NA	NA	K01624	fructose-bisphosphate aldolase, class II [EC:4.1.2.13]	NA	NA	NA	NA	NA	NA	NA	kofam
UniRef90_UPI0008F8FC94	NA	NA	K01624	fructose-bisphosphate aldolase, class II [EC:4.1.2.13]	NA	NA	NA	NA	NA	NA	NA	kofam
UniRef90_A0A174NXN6	NA	NA	K01624	fructose-bisphosphate aldolase, class II [EC:4.1.2.13]	NA	NA	NA	NA	NA	NA	NA	kofam
UniClust90_BFCGCMLF01699	NA	NA	K01624	fructose-bisphosphate aldolase, class II [EC:4.1.2.13]	NA	NA	NA	NA	NA	NA	NA	kofam
UniClust90_GMIGEDGL01177	NA	NA	K01624	fructose-bisphosphate aldolase, class II [EC:4.1.2.13]	NA	NA	NA	NA	NA	NA	NA	kofam
UniClust90_AMFNCIIC00873	NA	NA	K01624	fructose-bisphosphate aldolase, class II [EC:4.1.2.13]	NA	NA	NA	NA	NA	NA	NA	kofam
UniClust90_BEGJMMDL00736	NA	NA	K01626	3-deoxy-7-phosphoheptulonate synthase [EC:2.5.1.54]	NA	NA	NA	NA	NA	NA	NA	kofam
UniClust90_DLOKHIBF01424	NA	NA	K01626	3-deoxy-7-phosphoheptulonate synthase [EC:2.5.1.54]	NA	NA	NA	NA	NA	NA	NA	kofam
UniRef90_A0A174GV68	NA	NA	K03856	3-deoxy-7-phosphoheptulonate synthase [EC:2.5.1.54]	NA	NA	NA	NA	NA	NA	NA	kofam
UniClust90_NOANELLO00403	NA	NA	K03856	3-deoxy-7-phosphoheptulonate synthase [EC:2.5.1.54]	NA	NA	NA	NA	NA	NA	NA	kofam
UniClust90_JEDFDPDJ00485	NA	NA	K03856	3-deoxy-7-phosphoheptulonate synthase [EC:2.5.1.54]	NA	NA	NA	NA	NA	NA	NA	kofam
UniClust90_DIPFIDBK02100	NA	NA	K03856	3-deoxy-7-phosphoheptulonate synthase [EC:2.5.1.54]	NA	NA	NA	NA	NA	NA	NA	kofam
UniClust90_BJGEEAKN01221	NA	NA	K01627	2-dehydro-3-deoxyphosphooctonate aldolase (KDO 8-P synthase) [EC:2.5.1.55]	NA	NA	NA	NA	NA	NA	NA	kofam
UniClust90_IFMPKFAJ00312	NA	NA	K01627	2-dehydro-3-deoxyphosphooctonate aldolase (KDO 8-P synthase) [EC:2.5.1.55]	NA	NA	NA	NA	NA	NA	NA	kofam
UniClust90_FOAFGHGI00416	NA	NA	K01627	2-dehydro-3-deoxyphosphooctonate aldolase (KDO 8-P synthase) [EC:2.5.1.55]	NA	NA	NA	NA	NA	NA	NA	kofam
UniClust90_NEPPBAOH01144	NA	NA	K01627	2-dehydro-3-deoxyphosphooctonate aldolase (KDO 8-P synthase) [EC:2.5.1.55]	NA	NA	NA	NA	NA	NA	NA	kofam
UniClust90_HAKMNLGP00665	NA	NA	K01627	2-dehydro-3-deoxyphosphooctonate aldolase (KDO 8-P synthase) [EC:2.5.1.55]	NA	NA	NA	NA	NA	NA	NA	kofam
UniClust90_GFJCABLL01351	NA	NA	K01627	2-dehydro-3-deoxyphosphooctonate aldolase (KDO 8-P synthase) [EC:2.5.1.55]	NA	NA	NA	NA	NA	NA	NA	kofam
UniRef90_E2NPD9	NA	NA	K01714	4-hydroxy-tetrahydrodipicolinate synthase [EC:4.3.3.7]	NA	NA	NA	NA	NA	NA	NA	kofam
UniClust90_ADPJKHBH01021	NA	NA	K01639	N-acetylneuraminate lyase [EC:4.1.3.3]	NA	NA	NA	NA	NA	NA	NA	kofam
UniClust90_IKBKKDNH01134	NA	NA	K01641	hydroxymethylglutaryl-CoA synthase [EC:2.3.3.10]	NA	NA	NA	NA	NA	NA	NA	kofam
UniRef90_A0A174EBC4	NA	NA	K15234	citryl-CoA lyase [EC:4.1.3.34]	NA	NA	NA	NA	NA	NA	NA	kofam
UniRef90_E2NW88	NA	NA	K01647	citrate synthase [EC:2.3.3.1]	NA	NA	NA	NA	NA	NA	NA	kofam
UniClust90_CFLGMFHP01123	NA	NA	K01647	citrate synthase [EC:2.3.3.1]	NA	NA	NA	NA	NA	NA	NA	kofam
UniClust90_FBOCPEIH02094	NA	NA	K01647	citrate synthase [EC:2.3.3.1]	NA	NA	NA	NA	NA	NA	NA	kofam
UniClust90_MPLFMGFF00351	NA	NA	K01659	2-methylcitrate synthase [EC:2.3.3.5]	NA	NA	NA	NA	NA	NA	NA	kofam
UniClust90_HAKMNLGP00275	NA	NA	K01659	2-methylcitrate synthase [EC:2.3.3.5]	NA	NA	NA	NA	NA	NA	NA	kofam
UniRef90_A0A174GWJ8	NA	NA	K01655	homocitrate synthase [EC:2.3.3.14]	NA	NA	NA	NA	NA	NA	NA	kofam
UniRef90_A0A0J8YX90	NA	NA	K01655	homocitrate synthase [EC:2.3.3.14]	NA	NA	NA	NA	NA	NA	NA	kofam
UniClust90_GHHNHGDJ00105	NA	NA	K02594	homocitrate synthase NifV [EC:2.3.3.14]	NA	NA	NA	NA	NA	NA	NA	kofam
UniClust90_OOAAFCIK01010	NA	NA	K05942	citrate (Re)-synthase [EC:2.3.3.3]	NA	NA	NA	NA	NA	NA	NA	kofam
UniClust90_GMIGEDGL00430	NA	NA	K01649	2-isopropylmalate synthase [EC:2.3.3.13]	NA	NA	NA	NA	NA	NA	NA	kofam
UniClust90_GMIGEDGL00431	NA	NA	K01649	2-isopropylmalate synthase [EC:2.3.3.13]	NA	NA	NA	NA	NA	NA	NA	kofam
UniClust90_GAKHFMDF00734	NA	NA	K01649	2-isopropylmalate synthase [EC:2.3.3.13]	NA	NA	NA	NA	NA	NA	NA	kofam
UniClust90_NAACDFPK00566	NA	NA	K01649	2-isopropylmalate synthase [EC:2.3.3.13]	NA	NA	NA	NA	NA	NA	NA	kofam
UniClust90_ECFJGHHK00177	NA	NA	K00156	pyruvate dehydrogenase (quinone) [EC:1.2.5.1]	NA	NA	NA	NA	NA	NA	NA	kofam
UniClust90_HFMGFEFM00542	NA	NA	K01652	acetolactate synthase I/II/III large subunit [EC:2.2.1.6]	NA	NA	NA	NA	NA	NA	NA	kofam
UniClust90_KHIKDKPK00317	NA	NA	K01652	acetolactate synthase I/II/III large subunit [EC:2.2.1.6]	NA	NA	NA	NA	NA	NA	NA	kofam
UniClust90_ENJGCDOB01477	NA	NA	K01652	acetolactate synthase I/II/III large subunit [EC:2.2.1.6]	NA	NA	NA	NA	NA	NA	NA	kofam
UniClust90_LDEGKILA00491	NA	NA	K01652	acetolactate synthase I/II/III large subunit [EC:2.2.1.6]	NA	NA	NA	NA	NA	NA	NA	kofam
UniRef90_E2NQU8	NA	NA	K01653	acetolactate synthase I/III small subunit [EC:2.2.1.6]	NA	NA	NA	NA	NA	NA	NA	kofam
UniClust90_OIEOBBAJ01029	NA	NA	K01653	acetolactate synthase I/III small subunit [EC:2.2.1.6]	NA	NA	NA	NA	NA	NA	NA	kofam
UniRef90_F9Z5X6	NA	NA	K01653	acetolactate synthase I/III small subunit [EC:2.2.1.6]	NA	NA	NA	NA	NA	NA	NA	kofam
UniClust90_CLGNPOFN01479	NA	NA	K01653	acetolactate synthase I/III small subunit [EC:2.2.1.6]	NA	NA	NA	NA	NA	NA	NA	kofam
UniClust90_PODFEEEP00793	NA	NA	K01653	acetolactate synthase I/III small subunit [EC:2.2.1.6]	NA	NA	NA	NA	NA	NA	NA	kofam
UniClust90_PODFEEEP00794	NA	NA	K01653	acetolactate synthase I/III small subunit [EC:2.2.1.6]	NA	NA	NA	NA	NA	NA	NA	kofam
UniRef90_C4Z3X1	NA	NA	K01664	para-aminobenzoate synthetase component II [EC:2.6.1.85]	NA	NA	NA	NA	NA	NA	NA	kofam
UniRef90_A0A174GRY1	NA	NA	K01658	anthranilate synthase component II [EC:4.1.3.27]	NA	NA	NA	NA	NA	NA	NA	kofam
UniRef90_A5Z9V2	NA	NA	K01658	anthranilate synthase component II [EC:4.1.3.27]	NA	NA	NA	NA	NA	NA	NA	kofam
UniClust90_GFOPHCKC00695	NA	NA	K01664	para-aminobenzoate synthetase component II [EC:2.6.1.85]	NA	NA	NA	NA	NA	NA	NA	kofam
UniRef90_A0A174GF84	NA	NA	K01658	anthranilate synthase component II [EC:4.1.3.27]	NA	NA	NA	NA	NA	NA	NA	kofam
UniClust90_EOGALHPP00935	NA	NA	K01658	anthranilate synthase component II [EC:4.1.3.27]	NA	NA	NA	NA	NA	NA	NA	kofam
UniRef90_A0A174RCI5	NA	NA	K01951	GMP synthase (glutamine-hydrolysing) [EC:6.3.5.2]	NA	NA	NA	NA	NA	NA	NA	kofam
UniClust90_DLOKHIBF01566	NA	NA	K01951	GMP synthase (glutamine-hydrolysing) [EC:6.3.5.2]	NA	NA	NA	NA	NA	NA	NA	kofam
UniClust90_MPLFMGFF00597	NA	NA	K01658	anthranilate synthase component II [EC:4.1.3.27]	NA	NA	NA	NA	NA	NA	NA	kofam
UniClust90_BNGKOAKH00249	NA	NA	K14418	4-chlorobenzoyl-CoA dehalogenase [EC:3.8.1.7]	NA	NA	NA	NA	NA	NA	NA	kofam
UniClust90_MEBHNODJ01801	NA	NA	K01662	1-deoxy-D-xylulose-5-phosphate synthase [EC:2.2.1.7]	NA	NA	NA	NA	NA	NA	NA	kofam
UniRef90_E2NV46	NA	NA	K01662	1-deoxy-D-xylulose-5-phosphate synthase [EC:2.2.1.7]	NA	NA	NA	NA	NA	NA	NA	kofam
UniRef90_A0A174JJM4	NA	NA	K01662	1-deoxy-D-xylulose-5-phosphate synthase [EC:2.2.1.7]	NA	NA	NA	NA	NA	NA	NA	kofam
UniClust90_IPMFGKGE01405	NA	NA	K01662	1-deoxy-D-xylulose-5-phosphate synthase [EC:2.2.1.7]	NA	NA	NA	NA	NA	NA	NA	kofam
UniClust90_HOCMJEIF01611	NA	NA	K01662	1-deoxy-D-xylulose-5-phosphate synthase [EC:2.2.1.7]	NA	NA	NA	NA	NA	NA	NA	kofam
UniClust90_ICJFDNIL02136	NA	NA	K01662	1-deoxy-D-xylulose-5-phosphate synthase [EC:2.2.1.7]	NA	NA	NA	NA	NA	NA	NA	kofam
UniClust90_HAKMNLGP00110	NA	NA	K01662	1-deoxy-D-xylulose-5-phosphate synthase [EC:2.2.1.7]	NA	NA	NA	NA	NA	NA	NA	kofam
UniClust90_GLKPAKDI00148	NA	NA	K01662	1-deoxy-D-xylulose-5-phosphate synthase [EC:2.2.1.7]	NA	NA	NA	NA	NA	NA	NA	kofam
UniClust90_MINLIIAP01237	NA	NA	K01662	1-deoxy-D-xylulose-5-phosphate synthase [EC:2.2.1.7]	NA	NA	NA	NA	NA	NA	NA	kofam
UniClust90_HMANBAKK00945	NA	NA	K01662	1-deoxy-D-xylulose-5-phosphate synthase [EC:2.2.1.7]	NA	NA	NA	NA	NA	NA	NA	kofam
UniRef90_A0A174YT71	NA	NA	K01951	GMP synthase (glutamine-hydrolysing) [EC:6.3.5.2]	NA	NA	NA	NA	NA	NA	NA	kofam
UniRef90_A0A174KQA1	NA	NA	K01663	imidazole glycerol-phosphate synthase [EC:4.3.2.10]	NA	NA	NA	NA	NA	NA	NA	kofam
UniRef90_A0A174KPH6	NA	NA	K01951	GMP synthase (glutamine-hydrolysing) [EC:6.3.5.2]	NA	NA	NA	NA	NA	NA	NA	kofam
UniClust90_EGNNLJNE00178	NA	NA	K01814	phosphoribosylformimino-5-aminoimidazole carboxamide ribotide isomerase [EC:5.3.1.16]	NA	NA	NA	NA	NA	NA	NA	kofam
UniClust90_DPJAKCDO00817	NA	NA	K01663	imidazole glycerol-phosphate synthase [EC:4.3.2.10]	NA	NA	NA	NA	NA	NA	NA	kofam
UniClust90_CEBCPKIG00541	NA	NA	K01663	imidazole glycerol-phosphate synthase [EC:4.3.2.10]	NA	NA	NA	NA	NA	NA	NA	kofam
UniClust90_IMGIGNKB01497	NA	NA	K01663	imidazole glycerol-phosphate synthase [EC:4.3.2.10]	NA	NA	NA	NA	NA	NA	NA	kofam
UniClust90_CLGJOHIO00554	NA	NA	K01663	imidazole glycerol-phosphate synthase [EC:4.3.2.10]	NA	NA	NA	NA	NA	NA	NA	kofam
UniClust90_MJHDFGMH00380	NA	NA	K01663	imidazole glycerol-phosphate synthase [EC:4.3.2.10]	NA	NA	NA	NA	NA	NA	NA	kofam
UniClust90_PODFEEEP01453	NA	NA	K01663	imidazole glycerol-phosphate synthase [EC:4.3.2.10]	NA	NA	NA	NA	NA	NA	NA	kofam
UniClust90_PPDHOELB00422	NA	NA	K01663	imidazole glycerol-phosphate synthase [EC:4.3.2.10]	NA	NA	NA	NA	NA	NA	NA	kofam
UniClust90_FBOCPEIH00340	NA	NA	K01663	imidazole glycerol-phosphate synthase [EC:4.3.2.10]	NA	NA	NA	NA	NA	NA	NA	kofam
UniRef90_A0A174JC70	NA	NA	K01677	fumarate hydratase subunit alpha [EC:4.2.1.2]	NA	NA	NA	NA	NA	NA	NA	kofam
UniRef90_A0A174ZTB5	NA	NA	K01677	fumarate hydratase subunit alpha [EC:4.2.1.2]	NA	NA	NA	NA	NA	NA	NA	kofam
UniRef90_A0A1C5M8D4	NA	NA	K01677	fumarate hydratase subunit alpha [EC:4.2.1.2]	NA	NA	NA	NA	NA	NA	NA	kofam
UniRef90_A0A175A4U7	NA	NA	K01678	fumarate hydratase subunit beta [EC:4.2.1.2]	NA	NA	NA	NA	NA	NA	NA	kofam
UniRef90_A0A174J4M0	NA	NA	K01678	fumarate hydratase subunit beta [EC:4.2.1.2]	NA	NA	NA	NA	NA	NA	NA	kofam
UniRef90_A0A1C5M8V0	NA	NA	K01678	fumarate hydratase subunit beta [EC:4.2.1.2]	NA	NA	NA	NA	NA	NA	NA	kofam
UniClust90_LGLPEHPA01745	NA	NA	K01677	fumarate hydratase subunit alpha [EC:4.2.1.2]	NA	NA	NA	NA	NA	NA	NA	kofam
UniClust90_BGHPHEDI00602	NA	NA	K01676	fumarate hydratase, class I [EC:4.2.1.2]	NA	NA	NA	NA	NA	NA	NA	kofam
UniClust90_MCOFLHOI00843	NA	NA	K01677	fumarate hydratase subunit alpha [EC:4.2.1.2]	NA	NA	NA	NA	NA	NA	NA	kofam
UniClust90_HMANBAKK00610	NA	NA	K01676	fumarate hydratase, class I [EC:4.2.1.2]	NA	NA	NA	NA	NA	NA	NA	kofam
UniClust90_FBAPCJKI00358	NA	NA	K01677	fumarate hydratase subunit alpha [EC:4.2.1.2]	NA	NA	NA	NA	NA	NA	NA	kofam
UniClust90_IDCFADIE01743	NA	NA	K01676	fumarate hydratase, class I [EC:4.2.1.2]	NA	NA	NA	NA	NA	NA	NA	kofam
UniClust90_FCGIDOAI00803	NA	NA	K01676	fumarate hydratase, class I [EC:4.2.1.2]	NA	NA	NA	NA	NA	NA	NA	kofam
UniClust90_EALMNNMD00687	NA	NA	K01676	fumarate hydratase, class I [EC:4.2.1.2]	NA	NA	NA	NA	NA	NA	NA	kofam
UniClust90_DCMJGOGK00990	NA	NA	K01676	fumarate hydratase, class I [EC:4.2.1.2]	NA	NA	NA	NA	NA	NA	NA	kofam
UniRef90_A0A174LVF5	NA	NA	K01857	3-carboxy-cis,cis-muconate cycloisomerase [EC:5.5.1.2]	NA	NA	NA	NA	NA	NA	NA	kofam
UniRef90_D4S0J8	NA	NA	K01755	argininosuccinate lyase [EC:4.3.2.1]	NA	NA	NA	NA	NA	NA	NA	kofam
UniRef90_A0A174IX80	NA	NA	K01704	3-isopropylmalate/(R)-2-methylmalate dehydratase small subunit [EC:4.2.1.33 4.2.1.35]	NA	NA	NA	NA	NA	NA	NA	kofam
UniClust90_HOCMJEIF00910	NA	NA	K01704	3-isopropylmalate/(R)-2-methylmalate dehydratase small subunit [EC:4.2.1.33 4.2.1.35]	NA	NA	NA	NA	NA	NA	NA	kofam
UniClust90_BNGKOAKH00812	NA	NA	K01703	3-isopropylmalate/(R)-2-methylmalate dehydratase large subunit [EC:4.2.1.33 4.2.1.35]	NA	NA	NA	NA	NA	NA	NA	kofam
UniClust90_ADPJKHBH01254	NA	NA	K01681	aconitate hydratase [EC:4.2.1.3]	NA	NA	NA	NA	NA	NA	NA	kofam
UniRef90_A0A174LXE4	NA	NA	K20452	dimethylmaleate hydratase large subunit [EC:4.2.1.85]	NA	NA	NA	NA	NA	NA	NA	kofam
UniClust90_ILOKLKPG00119	NA	NA	K20452	dimethylmaleate hydratase large subunit [EC:4.2.1.85]	NA	NA	NA	NA	NA	NA	NA	kofam
UniClust90_IOPNIFAG00902	NA	NA	K01704	3-isopropylmalate/(R)-2-methylmalate dehydratase small subunit [EC:4.2.1.33 4.2.1.35]	NA	NA	NA	NA	NA	NA	NA	kofam
UniClust90_LOBDIBEA00226	NA	NA	K01703	3-isopropylmalate/(R)-2-methylmalate dehydratase large subunit [EC:4.2.1.33 4.2.1.35]	NA	NA	NA	NA	NA	NA	NA	kofam
UniClust90_DDHNDCCN00482	NA	NA	K01703	3-isopropylmalate/(R)-2-methylmalate dehydratase large subunit [EC:4.2.1.33 4.2.1.35]	NA	NA	NA	NA	NA	NA	NA	kofam
UniClust90_PGJBPFHJ00855	NA	NA	K01704	3-isopropylmalate/(R)-2-methylmalate dehydratase small subunit [EC:4.2.1.33 4.2.1.35]	NA	NA	NA	NA	NA	NA	NA	kofam
UniClust90_EDNHLMFO02213	NA	NA	K01681	aconitate hydratase [EC:4.2.1.3]	NA	NA	NA	NA	NA	NA	NA	kofam
UniClust90_GMIGEDGL00170	NA	NA	K01705	homoaconitate hydratase [EC:4.2.1.36]	NA	NA	NA	NA	NA	NA	NA	kofam
UniRef90_A0A174M0E7	NA	NA	K01702	3-isopropylmalate dehydratase [EC:4.2.1.33]	NA	NA	NA	NA	NA	NA	NA	kofam
UniRef90_A0A174M092	NA	NA	K01687	dihydroxy-acid dehydratase [EC:4.2.1.9]	NA	NA	NA	NA	NA	NA	NA	kofam
UniClust90_MALPAHCO01071	NA	NA	K01687	dihydroxy-acid dehydratase [EC:4.2.1.9]	NA	NA	NA	NA	NA	NA	NA	kofam
UniClust90_BIIFBPFP01476	NA	NA	K01687	dihydroxy-acid dehydratase [EC:4.2.1.9]	NA	NA	NA	NA	NA	NA	NA	kofam
UniClust90_NGEEKJGI00185	NA	NA	K01687	dihydroxy-acid dehydratase [EC:4.2.1.9]	NA	NA	NA	NA	NA	NA	NA	kofam
UniClust90_KGINIOAE00397	NA	NA	K13875	L-arabonate dehydrase [EC:4.2.1.25]	NA	NA	NA	NA	NA	NA	NA	kofam
UniClust90_BLGJMFHL00678	NA	NA	K01687	dihydroxy-acid dehydratase [EC:4.2.1.9]	NA	NA	NA	NA	NA	NA	NA	kofam
UniClust90_MIFKEJAM00531	NA	NA	K01687	dihydroxy-acid dehydratase [EC:4.2.1.9]	NA	NA	NA	NA	NA	NA	NA	kofam
UniRef90_A0A0E9FR71	NA	NA	K01689	enolase [EC:4.2.1.11]	NA	NA	NA	NA	NA	NA	NA	kofam
UniRef90_A0A174KQN1	NA	NA	K01689	enolase [EC:4.2.1.11]	NA	NA	NA	NA	NA	NA	NA	kofam
UniClust90_NKIPHKNA00923	NA	NA	K01689	enolase [EC:4.2.1.11]	NA	NA	NA	NA	NA	NA	NA	kofam
UniClust90_BGKCNMFH00374	NA	NA	K01689	enolase [EC:4.2.1.11]	NA	NA	NA	NA	NA	NA	NA	kofam
UniClust90_DBFJEKBM00359	NA	NA	K01689	enolase [EC:4.2.1.11]	NA	NA	NA	NA	NA	NA	NA	kofam
UniClust90_ADPJKHBH01070	NA	NA	K01689	enolase [EC:4.2.1.11]	NA	NA	NA	NA	NA	NA	NA	kofam
UniClust90_DCMJGOGK01102	NA	NA	K01689	enolase [EC:4.2.1.11]	NA	NA	NA	NA	NA	NA	NA	kofam
UniClust90_ABNNLOGA01398	NA	NA	K01689	enolase [EC:4.2.1.11]	NA	NA	NA	NA	NA	NA	NA	kofam
UniClust90_CICKFLPM01038	NA	NA	K01689	enolase [EC:4.2.1.11]	NA	NA	NA	NA	NA	NA	NA	kofam
UniRef90_A0A174KPY1	NA	NA	K01693	imidazoleglycerol-phosphate dehydratase [EC:4.2.1.19]	NA	NA	NA	NA	NA	NA	NA	kofam
UniClust90_FIFFJDHD00254	NA	NA	K01693	imidazoleglycerol-phosphate dehydratase [EC:4.2.1.19]	NA	NA	NA	NA	NA	NA	NA	kofam
UniClust90_OMALPCBC00371	NA	NA	K01693	imidazoleglycerol-phosphate dehydratase [EC:4.2.1.19]	NA	NA	NA	NA	NA	NA	NA	kofam
UniClust90_EKPPMCNH01194	NA	NA	K01693	imidazoleglycerol-phosphate dehydratase [EC:4.2.1.19]	NA	NA	NA	NA	NA	NA	NA	kofam
UniClust90_BJGIALIL00248	NA	NA	K01695	tryptophan synthase alpha chain [EC:4.2.1.20]	NA	NA	NA	NA	NA	NA	NA	kofam
UniClust90_FNHNDBEH00318	NA	NA	K01695	tryptophan synthase alpha chain [EC:4.2.1.20]	NA	NA	NA	NA	NA	NA	NA	kofam
UniRef90_A0A174M6Z9	NA	NA	K01695	tryptophan synthase alpha chain [EC:4.2.1.20]	NA	NA	NA	NA	NA	NA	NA	kofam
UniClust90_NFGIACEK01945	NA	NA	K01695	tryptophan synthase alpha chain [EC:4.2.1.20]	NA	NA	NA	NA	NA	NA	NA	kofam
UniClust90_JJJDCEOA01315	NA	NA	K01695	tryptophan synthase alpha chain [EC:4.2.1.20]	NA	NA	NA	NA	NA	NA	NA	kofam
UniClust90_ANIMMJFG01643	NA	NA	K01695	tryptophan synthase alpha chain [EC:4.2.1.20]	NA	NA	NA	NA	NA	NA	NA	kofam
UniClust90_OMJKDECH00333	NA	NA	K01695	tryptophan synthase alpha chain [EC:4.2.1.20]	NA	NA	NA	NA	NA	NA	NA	kofam
UniClust90_OCMFGBFD00900	NA	NA	K01695	tryptophan synthase alpha chain [EC:4.2.1.20]	NA	NA	NA	NA	NA	NA	NA	kofam
UniClust90_KDFMEKGI00441	NA	NA	K01695	tryptophan synthase alpha chain [EC:4.2.1.20]	NA	NA	NA	NA	NA	NA	NA	kofam
UniRef90_E2NVC6	NA	NA	K01695	tryptophan synthase alpha chain [EC:4.2.1.20]	NA	NA	NA	NA	NA	NA	NA	kofam
UniClust90_EEJPCAFH01605	NA	NA	K01695	tryptophan synthase alpha chain [EC:4.2.1.20]	NA	NA	NA	NA	NA	NA	NA	kofam
UniClust90_BICCCMKN01932	NA	NA	K01695	tryptophan synthase alpha chain [EC:4.2.1.20]	NA	NA	NA	NA	NA	NA	NA	kofam
UniClust90_BIOIJPJB00798	NA	NA	K01695	tryptophan synthase alpha chain [EC:4.2.1.20]	NA	NA	NA	NA	NA	NA	NA	kofam
UniClust90_EFPKONCI01187	NA	NA	K01695	tryptophan synthase alpha chain [EC:4.2.1.20]	NA	NA	NA	NA	NA	NA	NA	kofam
UniClust90_BOOMKEPL02417	NA	NA	K01695	tryptophan synthase alpha chain [EC:4.2.1.20]	NA	NA	NA	NA	NA	NA	NA	kofam
UniClust90_OHOANLNG00489	NA	NA	K01695	tryptophan synthase alpha chain [EC:4.2.1.20]	NA	NA	NA	NA	NA	NA	NA	kofam
UniClust90_EKKEAANN00717	NA	NA	K01695	tryptophan synthase alpha chain [EC:4.2.1.20]	NA	NA	NA	NA	NA	NA	NA	kofam
UniClust90_ECFJGHHK01350	NA	NA	K01695	tryptophan synthase alpha chain [EC:4.2.1.20]	NA	NA	NA	NA	NA	NA	NA	kofam
UniClust90_IFMPKFAJ00212	NA	NA	K01695	tryptophan synthase alpha chain [EC:4.2.1.20]	NA	NA	NA	NA	NA	NA	NA	kofam
UniClust90_GGGKINBF01448	NA	NA	K01817	phosphoribosylanthranilate isomerase [EC:5.3.1.24]	NA	NA	NA	NA	NA	NA	NA	kofam
UniRef90_B7C9P2	NA	NA	K01754	threonine dehydratase [EC:4.3.1.19]	NA	NA	NA	NA	NA	NA	NA	kofam
UniRef90_E2NWC5	NA	NA	K01733	threonine synthase [EC:4.2.3.1]	NA	NA	NA	NA	NA	NA	NA	kofam
UniClust90_JPOLAJEF00684	NA	NA	K01754	threonine dehydratase [EC:4.3.1.19]	NA	NA	NA	NA	NA	NA	NA	kofam
UniClust90_PIENNHGK00625	NA	NA	K01738	cysteine synthase [EC:2.5.1.47]	NA	NA	NA	NA	NA	NA	NA	kofam
UniClust90_PIENNHGK00626	NA	NA	K01733	threonine synthase [EC:4.2.3.1]	NA	NA	NA	NA	NA	NA	NA	kofam
UniClust90_DKHKKJCH01392	NA	NA	K01738	cysteine synthase [EC:2.5.1.47]	NA	NA	NA	NA	NA	NA	NA	kofam
UniRef90_E2NPV7	NA	NA	K01697	cystathionine beta-synthase [EC:4.2.1.22]	NA	NA	NA	NA	NA	NA	NA	kofam
UniClust90_OOHGJDGK00189	NA	NA	K01751	diaminopropionate ammonia-lyase [EC:4.3.1.15]	NA	NA	NA	NA	NA	NA	NA	kofam
UniClust90_PBOPKPFF00033	NA	NA	K01697	cystathionine beta-synthase [EC:4.2.1.22]	NA	NA	NA	NA	NA	NA	NA	kofam
UniClust90_GACDDIPI00942	NA	NA	K01751	diaminopropionate ammonia-lyase [EC:4.3.1.15]	NA	NA	NA	NA	NA	NA	NA	kofam
UniClust90_AGOOAJKK01586	NA	NA	K01705	homoaconitate hydratase [EC:4.2.1.36]	NA	NA	NA	NA	NA	NA	NA	kofam
UniClust90_IAPFAPDC00016	NA	NA	K01703	3-isopropylmalate/(R)-2-methylmalate dehydratase large subunit [EC:4.2.1.33 4.2.1.35]	NA	NA	NA	NA	NA	NA	NA	kofam
UniRef90_A0A0R2HAY4	NA	NA	K01711	GDPmannose 4,6-dehydratase [EC:4.2.1.47]	NA	NA	NA	NA	NA	NA	NA	kofam
UniRef90_A0A413UCI9	NA	NA	K01711	GDPmannose 4,6-dehydratase [EC:4.2.1.47]	NA	NA	NA	NA	NA	NA	NA	kofam
UniRef90_A0A174F1M7	NA	NA	K01711	GDPmannose 4,6-dehydratase [EC:4.2.1.47]	NA	NA	NA	NA	NA	NA	NA	kofam
UniRef90_B5CWT0	NA	NA	K01711	GDPmannose 4,6-dehydratase [EC:4.2.1.47]	NA	NA	NA	NA	NA	NA	NA	kofam
UniClust90_OGCDDFDH01645	NA	NA	K01711	GDPmannose 4,6-dehydratase [EC:4.2.1.47]	NA	NA	NA	NA	NA	NA	NA	kofam
UniClust90_FNIOGOKE00744	NA	NA	K08678	UDP-glucuronate decarboxylase [EC:4.1.1.35]	NA	NA	NA	NA	NA	NA	NA	kofam
UniRef90_A0A2A6ZZ16	NA	NA	K01711	GDPmannose 4,6-dehydratase [EC:4.2.1.47]	NA	NA	NA	NA	NA	NA	NA	kofam
UniRef90_A0A1C5XLL3	NA	NA	K02377	GDP-L-fucose synthase [EC:1.1.1.271]	NA	NA	NA	NA	NA	NA	NA	kofam
UniClust90_EFGFKFOE01372	NA	NA	K01711	GDPmannose 4,6-dehydratase [EC:4.2.1.47]	NA	NA	NA	NA	NA	NA	NA	kofam
UniClust90_OLHBLOFD02050	NA	NA	K21332	dTDP-alpha-D-glucuronic acid decarboxylase [EC:1.1.1.-]	NA	NA	NA	NA	NA	NA	NA	kofam
UniRef90_R6FVF4	NA	NA	K01711	GDPmannose 4,6-dehydratase [EC:4.2.1.47]	NA	NA	NA	NA	NA	NA	NA	kofam
UniRef90_A0A174LDJ6	NA	NA	K02377	GDP-L-fucose synthase [EC:1.1.1.271]	NA	NA	NA	NA	NA	NA	NA	kofam
UniClust90_MCEPDEFH00891	NA	NA	K24566	8,8a-deoxyoleandolide synthase 3	NA	NA	NA	NA	NA	NA	NA	kofam
UniClust90_ILOKLKPG01335	NA	NA	K15988	tylactone synthase 1	NA	NA	NA	NA	NA	NA	NA	kofam
UniClust90_ABEPNFLI01491	NA	NA	K24300	UDP-N-acetylglucosamine 4,6-dehydratase [EC:4.2.1.135]	NA	NA	NA	NA	NA	NA	NA	kofam
UniClust90_MEBHNODJ01767	NA	NA	K24300	UDP-N-acetylglucosamine 4,6-dehydratase [EC:4.2.1.135]	NA	NA	NA	NA	NA	NA	NA	kofam
UniRef90_A0A174LMF8	NA	NA	K24300	UDP-N-acetylglucosamine 4,6-dehydratase [EC:4.2.1.135]	NA	NA	NA	NA	NA	NA	NA	kofam
UniRef90_A0A395WAQ1	NA	NA	K24300	UDP-N-acetylglucosamine 4,6-dehydratase [EC:4.2.1.135]	NA	NA	NA	NA	NA	NA	NA	kofam
UniRef90_A0A374RX32	NA	NA	K15988	tylactone synthase 1	NA	NA	NA	NA	NA	NA	NA	kofam
UniRef90_A0A373MPX6	NA	NA	K24300	UDP-N-acetylglucosamine 4,6-dehydratase [EC:4.2.1.135]	NA	NA	NA	NA	NA	NA	NA	kofam
UniClust90_HAKMNLGP02816	NA	NA	K02377	GDP-L-fucose synthase [EC:1.1.1.271]	NA	NA	NA	NA	NA	NA	NA	kofam
UniRef90_A0A173RV06	NA	NA	K01710	dTDP-glucose 4,6-dehydratase [EC:4.2.1.46]	NA	NA	NA	NA	NA	NA	NA	kofam
UniRef90_A0A350RNS9	NA	NA	K01710	dTDP-glucose 4,6-dehydratase [EC:4.2.1.46]	NA	NA	NA	NA	NA	NA	NA	kofam
UniClust90_NEGOFOMO01123	NA	NA	K01710	dTDP-glucose 4,6-dehydratase [EC:4.2.1.46]	NA	NA	NA	NA	NA	NA	NA	kofam
UniRef90_A0A174W4M6	NA	NA	K01710	dTDP-glucose 4,6-dehydratase [EC:4.2.1.46]	NA	NA	NA	NA	NA	NA	NA	kofam
UniRef90_A0A3R5ZGW9	NA	NA	K01710	dTDP-glucose 4,6-dehydratase [EC:4.2.1.46]	NA	NA	NA	NA	NA	NA	NA	kofam
UniRef90_E7G9E0	NA	NA	K01710	dTDP-glucose 4,6-dehydratase [EC:4.2.1.46]	NA	NA	NA	NA	NA	NA	NA	kofam
UniRef90_K5CG68	NA	NA	K01710	dTDP-glucose 4,6-dehydratase [EC:4.2.1.46]	NA	NA	NA	NA	NA	NA	NA	kofam
UniClust90_NMLOKJKF02021	NA	NA	K01710	dTDP-glucose 4,6-dehydratase [EC:4.2.1.46]	NA	NA	NA	NA	NA	NA	NA	kofam
UniClust90_OGCDDFDH01646	NA	NA	K01784	UDP-glucose 4-epimerase [EC:5.1.3.2]	NA	NA	NA	NA	NA	NA	NA	kofam
UniRef90_A0A374QVX3	NA	NA	K01784	UDP-glucose 4-epimerase [EC:5.1.3.2]	NA	NA	NA	NA	NA	NA	NA	kofam
UniRef90_B7C7G5	NA	NA	K01784	UDP-glucose 4-epimerase [EC:5.1.3.2]	NA	NA	NA	NA	NA	NA	NA	kofam
UniClust90_LKMLMJLJ01075	NA	NA	K01710	dTDP-glucose 4,6-dehydratase [EC:4.2.1.46]	NA	NA	NA	NA	NA	NA	NA	kofam
UniRef90_A0A380LLJ2	NA	NA	K01784	UDP-glucose 4-epimerase [EC:5.1.3.2]	NA	NA	NA	NA	NA	NA	NA	kofam
UniRef90_UPI001105CC09	NA	NA	K01784	UDP-glucose 4-epimerase [EC:5.1.3.2]	NA	NA	NA	NA	NA	NA	NA	kofam
UniRef90_A0A373I1E2	NA	NA	K01784	UDP-glucose 4-epimerase [EC:5.1.3.2]	NA	NA	NA	NA	NA	NA	NA	kofam
UniClust90_CDMDEBLO01144	NA	NA	K01784	UDP-glucose 4-epimerase [EC:5.1.3.2]	NA	NA	NA	NA	NA	NA	NA	kofam
UniRef90_A0A3D4SAH9	NA	NA	K01784	UDP-glucose 4-epimerase [EC:5.1.3.2]	NA	NA	NA	NA	NA	NA	NA	kofam
UniRef90_I0R5Y0	NA	NA	K01784	UDP-glucose 4-epimerase [EC:5.1.3.2]	NA	NA	NA	NA	NA	NA	NA	kofam
UniRef90_A0A374RX55	NA	NA	K01784	UDP-glucose 4-epimerase [EC:5.1.3.2]	NA	NA	NA	NA	NA	NA	NA	kofam
UniClust90_ILOKLKPG01330	NA	NA	K01784	UDP-glucose 4-epimerase [EC:5.1.3.2]	NA	NA	NA	NA	NA	NA	NA	kofam
UniClust90_NJBBJOAM00615	NA	NA	K01711	GDPmannose 4,6-dehydratase [EC:4.2.1.47]	NA	NA	NA	NA	NA	NA	NA	kofam
UniClust90_MJEEGOCG01335	NA	NA	K01711	GDPmannose 4,6-dehydratase [EC:4.2.1.47]	NA	NA	NA	NA	NA	NA	NA	kofam
UniRef90_B7CCZ5	NA	NA	K02424	L-cystine transport system substrate-binding protein	NA	NA	NA	NA	NA	NA	NA	kofam
UniRef90_A0A395WBK1	NA	NA	K23059	arginine/lysine/histidine transporter system substrate-binding protein	NA	NA	NA	NA	NA	NA	NA	kofam
UniClust90_DDFPGABH01022	NA	NA	K01713	cyclohexadienyl dehydratase [EC:4.2.1.51 4.2.1.91]	NA	NA	NA	NA	NA	NA	NA	kofam
UniClust90_IIHBOMGH01928	NA	NA	K10001	glutamate/aspartate transport system substrate-binding protein	NA	NA	NA	NA	NA	NA	NA	kofam
UniRef90_A0A174GA69	NA	NA	K09996	arginine transport system substrate-binding protein	NA	NA	NA	NA	NA	NA	NA	kofam
UniRef90_A0A174LXF4	NA	NA	K01713	cyclohexadienyl dehydratase [EC:4.2.1.51 4.2.1.91]	NA	NA	NA	NA	NA	NA	NA	kofam
UniRef90_A0A0E9F961	NA	NA	K24251	dTDP-D-Quip3N acetylase [EC:2.3.1.-]	NA	NA	NA	NA	NA	NA	NA	kofam
UniClust90_NOHGFPEP00130	NA	NA	K01726	gamma-carbonic anhydrase [EC:4.2.1.-]	NA	NA	NA	NA	NA	NA	NA	kofam
UniRef90_E2NRV5	NA	NA	K01726	gamma-carbonic anhydrase [EC:4.2.1.-]	NA	NA	NA	NA	NA	NA	NA	kofam
UniRef90_A0A173UUK4	NA	NA	K01726	gamma-carbonic anhydrase [EC:4.2.1.-]	NA	NA	NA	NA	NA	NA	NA	kofam
UniClust90_MEBHNODJ00128	NA	NA	K01726	gamma-carbonic anhydrase [EC:4.2.1.-]	NA	NA	NA	NA	NA	NA	NA	kofam
UniClust90_KMAAFJAA00285	NA	NA	K20681	dTDP-3-amino-3,6-dideoxy-alpha-D-galactopyranose 3-N-acetyltransferase [EC:2.3.1.197]	NA	NA	NA	NA	NA	NA	NA	kofam
UniClust90_BGAFLBFA00107	NA	NA	K24251	dTDP-D-Quip3N acetylase [EC:2.3.1.-]	NA	NA	NA	NA	NA	NA	NA	kofam
UniClust90_HMANBAKK00622	NA	NA	K01726	gamma-carbonic anhydrase [EC:4.2.1.-]	NA	NA	NA	NA	NA	NA	NA	kofam
UniClust90_IEDENACF01281	NA	NA	K01726	gamma-carbonic anhydrase [EC:4.2.1.-]	NA	NA	NA	NA	NA	NA	NA	kofam
UniClust90_IKBKKDNH01076	NA	NA	K01726	gamma-carbonic anhydrase [EC:4.2.1.-]	NA	NA	NA	NA	NA	NA	NA	kofam
UniClust90_ANHOBHOE01194	NA	NA	K01726	gamma-carbonic anhydrase [EC:4.2.1.-]	NA	NA	NA	NA	NA	NA	NA	kofam
UniClust90_EAILPPLG01847	NA	NA	K01726	gamma-carbonic anhydrase [EC:4.2.1.-]	NA	NA	NA	NA	NA	NA	NA	kofam
UniClust90_ADMLJCMH00467	NA	NA	K01726	gamma-carbonic anhydrase [EC:4.2.1.-]	NA	NA	NA	NA	NA	NA	NA	kofam
UniRef90_A0A174IR69	NA	NA	K01726	gamma-carbonic anhydrase [EC:4.2.1.-]	NA	NA	NA	NA	NA	NA	NA	kofam
UniClust90_MPIAEGAO00374	NA	NA	K01726	gamma-carbonic anhydrase [EC:4.2.1.-]	NA	NA	NA	NA	NA	NA	NA	kofam
UniClust90_HGJKCFOG00319	NA	NA	K01726	gamma-carbonic anhydrase [EC:4.2.1.-]	NA	NA	NA	NA	NA	NA	NA	kofam
UniRef90_E2NQY5	NA	NA	K01733	threonine synthase [EC:4.2.3.1]	NA	NA	NA	NA	NA	NA	NA	kofam
UniClust90_BEJAIMED00420	NA	NA	K01733	threonine synthase [EC:4.2.3.1]	NA	NA	NA	NA	NA	NA	NA	kofam
UniClust90_IPHHDFIH00362	NA	NA	K01733	threonine synthase [EC:4.2.3.1]	NA	NA	NA	NA	NA	NA	NA	kofam
UniClust90_FOFHBCEN02061	NA	NA	K01733	threonine synthase [EC:4.2.3.1]	NA	NA	NA	NA	NA	NA	NA	kofam
UniClust90_ADEEJJHC01572	NA	NA	K01733	threonine synthase [EC:4.2.3.1]	NA	NA	NA	NA	NA	NA	NA	kofam
UniClust90_PPNJCDMH00632	NA	NA	K01733	threonine synthase [EC:4.2.3.1]	NA	NA	NA	NA	NA	NA	NA	kofam
UniRef90_A0A174GV45	NA	NA	K01735	3-dehydroquinate synthase [EC:4.2.3.4]	NA	NA	NA	NA	NA	NA	NA	kofam
UniClust90_APKHNHKL00478	NA	NA	K01735	3-dehydroquinate synthase [EC:4.2.3.4]	NA	NA	NA	NA	NA	NA	NA	kofam
UniClust90_OMGCMCNO01828	NA	NA	K01735	3-dehydroquinate synthase [EC:4.2.3.4]	NA	NA	NA	NA	NA	NA	NA	kofam
UniClust90_GKOPBKNL01316	NA	NA	K01735	3-dehydroquinate synthase [EC:4.2.3.4]	NA	NA	NA	NA	NA	NA	NA	kofam
UniClust90_PKLOLOIP00156	NA	NA	K01735	3-dehydroquinate synthase [EC:4.2.3.4]	NA	NA	NA	NA	NA	NA	NA	kofam
UniClust90_HMJJDGHB01602	NA	NA	K01735	3-dehydroquinate synthase [EC:4.2.3.4]	NA	NA	NA	NA	NA	NA	NA	kofam
UniRef90_A0A174GU11	NA	NA	K01736	chorismate synthase [EC:4.2.3.5]	NA	NA	NA	NA	NA	NA	NA	kofam
UniClust90_PIENNHGK00545	NA	NA	K01736	chorismate synthase [EC:4.2.3.5]	NA	NA	NA	NA	NA	NA	NA	kofam
UniClust90_BJKAKEFG01019	NA	NA	K01736	chorismate synthase [EC:4.2.3.5]	NA	NA	NA	NA	NA	NA	NA	kofam
UniClust90_APKHNHKL00617	NA	NA	K01736	chorismate synthase [EC:4.2.3.5]	NA	NA	NA	NA	NA	NA	NA	kofam
UniClust90_NPJFOEEO00144	NA	NA	K01736	chorismate synthase [EC:4.2.3.5]	NA	NA	NA	NA	NA	NA	NA	kofam
UniClust90_HLOAJCFH02080	NA	NA	K01737	6-pyruvoyltetrahydropterin/6-carboxytetrahydropterin synthase [EC:4.2.3.12 4.1.2.50]	NA	NA	NA	NA	NA	NA	NA	kofam
UniClust90_PIMHFFIH00288	NA	NA	K01740	O-acetylhomoserine (thiol)-lyase [EC:2.5.1.49]	NA	NA	NA	NA	NA	NA	NA	kofam
UniRef90_E2NWC6	NA	NA	K01740	O-acetylhomoserine (thiol)-lyase [EC:2.5.1.49]	NA	NA	NA	NA	NA	NA	NA	kofam
UniRef90_A0A174M9F7	NA	NA	K01740	O-acetylhomoserine (thiol)-lyase [EC:2.5.1.49]	NA	NA	NA	NA	NA	NA	NA	kofam
UniClust90_MPLFMGFF00062	NA	NA	K01740	O-acetylhomoserine (thiol)-lyase [EC:2.5.1.49]	NA	NA	NA	NA	NA	NA	NA	kofam
UniClust90_MPBHAPMD00159	NA	NA	K01740	O-acetylhomoserine (thiol)-lyase [EC:2.5.1.49]	NA	NA	NA	NA	NA	NA	NA	kofam
UniClust90_KNBILINI01067	NA	NA	K08079	mimosinase [EC:4.3.3.8]	NA	NA	NA	NA	NA	NA	NA	kofam
UniClust90_OLHBLOFD00520	NA	NA	K08079	mimosinase [EC:4.3.3.8]	NA	NA	NA	NA	NA	NA	NA	kofam
UniClust90_EBJIBHJN00509	NA	NA	K08079	mimosinase [EC:4.3.3.8]	NA	NA	NA	NA	NA	NA	NA	kofam
UniClust90_MAFDLKAN00073	NA	NA	K08079	mimosinase [EC:4.3.3.8]	NA	NA	NA	NA	NA	NA	NA	kofam
UniClust90_EFICCMGM00578	NA	NA	K01761	methionine-gamma-lyase [EC:4.4.1.11]	NA	NA	NA	NA	NA	NA	NA	kofam
UniClust90_DEIINBNK00384	NA	NA	K01761	methionine-gamma-lyase [EC:4.4.1.11]	NA	NA	NA	NA	NA	NA	NA	kofam
UniClust90_CPCMDNEH01567	NA	NA	K01761	methionine-gamma-lyase [EC:4.4.1.11]	NA	NA	NA	NA	NA	NA	NA	kofam
UniClust90_NFGIACEK00817	NA	NA	K01751	diaminopropionate ammonia-lyase [EC:4.3.1.15]	NA	NA	NA	NA	NA	NA	NA	kofam
UniClust90_HIHIEDOL00094	NA	NA	K01754	threonine dehydratase [EC:4.3.1.19]	NA	NA	NA	NA	NA	NA	NA	kofam
UniClust90_ALCEGFGO00936	NA	NA	K01754	threonine dehydratase [EC:4.3.1.19]	NA	NA	NA	NA	NA	NA	NA	kofam
UniClust90_FMLFCCLG00178	NA	NA	K01857	3-carboxy-cis,cis-muconate cycloisomerase [EC:5.5.1.2]	NA	NA	NA	NA	NA	NA	NA	kofam
UniClust90_MJHDFGMH01137	NA	NA	K01755	argininosuccinate lyase [EC:4.3.2.1]	NA	NA	NA	NA	NA	NA	NA	kofam
UniClust90_IGGMAAJD00791	NA	NA	K01755	argininosuccinate lyase [EC:4.3.2.1]	NA	NA	NA	NA	NA	NA	NA	kofam
UniClust90_OKIMMAIF00414	NA	NA	K01755	argininosuccinate lyase [EC:4.3.2.1]	NA	NA	NA	NA	NA	NA	NA	kofam
UniClust90_CFLDHEFF00671	NA	NA	K01755	argininosuccinate lyase [EC:4.3.2.1]	NA	NA	NA	NA	NA	NA	NA	kofam
UniRef90_E2NW20	NA	NA	K01857	3-carboxy-cis,cis-muconate cycloisomerase [EC:5.5.1.2]	NA	NA	NA	NA	NA	NA	NA	kofam
UniClust90_JMMEGKDK00687	NA	NA	K01857	3-carboxy-cis,cis-muconate cycloisomerase [EC:5.5.1.2]	NA	NA	NA	NA	NA	NA	NA	kofam
UniClust90_FBPJPMBA00948	NA	NA	K01857	3-carboxy-cis,cis-muconate cycloisomerase [EC:5.5.1.2]	NA	NA	NA	NA	NA	NA	NA	kofam
UniClust90_ALJPACLC00920	NA	NA	K01857	3-carboxy-cis,cis-muconate cycloisomerase [EC:5.5.1.2]	NA	NA	NA	NA	NA	NA	NA	kofam
UniClust90_HABFLGOK00923	NA	NA	K01756	adenylosuccinate lyase [EC:4.3.2.2]	NA	NA	NA	NA	NA	NA	NA	kofam
UniClust90_BCJFNJIF01821	NA	NA	K01756	adenylosuccinate lyase [EC:4.3.2.2]	NA	NA	NA	NA	NA	NA	NA	kofam
UniClust90_OCMFGBFD00687	NA	NA	K01756	adenylosuccinate lyase [EC:4.3.2.2]	NA	NA	NA	NA	NA	NA	NA	kofam
UniRef90_A0A174J6S3	NA	NA	K01759	lactoylglutathione lyase [EC:4.4.1.5]	NA	NA	NA	NA	NA	NA	NA	kofam
UniClust90_ENJGCDOB01271	NA	NA	K01759	lactoylglutathione lyase [EC:4.4.1.5]	NA	NA	NA	NA	NA	NA	NA	kofam
UniRef90_A0A127SJY5	NA	NA	K01759	lactoylglutathione lyase [EC:4.4.1.5]	NA	NA	NA	NA	NA	NA	NA	kofam
UniClust90_BEGJMMDL01465	NA	NA	K01759	lactoylglutathione lyase [EC:4.4.1.5]	NA	NA	NA	NA	NA	NA	NA	kofam
UniRef90_A0A174IKJ7	NA	NA	K01759	lactoylglutathione lyase [EC:4.4.1.5]	NA	NA	NA	NA	NA	NA	NA	kofam
UniRef90_UPI001020ECA5	NA	NA	K01759	lactoylglutathione lyase [EC:4.4.1.5]	NA	NA	NA	NA	NA	NA	NA	kofam
UniRef90_A0A127SUI3	NA	NA	K01759	lactoylglutathione lyase [EC:4.4.1.5]	NA	NA	NA	NA	NA	NA	NA	kofam
UniClust90_OKEDFBIA00446	NA	NA	K01759	lactoylglutathione lyase [EC:4.4.1.5]	NA	NA	NA	NA	NA	NA	NA	kofam
UniRef90_A0A174JFX0	NA	NA	K00835	valine--pyruvate aminotransferase [EC:2.6.1.66]	NA	NA	NA	NA	NA	NA	NA	kofam
UniRef90_A5Z7S9	NA	NA	K20615	capreomycidine synthase [EC:4.2.1.145]	NA	NA	NA	NA	NA	NA	NA	kofam
UniClust90_CCMCJJMO00348	NA	NA	K26364	mimosinase [EC:4.3.3.8]	NA	NA	NA	NA	NA	NA	NA	kofam
UniRef90_A0A174KTE7	NA	NA	K00841	aminotransferase [EC:2.6.1.-]	NA	NA	NA	NA	NA	NA	NA	kofam
UniClust90_BJKAKEFG00341	NA	NA	K01762	1-aminocyclopropane-1-carboxylate synthase [EC:4.4.1.14]	NA	NA	NA	NA	NA	NA	NA	kofam
UniRef90_B7CCM6	NA	NA	K01762	1-aminocyclopropane-1-carboxylate synthase [EC:4.4.1.14]	NA	NA	NA	NA	NA	NA	NA	kofam
UniRef90_A0A174GJG0	NA	NA	K01762	1-aminocyclopropane-1-carboxylate synthase [EC:4.4.1.14]	NA	NA	NA	NA	NA	NA	NA	kofam
UniClust90_JGPHENCJ01027	NA	NA	K01762	1-aminocyclopropane-1-carboxylate synthase [EC:4.4.1.14]	NA	NA	NA	NA	NA	NA	NA	kofam
UniClust90_LLHGJFPK00631	NA	NA	K05825	2-aminoadipate transaminase [EC:2.6.1.-]	NA	NA	NA	NA	NA	NA	NA	kofam
UniClust90_GFJCABLL00069	NA	NA	K00835	valine--pyruvate aminotransferase [EC:2.6.1.66]	NA	NA	NA	NA	NA	NA	NA	kofam
UniRef90_A0A174IPV8	NA	NA	K00835	valine--pyruvate aminotransferase [EC:2.6.1.66]	NA	NA	NA	NA	NA	NA	NA	kofam
UniClust90_DDHCLDPP00983	NA	NA	K00835	valine--pyruvate aminotransferase [EC:2.6.1.66]	NA	NA	NA	NA	NA	NA	NA	kofam
UniRef90_A0A174G730	NA	NA	K01762	1-aminocyclopropane-1-carboxylate synthase [EC:4.4.1.14]	NA	NA	NA	NA	NA	NA	NA	kofam
UniClust90_LBHDOCGB01256	NA	NA	K05825	2-aminoadipate transaminase [EC:2.6.1.-]	NA	NA	NA	NA	NA	NA	NA	kofam
UniClust90_OACFEMLM01258	NA	NA	K26364	mimosinase [EC:4.3.3.8]	NA	NA	NA	NA	NA	NA	NA	kofam
UniClust90_ANPNKJKK01421	NA	NA	K01762	1-aminocyclopropane-1-carboxylate synthase [EC:4.4.1.14]	NA	NA	NA	NA	NA	NA	NA	kofam
UniRef90_A0A174JP08	NA	NA	K19793	(5-formylfuran-3-yl)methyl phosphate transaminase [EC:2.6.1.108]	NA	NA	NA	NA	NA	NA	NA	kofam
UniClust90_OOOMNAAM00771	NA	NA	K26364	mimosinase [EC:4.3.3.8]	NA	NA	NA	NA	NA	NA	NA	kofam
UniRef90_E2NVR1	NA	NA	K05825	2-aminoadipate transaminase [EC:2.6.1.-]	NA	NA	NA	NA	NA	NA	NA	kofam
UniClust90_EFGFKFOE02154	NA	NA	K25574	(2-aminoethyl)phosphonate cytidylyltransferase [EC:2.7.7.107]	NA	NA	NA	NA	NA	NA	NA	kofam
UniClust90_CFLDHEFF00139	NA	NA	K19793	(5-formylfuran-3-yl)methyl phosphate transaminase [EC:2.6.1.108]	NA	NA	NA	NA	NA	NA	NA	kofam
UniClust90_AMFNCIIC01587	NA	NA	K01768	adenylate cyclase [EC:4.6.1.1]	NA	NA	NA	NA	NA	NA	NA	kofam
UniRef90_UPI0009B7ED4F	NA	NA	K01768	adenylate cyclase [EC:4.6.1.1]	NA	NA	NA	NA	NA	NA	NA	kofam
UniRef90_UPI0004908748	NA	NA	K01768	adenylate cyclase [EC:4.6.1.1]	NA	NA	NA	NA	NA	NA	NA	kofam
UniClust90_MEBHNODJ01940	NA	NA	K01768	adenylate cyclase [EC:4.6.1.1]	NA	NA	NA	NA	NA	NA	NA	kofam
UniRef90_A0A174MGV3	NA	NA	K01770	2-C-methyl-D-erythritol 2,4-cyclodiphosphate synthase [EC:4.6.1.12]	NA	NA	NA	NA	NA	NA	NA	kofam
UniClust90_FBOCPEIH00736	NA	NA	K01770	2-C-methyl-D-erythritol 2,4-cyclodiphosphate synthase [EC:4.6.1.12]	NA	NA	NA	NA	NA	NA	NA	kofam
UniClust90_FBPJPMBA00266	NA	NA	K01770	2-C-methyl-D-erythritol 2,4-cyclodiphosphate synthase [EC:4.6.1.12]	NA	NA	NA	NA	NA	NA	NA	kofam
UniClust90_OHFLIBOL00478	NA	NA	K01775	alanine racemase [EC:5.1.1.1]	NA	NA	NA	NA	NA	NA	NA	kofam
UniRef90_E2NTH7	NA	NA	K01775	alanine racemase [EC:5.1.1.1]	NA	NA	NA	NA	NA	NA	NA	kofam
UniClust90_PIKDKABD00088	NA	NA	K01775	alanine racemase [EC:5.1.1.1]	NA	NA	NA	NA	NA	NA	NA	kofam
UniClust90_LDKIJCJJ01208	NA	NA	K01775	alanine racemase [EC:5.1.1.1]	NA	NA	NA	NA	NA	NA	NA	kofam
UniClust90_MPLFMGFF01347	NA	NA	K01775	alanine racemase [EC:5.1.1.1]	NA	NA	NA	NA	NA	NA	NA	kofam
UniClust90_KLECFELB00981	NA	NA	K01775	alanine racemase [EC:5.1.1.1]	NA	NA	NA	NA	NA	NA	NA	kofam
UniRef90_A0A174ITB4	NA	NA	K01778	diaminopimelate epimerase [EC:5.1.1.7]	NA	NA	NA	NA	NA	NA	NA	kofam
UniClust90_AFOGCOIL00443	NA	NA	K01778	diaminopimelate epimerase [EC:5.1.1.7]	NA	NA	NA	NA	NA	NA	NA	kofam
UniClust90_ECKIAKCC01603	NA	NA	K01778	diaminopimelate epimerase [EC:5.1.1.7]	NA	NA	NA	NA	NA	NA	NA	kofam
UniClust90_EJMAAEFE01434	NA	NA	K01778	diaminopimelate epimerase [EC:5.1.1.7]	NA	NA	NA	NA	NA	NA	NA	kofam
UniRef90_A0A1V1I2V1	NA	NA	K01783	ribulose-phosphate 3-epimerase [EC:5.1.3.1]	NA	NA	NA	NA	NA	NA	NA	kofam
UniRef90_A0A174YYL8	NA	NA	K01783	ribulose-phosphate 3-epimerase [EC:5.1.3.1]	NA	NA	NA	NA	NA	NA	NA	kofam
UniClust90_CFLDHEFF01221	NA	NA	K01783	ribulose-phosphate 3-epimerase [EC:5.1.3.1]	NA	NA	NA	NA	NA	NA	NA	kofam
UniRef90_E2NQR1	NA	NA	K01783	ribulose-phosphate 3-epimerase [EC:5.1.3.1]	NA	NA	NA	NA	NA	NA	NA	kofam
UniClust90_BPLBFEII01354	NA	NA	K01783	ribulose-phosphate 3-epimerase [EC:5.1.3.1]	NA	NA	NA	NA	NA	NA	NA	kofam
UniClust90_GMFBAGCC01261	NA	NA	K01783	ribulose-phosphate 3-epimerase [EC:5.1.3.1]	NA	NA	NA	NA	NA	NA	NA	kofam
UniRef90_UPI001021036E	NA	NA	K01783	ribulose-phosphate 3-epimerase [EC:5.1.3.1]	NA	NA	NA	NA	NA	NA	NA	kofam
UniRef90_C4Z2P0	NA	NA	K01783	ribulose-phosphate 3-epimerase [EC:5.1.3.1]	NA	NA	NA	NA	NA	NA	NA	kofam
UniClust90_MJLKLICD01799	NA	NA	K01783	ribulose-phosphate 3-epimerase [EC:5.1.3.1]	NA	NA	NA	NA	NA	NA	NA	kofam
UniClust90_HAKMNLGP02646	NA	NA	K01783	ribulose-phosphate 3-epimerase [EC:5.1.3.1]	NA	NA	NA	NA	NA	NA	NA	kofam
UniClust90_MPLFMGFF01150	NA	NA	K01783	ribulose-phosphate 3-epimerase [EC:5.1.3.1]	NA	NA	NA	NA	NA	NA	NA	kofam
UniClust90_HNEAHDIH01865	NA	NA	K01783	ribulose-phosphate 3-epimerase [EC:5.1.3.1]	NA	NA	NA	NA	NA	NA	NA	kofam
UniClust90_HMJJDGHB00224	NA	NA	K01783	ribulose-phosphate 3-epimerase [EC:5.1.3.1]	NA	NA	NA	NA	NA	NA	NA	kofam
UniClust90_NPJFOEEO01055	NA	NA	K01783	ribulose-phosphate 3-epimerase [EC:5.1.3.1]	NA	NA	NA	NA	NA	NA	NA	kofam
UniClust90_NFGIACEK00915	NA	NA	K01783	ribulose-phosphate 3-epimerase [EC:5.1.3.1]	NA	NA	NA	NA	NA	NA	NA	kofam
UniRef90_R7GJI5	NA	NA	K01784	UDP-glucose 4-epimerase [EC:5.1.3.2]	NA	NA	NA	NA	NA	NA	NA	kofam
UniRef90_E2NQ09	NA	NA	K19652	dTDP-6-deoxy-L-talose 4-dehydrogenase [NAD(P)+] [EC:1.1.1.344]	NA	NA	NA	NA	NA	NA	NA	kofam
UniClust90_HMHIBBFA00316	NA	NA	K19652	dTDP-6-deoxy-L-talose 4-dehydrogenase [NAD(P)+] [EC:1.1.1.344]	NA	NA	NA	NA	NA	NA	NA	kofam
UniRef90_A0A417CY94	NA	NA	K01784	UDP-glucose 4-epimerase [EC:5.1.3.2]	NA	NA	NA	NA	NA	NA	NA	kofam
UniClust90_MOFBJHIJ01076	NA	NA	K24566	8,8a-deoxyoleandolide synthase 3	NA	NA	NA	NA	NA	NA	NA	kofam
UniClust90_BIOIJPJB01933	NA	NA	K01784	UDP-glucose 4-epimerase [EC:5.1.3.2]	NA	NA	NA	NA	NA	NA	NA	kofam
UniRef90_A0A1C6IRG2	NA	NA	K01784	UDP-glucose 4-epimerase [EC:5.1.3.2]	NA	NA	NA	NA	NA	NA	NA	kofam
UniRef90_A0A125MG68	NA	NA	K01785	aldose 1-epimerase [EC:5.1.3.3]	NA	NA	NA	NA	NA	NA	NA	kofam
UniRef90_A0A174K956	NA	NA	K01785	aldose 1-epimerase [EC:5.1.3.3]	NA	NA	NA	NA	NA	NA	NA	kofam
UniRef90_R6FS97	NA	NA	K01785	aldose 1-epimerase [EC:5.1.3.3]	NA	NA	NA	NA	NA	NA	NA	kofam
UniRef90_A0A174T5N5	NA	NA	K01785	aldose 1-epimerase [EC:5.1.3.3]	NA	NA	NA	NA	NA	NA	NA	kofam
UniClust90_HAKMNLGP02320	NA	NA	K01785	aldose 1-epimerase [EC:5.1.3.3]	NA	NA	NA	NA	NA	NA	NA	kofam
UniClust90_LGKDGKFF01170	NA	NA	K01785	aldose 1-epimerase [EC:5.1.3.3]	NA	NA	NA	NA	NA	NA	NA	kofam
UniClust90_CICKFLPM01556	NA	NA	K01785	aldose 1-epimerase [EC:5.1.3.3]	NA	NA	NA	NA	NA	NA	NA	kofam
UniClust90_HAMDPJNO00534	NA	NA	K01785	aldose 1-epimerase [EC:5.1.3.3]	NA	NA	NA	NA	NA	NA	NA	kofam
UniClust90_NGJHELDG00020	NA	NA	K01785	aldose 1-epimerase [EC:5.1.3.3]	NA	NA	NA	NA	NA	NA	NA	kofam
UniClust90_GFEEEPOE02150	NA	NA	K01785	aldose 1-epimerase [EC:5.1.3.3]	NA	NA	NA	NA	NA	NA	NA	kofam
UniClust90_AAHIJGMB01986	NA	NA	K01785	aldose 1-epimerase [EC:5.1.3.3]	NA	NA	NA	NA	NA	NA	NA	kofam
UniClust90_IHCKCMHB02031	NA	NA	K01785	aldose 1-epimerase [EC:5.1.3.3]	NA	NA	NA	NA	NA	NA	NA	kofam
UniClust90_GOHCMAMB01492	NA	NA	K01785	aldose 1-epimerase [EC:5.1.3.3]	NA	NA	NA	NA	NA	NA	NA	kofam
UniRef90_E2NV73	NA	NA	K01785	aldose 1-epimerase [EC:5.1.3.3]	NA	NA	NA	NA	NA	NA	NA	kofam
UniClust90_FBOCPEIH00120	NA	NA	K01785	aldose 1-epimerase [EC:5.1.3.3]	NA	NA	NA	NA	NA	NA	NA	kofam
UniRef90_B7C7G7	NA	NA	K01790	dTDP-4-dehydrorhamnose 3,5-epimerase [EC:5.1.3.13]	NA	NA	NA	NA	NA	NA	NA	kofam
UniRef90_A0A3R5YFW7	NA	NA	K01790	dTDP-4-dehydrorhamnose 3,5-epimerase [EC:5.1.3.13]	NA	NA	NA	NA	NA	NA	NA	kofam
UniRef90_A0A174HBJ7	NA	NA	K01790	dTDP-4-dehydrorhamnose 3,5-epimerase [EC:5.1.3.13]	NA	NA	NA	NA	NA	NA	NA	kofam
UniClust90_GBPJCPLD01424	NA	NA	K01790	dTDP-4-dehydrorhamnose 3,5-epimerase [EC:5.1.3.13]	NA	NA	NA	NA	NA	NA	NA	kofam
UniRef90_F0HVC5	NA	NA	K01790	dTDP-4-dehydrorhamnose 3,5-epimerase [EC:5.1.3.13]	NA	NA	NA	NA	NA	NA	NA	kofam
UniRef90_A0A374BSY1	NA	NA	K01790	dTDP-4-dehydrorhamnose 3,5-epimerase [EC:5.1.3.13]	NA	NA	NA	NA	NA	NA	NA	kofam
UniRef90_B5CWS8	NA	NA	K01790	dTDP-4-dehydrorhamnose 3,5-epimerase [EC:5.1.3.13]	NA	NA	NA	NA	NA	NA	NA	kofam
UniRef90_A0A174ZLM9	NA	NA	K01790	dTDP-4-dehydrorhamnose 3,5-epimerase [EC:5.1.3.13]	NA	NA	NA	NA	NA	NA	NA	kofam
UniRef90_A0A3R6EZA1	NA	NA	K01790	dTDP-4-dehydrorhamnose 3,5-epimerase [EC:5.1.3.13]	NA	NA	NA	NA	NA	NA	NA	kofam
UniRef90_R6PLV7	NA	NA	K01802	peptidylprolyl isomerase [EC:5.2.1.8]	NA	NA	NA	NA	NA	NA	NA	kofam
UniRef90_R6XFN7	NA	NA	K01803	triosephosphate isomerase (TIM) [EC:5.3.1.1]	NA	NA	NA	NA	NA	NA	NA	kofam
UniRef90_E2NW46	NA	NA	K01803	triosephosphate isomerase (TIM) [EC:5.3.1.1]	NA	NA	NA	NA	NA	NA	NA	kofam
UniClust90_IEDENACF01519	NA	NA	K01803	triosephosphate isomerase (TIM) [EC:5.3.1.1]	NA	NA	NA	NA	NA	NA	NA	kofam
UniClust90_JHBBDDFG00634	NA	NA	K01803	triosephosphate isomerase (TIM) [EC:5.3.1.1]	NA	NA	NA	NA	NA	NA	NA	kofam
UniClust90_CNMJANNK01231	NA	NA	K01803	triosephosphate isomerase (TIM) [EC:5.3.1.1]	NA	NA	NA	NA	NA	NA	NA	kofam
UniClust90_KDLJLILK01248	NA	NA	K01803	triosephosphate isomerase (TIM) [EC:5.3.1.1]	NA	NA	NA	NA	NA	NA	NA	kofam
UniClust90_OKIMMAIF00873	NA	NA	K01803	triosephosphate isomerase (TIM) [EC:5.3.1.1]	NA	NA	NA	NA	NA	NA	NA	kofam
UniClust90_OOAAFCIK00859	NA	NA	K01803	triosephosphate isomerase (TIM) [EC:5.3.1.1]	NA	NA	NA	NA	NA	NA	NA	kofam
UniRef90_A0A373YG15	NA	NA	K01805	xylose isomerase [EC:5.3.1.5]	NA	NA	NA	NA	NA	NA	NA	kofam
UniClust90_BJGEEAKN00367	NA	NA	K01805	xylose isomerase [EC:5.3.1.5]	NA	NA	NA	NA	NA	NA	NA	kofam
UniRef90_B7C841	NA	NA	K01807	ribose 5-phosphate isomerase A [EC:5.3.1.6]	NA	NA	NA	NA	NA	NA	NA	kofam
UniRef90_E2NRZ5	NA	NA	K01807	ribose 5-phosphate isomerase A [EC:5.3.1.6]	NA	NA	NA	NA	NA	NA	NA	kofam
UniClust90_AHKGEEFA01261	NA	NA	K01807	ribose 5-phosphate isomerase A [EC:5.3.1.6]	NA	NA	NA	NA	NA	NA	NA	kofam
UniClust90_NFGIACEK00930	NA	NA	K01807	ribose 5-phosphate isomerase A [EC:5.3.1.6]	NA	NA	NA	NA	NA	NA	NA	kofam
UniRef90_A0A174JKB2	NA	NA	K01807	ribose 5-phosphate isomerase A [EC:5.3.1.6]	NA	NA	NA	NA	NA	NA	NA	kofam
UniClust90_AHKGEEFA01260	NA	NA	K01807	ribose 5-phosphate isomerase A [EC:5.3.1.6]	NA	NA	NA	NA	NA	NA	NA	kofam
UniClust90_ANIMMJFG00819	NA	NA	K01807	ribose 5-phosphate isomerase A [EC:5.3.1.6]	NA	NA	NA	NA	NA	NA	NA	kofam
UniClust90_NFGIACEK00931	NA	NA	K01807	ribose 5-phosphate isomerase A [EC:5.3.1.6]	NA	NA	NA	NA	NA	NA	NA	kofam
UniRef90_E2NVY9	NA	NA	K01808	ribose 5-phosphate isomerase B [EC:5.3.1.6]	NA	NA	NA	NA	NA	NA	NA	kofam
UniRef90_A0A1C6JAQ7	NA	NA	K01808	ribose 5-phosphate isomerase B [EC:5.3.1.6]	NA	NA	NA	NA	NA	NA	NA	kofam
UniClust90_MKMJAJFK00189	NA	NA	K01808	ribose 5-phosphate isomerase B [EC:5.3.1.6]	NA	NA	NA	NA	NA	NA	NA	kofam
UniClust90_IIAEBPHF00837	NA	NA	K01808	ribose 5-phosphate isomerase B [EC:5.3.1.6]	NA	NA	NA	NA	NA	NA	NA	kofam
UniRef90_R7GL50	NA	NA	K01808	ribose 5-phosphate isomerase B [EC:5.3.1.6]	NA	NA	NA	NA	NA	NA	NA	kofam
UniRef90_A0A350IZ45	NA	NA	K01808	ribose 5-phosphate isomerase B [EC:5.3.1.6]	NA	NA	NA	NA	NA	NA	NA	kofam
UniClust90_AMFNCIIC00378	NA	NA	K01808	ribose 5-phosphate isomerase B [EC:5.3.1.6]	NA	NA	NA	NA	NA	NA	NA	kofam
UniClust90_IIAEBPHF00131	NA	NA	K01808	ribose 5-phosphate isomerase B [EC:5.3.1.6]	NA	NA	NA	NA	NA	NA	NA	kofam
UniRef90_E2NQN9	NA	NA	K01809	mannose-6-phosphate isomerase [EC:5.3.1.8]	NA	NA	NA	NA	NA	NA	NA	kofam
UniRef90_UPI001022727E	NA	NA	K01809	mannose-6-phosphate isomerase [EC:5.3.1.8]	NA	NA	NA	NA	NA	NA	NA	kofam
UniClust90_GECHPNLK00663	NA	NA	K25929	Alphavirus capsid protein [EC:3.4.21.90]	NA	NA	NA	NA	NA	NA	NA	kofam
UniClust90_OIEOBBAJ00413	NA	NA	K01809	mannose-6-phosphate isomerase [EC:5.3.1.8]	NA	NA	NA	NA	NA	NA	NA	kofam
UniClust90_NFGIACEK01014	NA	NA	K01809	mannose-6-phosphate isomerase [EC:5.3.1.8]	NA	NA	NA	NA	NA	NA	NA	kofam
UniClust90_LLBNDHEG00855	NA	NA	K01809	mannose-6-phosphate isomerase [EC:5.3.1.8]	NA	NA	NA	NA	NA	NA	NA	kofam
UniClust90_NFGIACEK01015	NA	NA	K01809	mannose-6-phosphate isomerase [EC:5.3.1.8]	NA	NA	NA	NA	NA	NA	NA	kofam
UniClust90_OIEOBBAJ00414	NA	NA	K01809	mannose-6-phosphate isomerase [EC:5.3.1.8]	NA	NA	NA	NA	NA	NA	NA	kofam
UniClust90_LLBNDHEG00856	NA	NA	K01809	mannose-6-phosphate isomerase [EC:5.3.1.8]	NA	NA	NA	NA	NA	NA	NA	kofam
UniRef90_R6Q8Z8	NA	NA	K01810	glucose-6-phosphate isomerase [EC:5.3.1.9]	NA	NA	NA	NA	NA	NA	NA	kofam
UniRef90_A0A174JV45	NA	NA	K01810	glucose-6-phosphate isomerase [EC:5.3.1.9]	NA	NA	NA	NA	NA	NA	NA	kofam
UniClust90_GKAKKHIA01591	NA	NA	K01810	glucose-6-phosphate isomerase [EC:5.3.1.9]	NA	NA	NA	NA	NA	NA	NA	kofam
UniClust90_GFJCABLL01229	NA	NA	K01810	glucose-6-phosphate isomerase [EC:5.3.1.9]	NA	NA	NA	NA	NA	NA	NA	kofam
UniClust90_DPHKKAMF00524	NA	NA	K01810	glucose-6-phosphate isomerase [EC:5.3.1.9]	NA	NA	NA	NA	NA	NA	NA	kofam
UniClust90_MPLFMGFF00707	NA	NA	K01810	glucose-6-phosphate isomerase [EC:5.3.1.9]	NA	NA	NA	NA	NA	NA	NA	kofam
UniClust90_GKLOAJGP01418	NA	NA	K01810	glucose-6-phosphate isomerase [EC:5.3.1.9]	NA	NA	NA	NA	NA	NA	NA	kofam
UniClust90_FBOCPEIH00513	NA	NA	K01810	glucose-6-phosphate isomerase [EC:5.3.1.9]	NA	NA	NA	NA	NA	NA	NA	kofam
UniRef90_A0A174KWG4	NA	NA	K01814	phosphoribosylformimino-5-aminoimidazole carboxamide ribotide isomerase [EC:5.3.1.16]	NA	NA	NA	NA	NA	NA	NA	kofam
UniClust90_CNMJANNK00289	NA	NA	K01814	phosphoribosylformimino-5-aminoimidazole carboxamide ribotide isomerase [EC:5.3.1.16]	NA	NA	NA	NA	NA	NA	NA	kofam
UniClust90_CPCMDNEH01771	NA	NA	K01814	phosphoribosylformimino-5-aminoimidazole carboxamide ribotide isomerase [EC:5.3.1.16]	NA	NA	NA	NA	NA	NA	NA	kofam
UniClust90_APKHNHKL00683	NA	NA	K01814	phosphoribosylformimino-5-aminoimidazole carboxamide ribotide isomerase [EC:5.3.1.16]	NA	NA	NA	NA	NA	NA	NA	kofam
UniClust90_EKABNING00450	NA	NA	K01814	phosphoribosylformimino-5-aminoimidazole carboxamide ribotide isomerase [EC:5.3.1.16]	NA	NA	NA	NA	NA	NA	NA	kofam
UniRef90_A0A416DSB6	NA	NA	K01816	hydroxypyruvate isomerase [EC:5.3.1.22]	NA	NA	NA	NA	NA	NA	NA	kofam
UniClust90_FNIOGOKE00742	NA	NA	K01823	isopentenyl-diphosphate Delta-isomerase [EC:5.3.3.2]	NA	NA	NA	NA	NA	NA	NA	kofam
UniRef90_A0A174JNM6	NA	NA	K22305	phosphoserine phosphatase [EC:3.1.3.3]	NA	NA	NA	NA	NA	NA	NA	kofam
UniRef90_A0A174HRZ0	NA	NA	K22305	phosphoserine phosphatase [EC:3.1.3.3]	NA	NA	NA	NA	NA	NA	NA	kofam
UniRef90_B7CAT5	NA	NA	K01834	2,3-bisphosphoglycerate-dependent phosphoglycerate mutase [EC:5.4.2.11]	NA	NA	NA	NA	NA	NA	NA	kofam
UniRef90_A0A174I7E4	NA	NA	K01834	2,3-bisphosphoglycerate-dependent phosphoglycerate mutase [EC:5.4.2.11]	NA	NA	NA	NA	NA	NA	NA	kofam
UniClust90_LAPJLCKB00700	NA	NA	K01834	2,3-bisphosphoglycerate-dependent phosphoglycerate mutase [EC:5.4.2.11]	NA	NA	NA	NA	NA	NA	NA	kofam
UniRef90_A0A174JI24	NA	NA	K01834	2,3-bisphosphoglycerate-dependent phosphoglycerate mutase [EC:5.4.2.11]	NA	NA	NA	NA	NA	NA	NA	kofam
UniClust90_EODMHDIA00333	NA	NA	K01834	2,3-bisphosphoglycerate-dependent phosphoglycerate mutase [EC:5.4.2.11]	NA	NA	NA	NA	NA	NA	NA	kofam
UniRef90_A0A174IBW2	NA	NA	K01834	2,3-bisphosphoglycerate-dependent phosphoglycerate mutase [EC:5.4.2.11]	NA	NA	NA	NA	NA	NA	NA	kofam
UniClust90_NJMCGDLA00117	NA	NA	K01834	2,3-bisphosphoglycerate-dependent phosphoglycerate mutase [EC:5.4.2.11]	NA	NA	NA	NA	NA	NA	NA	kofam
UniClust90_JINCPMIH00556	NA	NA	K01834	2,3-bisphosphoglycerate-dependent phosphoglycerate mutase [EC:5.4.2.11]	NA	NA	NA	NA	NA	NA	NA	kofam
UniClust90_LDOLIMAP01471	NA	NA	K01834	2,3-bisphosphoglycerate-dependent phosphoglycerate mutase [EC:5.4.2.11]	NA	NA	NA	NA	NA	NA	NA	kofam
UniClust90_LLBNDHEG00682	NA	NA	K01834	2,3-bisphosphoglycerate-dependent phosphoglycerate mutase [EC:5.4.2.11]	NA	NA	NA	NA	NA	NA	NA	kofam
UniRef90_A0A174JI73	NA	NA	K01834	2,3-bisphosphoglycerate-dependent phosphoglycerate mutase [EC:5.4.2.11]	NA	NA	NA	NA	NA	NA	NA	kofam
UniClust90_AGGGCCHH00020	NA	NA	K01834	2,3-bisphosphoglycerate-dependent phosphoglycerate mutase [EC:5.4.2.11]	NA	NA	NA	NA	NA	NA	NA	kofam
UniRef90_A0A174GZY4	NA	NA	K01835	phosphoglucomutase [EC:5.4.2.2]	NA	NA	NA	NA	NA	NA	NA	kofam
UniRef90_A0A414J9K2	NA	NA	K01835	phosphoglucomutase [EC:5.4.2.2]	NA	NA	NA	NA	NA	NA	NA	kofam
UniClust90_MPLFMGFF01175	NA	NA	K01835	phosphoglucomutase [EC:5.4.2.2]	NA	NA	NA	NA	NA	NA	NA	kofam
UniClust90_PIKDKABD00837	NA	NA	K01835	phosphoglucomutase [EC:5.4.2.2]	NA	NA	NA	NA	NA	NA	NA	kofam
UniRef90_B7CC89	NA	NA	K03431	phosphoglucosamine mutase [EC:5.4.2.10]	NA	NA	NA	NA	NA	NA	NA	kofam
UniRef90_E2NTG9	NA	NA	K03431	phosphoglucosamine mutase [EC:5.4.2.10]	NA	NA	NA	NA	NA	NA	NA	kofam
UniRef90_A5Z3A4	NA	NA	K03431	phosphoglucosamine mutase [EC:5.4.2.10]	NA	NA	NA	NA	NA	NA	NA	kofam
UniClust90_NOHGFPEP01236	NA	NA	K01840	phosphomannomutase [EC:5.4.2.8]	NA	NA	NA	NA	NA	NA	NA	kofam
UniClust90_HAKHJJNE01217	NA	NA	K01835	phosphoglucomutase [EC:5.4.2.2]	NA	NA	NA	NA	NA	NA	NA	kofam
UniClust90_GMKNMILO01885	NA	NA	K01835	phosphoglucomutase [EC:5.4.2.2]	NA	NA	NA	NA	NA	NA	NA	kofam
UniClust90_PFJHJOKL00341	NA	NA	K01835	phosphoglucomutase [EC:5.4.2.2]	NA	NA	NA	NA	NA	NA	NA	kofam
UniClust90_HMHIBBFA00505	NA	NA	K01835	phosphoglucomutase [EC:5.4.2.2]	NA	NA	NA	NA	NA	NA	NA	kofam
UniClust90_EPAOLHNP01152	NA	NA	K01840	phosphomannomutase [EC:5.4.2.8]	NA	NA	NA	NA	NA	NA	NA	kofam
UniClust90_KHIKDKPK00316	NA	NA	K01841	phosphoenolpyruvate phosphomutase [EC:5.4.2.9]	NA	NA	NA	NA	NA	NA	NA	kofam
UniClust90_OFOPNBON00224	NA	NA	K01841	phosphoenolpyruvate phosphomutase [EC:5.4.2.9]	NA	NA	NA	NA	NA	NA	NA	kofam
UniClust90_NMLOKJKF00941	NA	NA	K01841	phosphoenolpyruvate phosphomutase [EC:5.4.2.9]	NA	NA	NA	NA	NA	NA	NA	kofam
UniClust90_JEDFDPDJ00887	NA	NA	K01841	phosphoenolpyruvate phosphomutase [EC:5.4.2.9]	NA	NA	NA	NA	NA	NA	NA	kofam
UniClust90_PCADMHGH00253	NA	NA	K01841	phosphoenolpyruvate phosphomutase [EC:5.4.2.9]	NA	NA	NA	NA	NA	NA	NA	kofam
UniRef90_A0A395W5I7	NA	NA	K16881	mannose-1-phosphate guanylyltransferase / phosphomannomutase [EC:2.7.7.13 5.4.2.8]	NA	NA	NA	NA	NA	NA	NA	kofam
UniClust90_AMFNCIIC00412	NA	NA	K21188	PLP-dependent transaminase	NA	NA	NA	NA	NA	NA	NA	kofam
UniClust90_GKLOAJGP01176	NA	NA	K01845	glutamate-1-semialdehyde 2,1-aminomutase [EC:5.4.3.8]	NA	NA	NA	NA	NA	NA	NA	kofam
UniRef90_A0A174JGB3	NA	NA	K01854	UDP-galactopyranose mutase [EC:5.4.99.9]	NA	NA	NA	NA	NA	NA	NA	kofam
UniRef90_E5V8M1	NA	NA	K01854	UDP-galactopyranose mutase [EC:5.4.99.9]	NA	NA	NA	NA	NA	NA	NA	kofam
UniClust90_MACPGNPC00270	NA	NA	K01854	UDP-galactopyranose mutase [EC:5.4.99.9]	NA	NA	NA	NA	NA	NA	NA	kofam
UniClust90_GNOOABFH01087	NA	NA	K01854	UDP-galactopyranose mutase [EC:5.4.99.9]	NA	NA	NA	NA	NA	NA	NA	kofam
UniClust90_PPCIFJAD00763	NA	NA	K01854	UDP-galactopyranose mutase [EC:5.4.99.9]	NA	NA	NA	NA	NA	NA	NA	kofam
UniClust90_ALCEGFGO00010	NA	NA	K20678	dTDP-fucopyranose mutase [EC:5.4.99.59]	NA	NA	NA	NA	NA	NA	NA	kofam
UniClust90_HAKMNLGP01433	NA	NA	K20678	dTDP-fucopyranose mutase [EC:5.4.99.59]	NA	NA	NA	NA	NA	NA	NA	kofam
UniClust90_HAKMNLGP01434	NA	NA	K20678	dTDP-fucopyranose mutase [EC:5.4.99.59]	NA	NA	NA	NA	NA	NA	NA	kofam
UniClust90_NJMCGDLA01406	NA	NA	K20678	dTDP-fucopyranose mutase [EC:5.4.99.59]	NA	NA	NA	NA	NA	NA	NA	kofam
UniClust90_DEHOCNCJ01090	NA	NA	K01857	3-carboxy-cis,cis-muconate cycloisomerase [EC:5.5.1.2]	NA	NA	NA	NA	NA	NA	NA	kofam
UniRef90_A0A174G9W5	NA	NA	K01866	tyrosyl-tRNA synthetase [EC:6.1.1.1]	NA	NA	NA	NA	NA	NA	NA	kofam
UniClust90_ECKIAKCC01528	NA	NA	K01866	tyrosyl-tRNA synthetase [EC:6.1.1.1]	NA	NA	NA	NA	NA	NA	NA	kofam
UniClust90_AMFNCIIC01560	NA	NA	K01866	tyrosyl-tRNA synthetase [EC:6.1.1.1]	NA	NA	NA	NA	NA	NA	NA	kofam
UniClust90_JLGHEDLK01315	NA	NA	K01866	tyrosyl-tRNA synthetase [EC:6.1.1.1]	NA	NA	NA	NA	NA	NA	NA	kofam
UniClust90_HAAEPAOG00628	NA	NA	K01866	tyrosyl-tRNA synthetase [EC:6.1.1.1]	NA	NA	NA	NA	NA	NA	NA	kofam
UniRef90_E2NQ83	NA	NA	K01867	tryptophanyl-tRNA synthetase [EC:6.1.1.2]	NA	NA	NA	NA	NA	NA	NA	kofam
UniRef90_B7C7J6	NA	NA	K01867	tryptophanyl-tRNA synthetase [EC:6.1.1.2]	NA	NA	NA	NA	NA	NA	NA	kofam
UniClust90_JBAIMHIL00344	NA	NA	K01867	tryptophanyl-tRNA synthetase [EC:6.1.1.2]	NA	NA	NA	NA	NA	NA	NA	kofam
UniClust90_GJOJHOOB01763	NA	NA	K01867	tryptophanyl-tRNA synthetase [EC:6.1.1.2]	NA	NA	NA	NA	NA	NA	NA	kofam
UniClust90_EKLFKONG00249	NA	NA	K01867	tryptophanyl-tRNA synthetase [EC:6.1.1.2]	NA	NA	NA	NA	NA	NA	NA	kofam
UniClust90_PJEAIPPN01808	NA	NA	K01867	tryptophanyl-tRNA synthetase [EC:6.1.1.2]	NA	NA	NA	NA	NA	NA	NA	kofam
UniClust90_MIFKEJAM00540	NA	NA	K01867	tryptophanyl-tRNA synthetase [EC:6.1.1.2]	NA	NA	NA	NA	NA	NA	NA	kofam
UniRef90_A0A139T7S9	NA	NA	K01868	threonyl-tRNA synthetase [EC:6.1.1.3]	NA	NA	NA	NA	NA	NA	NA	kofam
UniClust90_HDNCIHCI00585	NA	NA	K01868	threonyl-tRNA synthetase [EC:6.1.1.3]	NA	NA	NA	NA	NA	NA	NA	kofam
UniClust90_DDHNDCCN00938	NA	NA	K01868	threonyl-tRNA synthetase [EC:6.1.1.3]	NA	NA	NA	NA	NA	NA	NA	kofam
UniRef90_A0A174GRT3	NA	NA	K01868	threonyl-tRNA synthetase [EC:6.1.1.3]	NA	NA	NA	NA	NA	NA	NA	kofam
UniClust90_HOCMJEIF00981	NA	NA	K01892	histidyl-tRNA synthetase [EC:6.1.1.21]	NA	NA	NA	NA	NA	NA	NA	kofam
UniClust90_NOANKGEN00503	NA	NA	K01881	prolyl-tRNA synthetase [EC:6.1.1.15]	NA	NA	NA	NA	NA	NA	NA	kofam
UniClust90_NEFNLILG01500	NA	NA	K01868	threonyl-tRNA synthetase [EC:6.1.1.3]	NA	NA	NA	NA	NA	NA	NA	kofam
UniClust90_AJOAOEIN00553	NA	NA	K01881	prolyl-tRNA synthetase [EC:6.1.1.15]	NA	NA	NA	NA	NA	NA	NA	kofam
UniClust90_NOHGFPEP00443	NA	NA	K01881	prolyl-tRNA synthetase [EC:6.1.1.15]	NA	NA	NA	NA	NA	NA	NA	kofam
UniClust90_OOHGJDGK01558	NA	NA	K01868	threonyl-tRNA synthetase [EC:6.1.1.3]	NA	NA	NA	NA	NA	NA	NA	kofam
UniClust90_MNMEEBBH01351	NA	NA	K01881	prolyl-tRNA synthetase [EC:6.1.1.15]	NA	NA	NA	NA	NA	NA	NA	kofam
UniClust90_HAKMNLGP00643	NA	NA	K01868	threonyl-tRNA synthetase [EC:6.1.1.3]	NA	NA	NA	NA	NA	NA	NA	kofam
UniClust90_IGHGNCEH00032	NA	NA	K01868	threonyl-tRNA synthetase [EC:6.1.1.3]	NA	NA	NA	NA	NA	NA	NA	kofam
UniClust90_HMJJDGHB01433	NA	NA	K01868	threonyl-tRNA synthetase [EC:6.1.1.3]	NA	NA	NA	NA	NA	NA	NA	kofam
UniRef90_A0A174HW20	NA	NA	K01868	threonyl-tRNA synthetase [EC:6.1.1.3]	NA	NA	NA	NA	NA	NA	NA	kofam
UniClust90_GFOPHCKC00754	NA	NA	K01868	threonyl-tRNA synthetase [EC:6.1.1.3]	NA	NA	NA	NA	NA	NA	NA	kofam
UniClust90_DEIINBNK00797	NA	NA	K01868	threonyl-tRNA synthetase [EC:6.1.1.3]	NA	NA	NA	NA	NA	NA	NA	kofam
UniClust90_DCMJGOGK00510	NA	NA	K01868	threonyl-tRNA synthetase [EC:6.1.1.3]	NA	NA	NA	NA	NA	NA	NA	kofam
UniRef90_A0A174JPX3	NA	NA	K01873	valyl-tRNA synthetase [EC:6.1.1.9]	NA	NA	NA	NA	NA	NA	NA	kofam
UniClust90_MNMEEBBH01632	NA	NA	K01883	cysteinyl-tRNA synthetase [EC:6.1.1.16]	NA	NA	NA	NA	NA	NA	NA	kofam
UniClust90_JBAIMHIL00798	NA	NA	K01869	leucyl-tRNA synthetase [EC:6.1.1.4]	NA	NA	NA	NA	NA	NA	NA	kofam
UniClust90_LMIOPJJP00020	NA	NA	K01869	leucyl-tRNA synthetase [EC:6.1.1.4]	NA	NA	NA	NA	NA	NA	NA	kofam
UniClust90_OMALPCBC00908	NA	NA	K01869	leucyl-tRNA synthetase [EC:6.1.1.4]	NA	NA	NA	NA	NA	NA	NA	kofam
UniClust90_CEBCPKIG00367	NA	NA	K01874	methionyl-tRNA synthetase [EC:6.1.1.10]	NA	NA	NA	NA	NA	NA	NA	kofam
UniClust90_PNNCBLNL00617	NA	NA	K01873	valyl-tRNA synthetase [EC:6.1.1.9]	NA	NA	NA	NA	NA	NA	NA	kofam
UniClust90_IOPNIFAG00722	NA	NA	K01870	isoleucyl-tRNA synthetase [EC:6.1.1.5]	NA	NA	NA	NA	NA	NA	NA	kofam
UniClust90_ICAILOIN00162	NA	NA	K01870	isoleucyl-tRNA synthetase [EC:6.1.1.5]	NA	NA	NA	NA	NA	NA	NA	kofam
UniClust90_HFDHJCKO01634	NA	NA	K01870	isoleucyl-tRNA synthetase [EC:6.1.1.5]	NA	NA	NA	NA	NA	NA	NA	kofam
UniRef90_A0A174G983	NA	NA	K01870	isoleucyl-tRNA synthetase [EC:6.1.1.5]	NA	NA	NA	NA	NA	NA	NA	kofam
UniClust90_BNKMLHOC01877	NA	NA	K01870	isoleucyl-tRNA synthetase [EC:6.1.1.5]	NA	NA	NA	NA	NA	NA	NA	kofam
UniClust90_CEBCPKIG00366	NA	NA	K01870	isoleucyl-tRNA synthetase [EC:6.1.1.5]	NA	NA	NA	NA	NA	NA	NA	kofam
UniRef90_A0A174I8P9	NA	NA	K01873	valyl-tRNA synthetase [EC:6.1.1.9]	NA	NA	NA	NA	NA	NA	NA	kofam
UniClust90_HAKMNLGP00176	NA	NA	K01873	valyl-tRNA synthetase [EC:6.1.1.9]	NA	NA	NA	NA	NA	NA	NA	kofam
UniClust90_APKHNHKL00396	NA	NA	K01873	valyl-tRNA synthetase [EC:6.1.1.9]	NA	NA	NA	NA	NA	NA	NA	kofam
UniClust90_CEBCPKIG00365	NA	NA	K01869	leucyl-tRNA synthetase [EC:6.1.1.4]	NA	NA	NA	NA	NA	NA	NA	kofam
UniClust90_JGMHDJBD00739	NA	NA	K01873	valyl-tRNA synthetase [EC:6.1.1.9]	NA	NA	NA	NA	NA	NA	NA	kofam
UniClust90_HFDHJCKO01978	NA	NA	K01873	valyl-tRNA synthetase [EC:6.1.1.9]	NA	NA	NA	NA	NA	NA	NA	kofam
UniRef90_A0A174LBG7	NA	NA	K01873	valyl-tRNA synthetase [EC:6.1.1.9]	NA	NA	NA	NA	NA	NA	NA	kofam
UniClust90_FMLFCCLG01107	NA	NA	K01869	leucyl-tRNA synthetase [EC:6.1.1.4]	NA	NA	NA	NA	NA	NA	NA	kofam
UniRef90_A0A373W2J2	NA	NA	K01874	methionyl-tRNA synthetase [EC:6.1.1.10]	NA	NA	NA	NA	NA	NA	NA	kofam
UniClust90_HCHDHNIE01661	NA	NA	K01874	methionyl-tRNA synthetase [EC:6.1.1.10]	NA	NA	NA	NA	NA	NA	NA	kofam
UniClust90_JBCNKAOE00894	NA	NA	K01874	methionyl-tRNA synthetase [EC:6.1.1.10]	NA	NA	NA	NA	NA	NA	NA	kofam
UniClust90_PIENNHGK00430	NA	NA	K01874	methionyl-tRNA synthetase [EC:6.1.1.10]	NA	NA	NA	NA	NA	NA	NA	kofam
UniClust90_KGINIOAE00526	NA	NA	K01874	methionyl-tRNA synthetase [EC:6.1.1.10]	NA	NA	NA	NA	NA	NA	NA	kofam
UniClust90_GOHCMAMB01236	NA	NA	K01869	leucyl-tRNA synthetase [EC:6.1.1.4]	NA	NA	NA	NA	NA	NA	NA	kofam
UniClust90_ENJGCDOB01475	NA	NA	K01869	leucyl-tRNA synthetase [EC:6.1.1.4]	NA	NA	NA	NA	NA	NA	NA	kofam
UniClust90_HMANBAKK00709	NA	NA	K01869	leucyl-tRNA synthetase [EC:6.1.1.4]	NA	NA	NA	NA	NA	NA	NA	kofam
UniClust90_FBOCPEIH00152	NA	NA	K01873	valyl-tRNA synthetase [EC:6.1.1.9]	NA	NA	NA	NA	NA	NA	NA	kofam
UniClust90_KLECFELB00201	NA	NA	K01873	valyl-tRNA synthetase [EC:6.1.1.9]	NA	NA	NA	NA	NA	NA	NA	kofam
UniClust90_NOMMGNGP01085	NA	NA	K01869	leucyl-tRNA synthetase [EC:6.1.1.4]	NA	NA	NA	NA	NA	NA	NA	kofam
UniClust90_GKCKGCIE01339	NA	NA	K01873	valyl-tRNA synthetase [EC:6.1.1.9]	NA	NA	NA	NA	NA	NA	NA	kofam
UniClust90_FPJEPAPA00784	NA	NA	K01869	leucyl-tRNA synthetase [EC:6.1.1.4]	NA	NA	NA	NA	NA	NA	NA	kofam
UniClust90_HAKMNLGP00177	NA	NA	K01870	isoleucyl-tRNA synthetase [EC:6.1.1.5]	NA	NA	NA	NA	NA	NA	NA	kofam
UniClust90_NJMCGDLA01501	NA	NA	K01873	valyl-tRNA synthetase [EC:6.1.1.9]	NA	NA	NA	NA	NA	NA	NA	kofam
UniClust90_KCDBKHDB01314	NA	NA	K01873	valyl-tRNA synthetase [EC:6.1.1.9]	NA	NA	NA	NA	NA	NA	NA	kofam
UniClust90_EHADMGEN00995	NA	NA	K01870	isoleucyl-tRNA synthetase [EC:6.1.1.5]	NA	NA	NA	NA	NA	NA	NA	kofam
UniClust90_DLJIPBIM01722	NA	NA	K01870	isoleucyl-tRNA synthetase [EC:6.1.1.5]	NA	NA	NA	NA	NA	NA	NA	kofam
UniClust90_CLGNPOFN00964	NA	NA	K01870	isoleucyl-tRNA synthetase [EC:6.1.1.5]	NA	NA	NA	NA	NA	NA	NA	kofam
UniRef90_B7C7P0	NA	NA	K07050	misacylated tRNA(Ala) deacylase [EC:3.1.1.-]	NA	NA	NA	NA	NA	NA	NA	kofam
UniRef90_E2NTZ9	NA	NA	K07050	misacylated tRNA(Ala) deacylase [EC:3.1.1.-]	NA	NA	NA	NA	NA	NA	NA	kofam
UniClust90_CICKFLPM01759	NA	NA	K01872	alanyl-tRNA synthetase [EC:6.1.1.7]	NA	NA	NA	NA	NA	NA	NA	kofam
UniClust90_MEBHNODJ00216	NA	NA	K01872	alanyl-tRNA synthetase [EC:6.1.1.7]	NA	NA	NA	NA	NA	NA	NA	kofam
UniClust90_BJKAKEFG01357	NA	NA	K01872	alanyl-tRNA synthetase [EC:6.1.1.7]	NA	NA	NA	NA	NA	NA	NA	kofam
UniClust90_ADPJKHBH00857	NA	NA	K01872	alanyl-tRNA synthetase [EC:6.1.1.7]	NA	NA	NA	NA	NA	NA	NA	kofam
UniClust90_OMALPCBC00326	NA	NA	K01872	alanyl-tRNA synthetase [EC:6.1.1.7]	NA	NA	NA	NA	NA	NA	NA	kofam
UniClust90_JMMEGKDK00309	NA	NA	K01872	alanyl-tRNA synthetase [EC:6.1.1.7]	NA	NA	NA	NA	NA	NA	NA	kofam
UniClust90_KLECFELB00633	NA	NA	K01872	alanyl-tRNA synthetase [EC:6.1.1.7]	NA	NA	NA	NA	NA	NA	NA	kofam
UniClust90_DDGNCPBG00560	NA	NA	K01872	alanyl-tRNA synthetase [EC:6.1.1.7]	NA	NA	NA	NA	NA	NA	NA	kofam
UniClust90_MNMEEBBH01735	NA	NA	K01872	alanyl-tRNA synthetase [EC:6.1.1.7]	NA	NA	NA	NA	NA	NA	NA	kofam
UniRef90_A0A174HMC9	NA	NA	K25956	Poxviridae virion membrane protein A13	NA	NA	NA	NA	NA	NA	NA	kofam
UniClust90_MJEEGOCG01253	NA	NA	K26003	Mastadenovirus hexon-interlacing protein	NA	NA	NA	NA	NA	NA	NA	kofam
UniClust90_EPNOCPEE01299	NA	NA	K25956	Poxviridae virion membrane protein A13	NA	NA	NA	NA	NA	NA	NA	kofam
UniClust90_CHPHJONI02048	NA	NA	K07050	misacylated tRNA(Ala) deacylase [EC:3.1.1.-]	NA	NA	NA	NA	NA	NA	NA	kofam
UniClust90_EKABNING01212	NA	NA	K01872	alanyl-tRNA synthetase [EC:6.1.1.7]	NA	NA	NA	NA	NA	NA	NA	kofam
UniClust90_GDKPFBHF00517	NA	NA	K01872	alanyl-tRNA synthetase [EC:6.1.1.7]	NA	NA	NA	NA	NA	NA	NA	kofam
UniClust90_OBIFFHBO00542	NA	NA	K01872	alanyl-tRNA synthetase [EC:6.1.1.7]	NA	NA	NA	NA	NA	NA	NA	kofam
UniRef90_A0A174LA65	NA	NA	K01872	alanyl-tRNA synthetase [EC:6.1.1.7]	NA	NA	NA	NA	NA	NA	NA	kofam
UniClust90_HOEOJONB01542	NA	NA	K01873	valyl-tRNA synthetase [EC:6.1.1.9]	NA	NA	NA	NA	NA	NA	NA	kofam
UniClust90_PODFEEEP01113	NA	NA	K01873	valyl-tRNA synthetase [EC:6.1.1.9]	NA	NA	NA	NA	NA	NA	NA	kofam
UniClust90_DDHNDCCN00900	NA	NA	K01874	methionyl-tRNA synthetase [EC:6.1.1.10]	NA	NA	NA	NA	NA	NA	NA	kofam
UniClust90_CICKFLPM01387	NA	NA	K01874	methionyl-tRNA synthetase [EC:6.1.1.10]	NA	NA	NA	NA	NA	NA	NA	kofam
UniClust90_CEBCPKIG00697	NA	NA	K01874	methionyl-tRNA synthetase [EC:6.1.1.10]	NA	NA	NA	NA	NA	NA	NA	kofam
UniClust90_HMANBAKK00079	NA	NA	K01874	methionyl-tRNA synthetase [EC:6.1.1.10]	NA	NA	NA	NA	NA	NA	NA	kofam
UniClust90_COKFNNBF00119	NA	NA	K01874	methionyl-tRNA synthetase [EC:6.1.1.10]	NA	NA	NA	NA	NA	NA	NA	kofam
UniRef90_A0A174JUG1	NA	NA	K01883	cysteinyl-tRNA synthetase [EC:6.1.1.16]	NA	NA	NA	NA	NA	NA	NA	kofam
UniRef90_A0A175A184	NA	NA	K01875	seryl-tRNA synthetase [EC:6.1.1.11]	NA	NA	NA	NA	NA	NA	NA	kofam
UniClust90_JDLGBKLM00556	NA	NA	K01875	seryl-tRNA synthetase [EC:6.1.1.11]	NA	NA	NA	NA	NA	NA	NA	kofam
UniRef90_E2NQE8	NA	NA	K01875	seryl-tRNA synthetase [EC:6.1.1.11]	NA	NA	NA	NA	NA	NA	NA	kofam
UniClust90_CFLGMFHP00638	NA	NA	K01875	seryl-tRNA synthetase [EC:6.1.1.11]	NA	NA	NA	NA	NA	NA	NA	kofam
UniClust90_ABEPNFLI01934	NA	NA	K01875	seryl-tRNA synthetase [EC:6.1.1.11]	NA	NA	NA	NA	NA	NA	NA	kofam
UniClust90_LGKDGKFF01033	NA	NA	K01875	seryl-tRNA synthetase [EC:6.1.1.11]	NA	NA	NA	NA	NA	NA	NA	kofam
UniClust90_OCMFGBFD01270	NA	NA	K01875	seryl-tRNA synthetase [EC:6.1.1.11]	NA	NA	NA	NA	NA	NA	NA	kofam
UniClust90_GNEOOFID00964	NA	NA	K01875	seryl-tRNA synthetase [EC:6.1.1.11]	NA	NA	NA	NA	NA	NA	NA	kofam
UniClust90_GNEOOFID00965	NA	NA	K01875	seryl-tRNA synthetase [EC:6.1.1.11]	NA	NA	NA	NA	NA	NA	NA	kofam
UniClust90_OHFLIBOL01705	NA	NA	K01876	aspartyl-tRNA synthetase [EC:6.1.1.12]	NA	NA	NA	NA	NA	NA	NA	kofam
UniRef90_A0A174G566	NA	NA	K01876	aspartyl-tRNA synthetase [EC:6.1.1.12]	NA	NA	NA	NA	NA	NA	NA	kofam
UniRef90_A5Z608	NA	NA	K01876	aspartyl-tRNA synthetase [EC:6.1.1.12]	NA	NA	NA	NA	NA	NA	NA	kofam
UniRef90_R6D7M2	NA	NA	K01876	aspartyl-tRNA synthetase [EC:6.1.1.12]	NA	NA	NA	NA	NA	NA	NA	kofam
UniClust90_GLKPAKDI00197	NA	NA	K01893	asparaginyl-tRNA synthetase [EC:6.1.1.22]	NA	NA	NA	NA	NA	NA	NA	kofam
UniClust90_HBPPABAO01091	NA	NA	K01876	aspartyl-tRNA synthetase [EC:6.1.1.12]	NA	NA	NA	NA	NA	NA	NA	kofam
UniClust90_GLOCAHGK00015	NA	NA	K01893	asparaginyl-tRNA synthetase [EC:6.1.1.22]	NA	NA	NA	NA	NA	NA	NA	kofam
UniRef90_A0A174L1Q2	NA	NA	K01893	asparaginyl-tRNA synthetase [EC:6.1.1.22]	NA	NA	NA	NA	NA	NA	NA	kofam
UniClust90_IEDENACF01551	NA	NA	K01893	asparaginyl-tRNA synthetase [EC:6.1.1.22]	NA	NA	NA	NA	NA	NA	NA	kofam
UniRef90_E2NRG2	NA	NA	K04567	lysyl-tRNA synthetase, class II [EC:6.1.1.6]	NA	NA	NA	NA	NA	NA	NA	kofam
UniRef90_A0A174GIS2	NA	NA	K04567	lysyl-tRNA synthetase, class II [EC:6.1.1.6]	NA	NA	NA	NA	NA	NA	NA	kofam
UniClust90_HAJDAFFH01346	NA	NA	K01893	asparaginyl-tRNA synthetase [EC:6.1.1.22]	NA	NA	NA	NA	NA	NA	NA	kofam
UniClust90_CPCMDNEH01413	NA	NA	K01893	asparaginyl-tRNA synthetase [EC:6.1.1.22]	NA	NA	NA	NA	NA	NA	NA	kofam
UniRef90_E2NVV5	NA	NA	K01893	asparaginyl-tRNA synthetase [EC:6.1.1.22]	NA	NA	NA	NA	NA	NA	NA	kofam
UniRef90_B0P2C8	NA	NA	K01893	asparaginyl-tRNA synthetase [EC:6.1.1.22]	NA	NA	NA	NA	NA	NA	NA	kofam
UniClust90_GFILIFMK00027	NA	NA	K04567	lysyl-tRNA synthetase, class II [EC:6.1.1.6]	NA	NA	NA	NA	NA	NA	NA	kofam
UniClust90_KOACGLCC00160	NA	NA	K01876	aspartyl-tRNA synthetase [EC:6.1.1.12]	NA	NA	NA	NA	NA	NA	NA	kofam
UniClust90_MCKDOILC00202	NA	NA	K01893	asparaginyl-tRNA synthetase [EC:6.1.1.22]	NA	NA	NA	NA	NA	NA	NA	kofam
UniClust90_AMCPJAFE00104	NA	NA	K01893	asparaginyl-tRNA synthetase [EC:6.1.1.22]	NA	NA	NA	NA	NA	NA	NA	kofam
UniClust90_EAMLPGCF00692	NA	NA	K01876	aspartyl-tRNA synthetase [EC:6.1.1.12]	NA	NA	NA	NA	NA	NA	NA	kofam
UniClust90_KJOHAJGG01507	NA	NA	K01876	aspartyl-tRNA synthetase [EC:6.1.1.12]	NA	NA	NA	NA	NA	NA	NA	kofam
UniClust90_MNMEEBBH01568	NA	NA	K01876	aspartyl-tRNA synthetase [EC:6.1.1.12]	NA	NA	NA	NA	NA	NA	NA	kofam
UniClust90_LCBOJDOL01868	NA	NA	K01876	aspartyl-tRNA synthetase [EC:6.1.1.12]	NA	NA	NA	NA	NA	NA	NA	kofam
UniClust90_LLJBBNBG01597	NA	NA	K01876	aspartyl-tRNA synthetase [EC:6.1.1.12]	NA	NA	NA	NA	NA	NA	NA	kofam
UniClust90_KGINIOAE00567	NA	NA	K01876	aspartyl-tRNA synthetase [EC:6.1.1.12]	NA	NA	NA	NA	NA	NA	NA	kofam
UniClust90_DDGNCPBG00998	NA	NA	K01876	aspartyl-tRNA synthetase [EC:6.1.1.12]	NA	NA	NA	NA	NA	NA	NA	kofam
UniClust90_GENDDGMF01492	NA	NA	K01876	aspartyl-tRNA synthetase [EC:6.1.1.12]	NA	NA	NA	NA	NA	NA	NA	kofam
UniClust90_NFGIACEK00318	NA	NA	K01876	aspartyl-tRNA synthetase [EC:6.1.1.12]	NA	NA	NA	NA	NA	NA	NA	kofam
UniRef90_E2NRU6	NA	NA	K01880	glycyl-tRNA synthetase [EC:6.1.1.14]	NA	NA	NA	NA	NA	NA	NA	kofam
UniClust90_LBGBEGAC00417	NA	NA	K01881	prolyl-tRNA synthetase [EC:6.1.1.15]	NA	NA	NA	NA	NA	NA	NA	kofam
UniClust90_OMJKDECH00559	NA	NA	K01880	glycyl-tRNA synthetase [EC:6.1.1.14]	NA	NA	NA	NA	NA	NA	NA	kofam
UniClust90_FGLFPAPM00859	NA	NA	K01880	glycyl-tRNA synthetase [EC:6.1.1.14]	NA	NA	NA	NA	NA	NA	NA	kofam
UniClust90_JJILHAKP00806	NA	NA	K01880	glycyl-tRNA synthetase [EC:6.1.1.14]	NA	NA	NA	NA	NA	NA	NA	kofam
UniClust90_BJKAKEFG00641	NA	NA	K01880	glycyl-tRNA synthetase [EC:6.1.1.14]	NA	NA	NA	NA	NA	NA	NA	kofam
UniClust90_KICGNDFF00567	NA	NA	K01880	glycyl-tRNA synthetase [EC:6.1.1.14]	NA	NA	NA	NA	NA	NA	NA	kofam
UniClust90_CINPMLEH00504	NA	NA	K01880	glycyl-tRNA synthetase [EC:6.1.1.14]	NA	NA	NA	NA	NA	NA	NA	kofam
UniClust90_PNNCBLNL01132	NA	NA	K01881	prolyl-tRNA synthetase [EC:6.1.1.15]	NA	NA	NA	NA	NA	NA	NA	kofam
UniClust90_DDFPGABH01530	NA	NA	K01881	prolyl-tRNA synthetase [EC:6.1.1.15]	NA	NA	NA	NA	NA	NA	NA	kofam
UniClust90_MJALMFMF01283	NA	NA	K01881	prolyl-tRNA synthetase [EC:6.1.1.15]	NA	NA	NA	NA	NA	NA	NA	kofam
UniClust90_HMANBAKK00824	NA	NA	K01881	prolyl-tRNA synthetase [EC:6.1.1.15]	NA	NA	NA	NA	NA	NA	NA	kofam
UniClust90_BEJAIMED00210	NA	NA	K01883	cysteinyl-tRNA synthetase [EC:6.1.1.16]	NA	NA	NA	NA	NA	NA	NA	kofam
UniClust90_BAPFCJCI00867	NA	NA	K01883	cysteinyl-tRNA synthetase [EC:6.1.1.16]	NA	NA	NA	NA	NA	NA	NA	kofam
UniClust90_EFGFKFOE02308	NA	NA	K01883	cysteinyl-tRNA synthetase [EC:6.1.1.16]	NA	NA	NA	NA	NA	NA	NA	kofam
UniClust90_HAKHJJNE01712	NA	NA	K01883	cysteinyl-tRNA synthetase [EC:6.1.1.16]	NA	NA	NA	NA	NA	NA	NA	kofam
UniRef90_E2NRD3	NA	NA	K01883	cysteinyl-tRNA synthetase [EC:6.1.1.16]	NA	NA	NA	NA	NA	NA	NA	kofam
UniClust90_PODFEEEP00778	NA	NA	K01883	cysteinyl-tRNA synthetase [EC:6.1.1.16]	NA	NA	NA	NA	NA	NA	NA	kofam
UniRef90_A0A174GQ67	NA	NA	K09698	nondiscriminating glutamyl-tRNA synthetase [EC:6.1.1.24]	NA	NA	NA	NA	NA	NA	NA	kofam
UniClust90_ENJGCDOB01329	NA	NA	K01886	glutaminyl-tRNA synthetase [EC:6.1.1.18]	NA	NA	NA	NA	NA	NA	NA	kofam
UniRef90_C6JCR9	NA	NA	K01894	glutamyl-Q tRNA(Asp) synthetase [EC:6.1.1.-]	NA	NA	NA	NA	NA	NA	NA	kofam
UniClust90_JHBBDDFG00166	NA	NA	K01894	glutamyl-Q tRNA(Asp) synthetase [EC:6.1.1.-]	NA	NA	NA	NA	NA	NA	NA	kofam
UniClust90_HABFLGOK00039	NA	NA	K01885	glutamyl-tRNA synthetase [EC:6.1.1.17]	NA	NA	NA	NA	NA	NA	NA	kofam
UniClust90_GHHNHGDJ01060	NA	NA	K01885	glutamyl-tRNA synthetase [EC:6.1.1.17]	NA	NA	NA	NA	NA	NA	NA	kofam
UniClust90_OBIFFHBO00660	NA	NA	K01887	arginyl-tRNA synthetase [EC:6.1.1.19]	NA	NA	NA	NA	NA	NA	NA	kofam
UniClust90_LGKDGKFF00600	NA	NA	K01887	arginyl-tRNA synthetase [EC:6.1.1.19]	NA	NA	NA	NA	NA	NA	NA	kofam
UniClust90_JJILHAKP00771	NA	NA	K01887	arginyl-tRNA synthetase [EC:6.1.1.19]	NA	NA	NA	NA	NA	NA	NA	kofam
UniClust90_LKNJNLLG00614	NA	NA	K01887	arginyl-tRNA synthetase [EC:6.1.1.19]	NA	NA	NA	NA	NA	NA	NA	kofam
UniClust90_BIOIJPJB01602	NA	NA	K01887	arginyl-tRNA synthetase [EC:6.1.1.19]	NA	NA	NA	NA	NA	NA	NA	kofam
UniRef90_A0A174IKR2	NA	NA	K01889	phenylalanyl-tRNA synthetase alpha chain [EC:6.1.1.20]	NA	NA	NA	NA	NA	NA	NA	kofam
UniClust90_PIKDKABD00579	NA	NA	K01889	phenylalanyl-tRNA synthetase alpha chain [EC:6.1.1.20]	NA	NA	NA	NA	NA	NA	NA	kofam
UniClust90_JJILHAKP00625	NA	NA	K01889	phenylalanyl-tRNA synthetase alpha chain [EC:6.1.1.20]	NA	NA	NA	NA	NA	NA	NA	kofam
UniClust90_EKABNING02124	NA	NA	K01889	phenylalanyl-tRNA synthetase alpha chain [EC:6.1.1.20]	NA	NA	NA	NA	NA	NA	NA	kofam
UniClust90_EMBMEKGD01122	NA	NA	K01889	phenylalanyl-tRNA synthetase alpha chain [EC:6.1.1.20]	NA	NA	NA	NA	NA	NA	NA	kofam
UniClust90_OHOANLNG00844	NA	NA	K01889	phenylalanyl-tRNA synthetase alpha chain [EC:6.1.1.20]	NA	NA	NA	NA	NA	NA	NA	kofam
UniRef90_A0A174IIB3	NA	NA	K01890	phenylalanyl-tRNA synthetase beta chain [EC:6.1.1.20]	NA	NA	NA	NA	NA	NA	NA	kofam
UniClust90_OCMFGBFD00433	NA	NA	K01890	phenylalanyl-tRNA synthetase beta chain [EC:6.1.1.20]	NA	NA	NA	NA	NA	NA	NA	kofam
UniClust90_OMGCMCNO01283	NA	NA	K01890	phenylalanyl-tRNA synthetase beta chain [EC:6.1.1.20]	NA	NA	NA	NA	NA	NA	NA	kofam
UniClust90_EKNLPIGD00868	NA	NA	K01890	phenylalanyl-tRNA synthetase beta chain [EC:6.1.1.20]	NA	NA	NA	NA	NA	NA	NA	kofam
UniClust90_JDLGBKLM00318	NA	NA	K01890	phenylalanyl-tRNA synthetase beta chain [EC:6.1.1.20]	NA	NA	NA	NA	NA	NA	NA	kofam
UniClust90_EHADMGEN00619	NA	NA	K01890	phenylalanyl-tRNA synthetase beta chain [EC:6.1.1.20]	NA	NA	NA	NA	NA	NA	NA	kofam
UniClust90_BIOIJPJB01740	NA	NA	K01890	phenylalanyl-tRNA synthetase beta chain [EC:6.1.1.20]	NA	NA	NA	NA	NA	NA	NA	kofam
UniClust90_KCOBCPIK00961	NA	NA	K01890	phenylalanyl-tRNA synthetase beta chain [EC:6.1.1.20]	NA	NA	NA	NA	NA	NA	NA	kofam
UniClust90_GIMCFKFH01376	NA	NA	K01890	phenylalanyl-tRNA synthetase beta chain [EC:6.1.1.20]	NA	NA	NA	NA	NA	NA	NA	kofam
UniClust90_LMLAGMBI00505	NA	NA	K01890	phenylalanyl-tRNA synthetase beta chain [EC:6.1.1.20]	NA	NA	NA	NA	NA	NA	NA	kofam
UniClust90_IFMPKFAJ00850	NA	NA	K01890	phenylalanyl-tRNA synthetase beta chain [EC:6.1.1.20]	NA	NA	NA	NA	NA	NA	NA	kofam
UniRef90_A0A174G993	NA	NA	K01892	histidyl-tRNA synthetase [EC:6.1.1.21]	NA	NA	NA	NA	NA	NA	NA	kofam
UniClust90_CNMJANNK00080	NA	NA	K01892	histidyl-tRNA synthetase [EC:6.1.1.21]	NA	NA	NA	NA	NA	NA	NA	kofam
UniClust90_GKDPPBEL00915	NA	NA	K01892	histidyl-tRNA synthetase [EC:6.1.1.21]	NA	NA	NA	NA	NA	NA	NA	kofam
UniClust90_MJEEGOCG00947	NA	NA	K01892	histidyl-tRNA synthetase [EC:6.1.1.21]	NA	NA	NA	NA	NA	NA	NA	kofam
UniClust90_EBJIBHJN00119	NA	NA	K01892	histidyl-tRNA synthetase [EC:6.1.1.21]	NA	NA	NA	NA	NA	NA	NA	kofam
UniClust90_OHFLIBOL01704	NA	NA	K01892	histidyl-tRNA synthetase [EC:6.1.1.21]	NA	NA	NA	NA	NA	NA	NA	kofam
UniRef90_E2NTC8	NA	NA	K02502	ATP phosphoribosyltransferase regulatory subunit	NA	NA	NA	NA	NA	NA	NA	kofam
UniClust90_IEDENACF01111	NA	NA	K01892	histidyl-tRNA synthetase [EC:6.1.1.21]	NA	NA	NA	NA	NA	NA	NA	kofam
UniClust90_PBAMIIAG00983	NA	NA	K01892	histidyl-tRNA synthetase [EC:6.1.1.21]	NA	NA	NA	NA	NA	NA	NA	kofam
UniClust90_PODFEEEP01382	NA	NA	K01892	histidyl-tRNA synthetase [EC:6.1.1.21]	NA	NA	NA	NA	NA	NA	NA	kofam
UniClust90_HJNIEBAF01959	NA	NA	K01892	histidyl-tRNA synthetase [EC:6.1.1.21]	NA	NA	NA	NA	NA	NA	NA	kofam
UniClust90_HMJJDGHB00010	NA	NA	K01892	histidyl-tRNA synthetase [EC:6.1.1.21]	NA	NA	NA	NA	NA	NA	NA	kofam
UniClust90_BCPKHDJB01279	NA	NA	K01892	histidyl-tRNA synthetase [EC:6.1.1.21]	NA	NA	NA	NA	NA	NA	NA	kofam
UniClust90_FPJEPAPA00896	NA	NA	K02502	ATP phosphoribosyltransferase regulatory subunit	NA	NA	NA	NA	NA	NA	NA	kofam
UniClust90_AMFNCIIC01284	NA	NA	K01893	asparaginyl-tRNA synthetase [EC:6.1.1.22]	NA	NA	NA	NA	NA	NA	NA	kofam
UniClust90_GIMCFKFH01199	NA	NA	K01893	asparaginyl-tRNA synthetase [EC:6.1.1.22]	NA	NA	NA	NA	NA	NA	NA	kofam
UniClust90_IEDENACF01085	NA	NA	K01893	asparaginyl-tRNA synthetase [EC:6.1.1.22]	NA	NA	NA	NA	NA	NA	NA	kofam
UniRef90_B0G7F0	NA	NA	K12429	fatty acid CoA ligase FadD36	NA	NA	NA	NA	NA	NA	NA	kofam
UniRef90_A0A174M1H0	NA	NA	K01907	acetoacetyl-CoA synthetase [EC:6.2.1.16]	NA	NA	NA	NA	NA	NA	NA	kofam
UniRef90_A0A174MZ76	NA	NA	K12429	fatty acid CoA ligase FadD36	NA	NA	NA	NA	NA	NA	NA	kofam
UniClust90_JIAKHDKA01866	NA	NA	K15670	rifamycin polyketide synthase modules 1, 2 and 3 [EC:6.2.1.74]	NA	NA	NA	NA	NA	NA	NA	kofam
UniClust90_IDOMNEEH00554	NA	NA	K01896	medium-chain acyl-CoA synthetase [EC:6.2.1.2]	NA	NA	NA	NA	NA	NA	NA	kofam
UniRef90_A0A174U565	NA	NA	K01895	acetyl-CoA synthetase [EC:6.2.1.1]	NA	NA	NA	NA	NA	NA	NA	kofam
UniRef90_A0A374JPG8	NA	NA	K01895	acetyl-CoA synthetase [EC:6.2.1.1]	NA	NA	NA	NA	NA	NA	NA	kofam
UniClust90_DDFPGABH01760	NA	NA	K01897	long-chain acyl-CoA synthetase [EC:6.2.1.3]	NA	NA	NA	NA	NA	NA	NA	kofam
UniClust90_EPNHOKKL00368	NA	NA	K01897	long-chain acyl-CoA synthetase [EC:6.2.1.3]	NA	NA	NA	NA	NA	NA	NA	kofam
UniRef90_B7C9T9	NA	NA	K01914	aspartate--ammonia ligase [EC:6.3.1.1]	NA	NA	NA	NA	NA	NA	NA	kofam
UniRef90_A0A174M339	NA	NA	K01914	aspartate--ammonia ligase [EC:6.3.1.1]	NA	NA	NA	NA	NA	NA	NA	kofam
UniClust90_ECKIAKCC01533	NA	NA	K01914	aspartate--ammonia ligase [EC:6.3.1.1]	NA	NA	NA	NA	NA	NA	NA	kofam
UniClust90_LLJBBNBG00098	NA	NA	K01914	aspartate--ammonia ligase [EC:6.3.1.1]	NA	NA	NA	NA	NA	NA	NA	kofam
UniClust90_IPHHDFIH00938	NA	NA	K01914	aspartate--ammonia ligase [EC:6.3.1.1]	NA	NA	NA	NA	NA	NA	NA	kofam
UniClust90_BJKAKEFG00118	NA	NA	K01914	aspartate--ammonia ligase [EC:6.3.1.1]	NA	NA	NA	NA	NA	NA	NA	kofam
UniClust90_HMANBAKK00825	NA	NA	K01914	aspartate--ammonia ligase [EC:6.3.1.1]	NA	NA	NA	NA	NA	NA	NA	kofam
UniClust90_PKLOLOIP00912	NA	NA	K01915	glutamine synthetase [EC:6.3.1.2]	NA	NA	NA	NA	NA	NA	NA	kofam
UniRef90_E2NWA6	NA	NA	K01915	glutamine synthetase [EC:6.3.1.2]	NA	NA	NA	NA	NA	NA	NA	kofam
UniClust90_ILMCBOGH00637	NA	NA	K01915	glutamine synthetase [EC:6.3.1.2]	NA	NA	NA	NA	NA	NA	NA	kofam
UniClust90_HFDHJCKO01360	NA	NA	K01915	glutamine synthetase [EC:6.3.1.2]	NA	NA	NA	NA	NA	NA	NA	kofam
UniClust90_LOBDIBEA00686	NA	NA	K01915	glutamine synthetase [EC:6.3.1.2]	NA	NA	NA	NA	NA	NA	NA	kofam
UniClust90_HCMNEKDA00928	NA	NA	K01923	phosphoribosylaminoimidazole-succinocarboxamide synthase [EC:6.3.2.6]	NA	NA	NA	NA	NA	NA	NA	kofam
UniClust90_FPPGFAJD01423	NA	NA	K01923	phosphoribosylaminoimidazole-succinocarboxamide synthase [EC:6.3.2.6]	NA	NA	NA	NA	NA	NA	NA	kofam
UniRef90_A0A174KFX4	NA	NA	K01933	phosphoribosylformylglycinamidine cyclo-ligase [EC:6.3.3.1]	NA	NA	NA	NA	NA	NA	NA	kofam
UniClust90_PJMMNGII00943	NA	NA	K01933	phosphoribosylformylglycinamidine cyclo-ligase [EC:6.3.3.1]	NA	NA	NA	NA	NA	NA	NA	kofam
UniClust90_PDAFHGIA00786	NA	NA	K01933	phosphoribosylformylglycinamidine cyclo-ligase [EC:6.3.3.1]	NA	NA	NA	NA	NA	NA	NA	kofam
UniClust90_BJKAKEFG00429	NA	NA	K01933	phosphoribosylformylglycinamidine cyclo-ligase [EC:6.3.3.1]	NA	NA	NA	NA	NA	NA	NA	kofam
UniClust90_OOOMNAAM00541	NA	NA	K01933	phosphoribosylformylglycinamidine cyclo-ligase [EC:6.3.3.1]	NA	NA	NA	NA	NA	NA	NA	kofam
UniClust90_EBOLGNPO01681	NA	NA	K01933	phosphoribosylformylglycinamidine cyclo-ligase [EC:6.3.3.1]	NA	NA	NA	NA	NA	NA	NA	kofam
UniClust90_MHCFFELO01547	NA	NA	K01933	phosphoribosylformylglycinamidine cyclo-ligase [EC:6.3.3.1]	NA	NA	NA	NA	NA	NA	NA	kofam
UniClust90_EIKMPPEP01624	NA	NA	K01933	phosphoribosylformylglycinamidine cyclo-ligase [EC:6.3.3.1]	NA	NA	NA	NA	NA	NA	NA	kofam
UniClust90_HAKMNLGP01247	NA	NA	K01933	phosphoribosylformylglycinamidine cyclo-ligase [EC:6.3.3.1]	NA	NA	NA	NA	NA	NA	NA	kofam
UniClust90_FAPPADCC00783	NA	NA	K01933	phosphoribosylformylglycinamidine cyclo-ligase [EC:6.3.3.1]	NA	NA	NA	NA	NA	NA	NA	kofam
UniClust90_DEIINBNK00256	NA	NA	K01933	phosphoribosylformylglycinamidine cyclo-ligase [EC:6.3.3.1]	NA	NA	NA	NA	NA	NA	NA	kofam
UniRef90_A0A174K376	NA	NA	K01934	5-formyltetrahydrofolate cyclo-ligase [EC:6.3.3.2]	NA	NA	NA	NA	NA	NA	NA	kofam
UniClust90_ENJGCDOB00093	NA	NA	K01934	5-formyltetrahydrofolate cyclo-ligase [EC:6.3.3.2]	NA	NA	NA	NA	NA	NA	NA	kofam
UniClust90_KLECFELB00744	NA	NA	K01934	5-formyltetrahydrofolate cyclo-ligase [EC:6.3.3.2]	NA	NA	NA	NA	NA	NA	NA	kofam
UniClust90_BBODJGOJ01412	NA	NA	K01934	5-formyltetrahydrofolate cyclo-ligase [EC:6.3.3.2]	NA	NA	NA	NA	NA	NA	NA	kofam
UniClust90_HMANBAKK01038	NA	NA	K01934	5-formyltetrahydrofolate cyclo-ligase [EC:6.3.3.2]	NA	NA	NA	NA	NA	NA	NA	kofam
UniRef90_A0A174M962	NA	NA	K01937	CTP synthase [EC:6.3.4.2]	NA	NA	NA	NA	NA	NA	NA	kofam
UniClust90_MEBHNODJ01330	NA	NA	K01937	CTP synthase [EC:6.3.4.2]	NA	NA	NA	NA	NA	NA	NA	kofam
UniClust90_FBOCPEIH00734	NA	NA	K01937	CTP synthase [EC:6.3.4.2]	NA	NA	NA	NA	NA	NA	NA	kofam
UniClust90_OCBIFIHE01002	NA	NA	K01937	CTP synthase [EC:6.3.4.2]	NA	NA	NA	NA	NA	NA	NA	kofam
UniClust90_PJMMNGII01144	NA	NA	K01937	CTP synthase [EC:6.3.4.2]	NA	NA	NA	NA	NA	NA	NA	kofam
UniClust90_IIAEBPHF00239	NA	NA	K01937	CTP synthase [EC:6.3.4.2]	NA	NA	NA	NA	NA	NA	NA	kofam
UniClust90_LKNJNLLG00901	NA	NA	K01937	CTP synthase [EC:6.3.4.2]	NA	NA	NA	NA	NA	NA	NA	kofam
UniClust90_NAPGLCCN00742	NA	NA	K01938	formate--tetrahydrofolate ligase [EC:6.3.4.3]	NA	NA	NA	NA	NA	NA	NA	kofam
UniClust90_LGLPEHPA01512	NA	NA	K01938	formate--tetrahydrofolate ligase [EC:6.3.4.3]	NA	NA	NA	NA	NA	NA	NA	kofam
UniClust90_HMANBAKK00306	NA	NA	K01938	formate--tetrahydrofolate ligase [EC:6.3.4.3]	NA	NA	NA	NA	NA	NA	NA	kofam
UniClust90_MONINNOP00078	NA	NA	K01938	formate--tetrahydrofolate ligase [EC:6.3.4.3]	NA	NA	NA	NA	NA	NA	NA	kofam
UniClust90_CLGJOHIO00469	NA	NA	K01938	formate--tetrahydrofolate ligase [EC:6.3.4.3]	NA	NA	NA	NA	NA	NA	NA	kofam
UniClust90_OCFGPAIM00810	NA	NA	K01938	formate--tetrahydrofolate ligase [EC:6.3.4.3]	NA	NA	NA	NA	NA	NA	NA	kofam
UniRef90_A0A174GRI1	NA	NA	K01939	adenylosuccinate synthase [EC:6.3.4.4]	NA	NA	NA	NA	NA	NA	NA	kofam
UniRef90_A6L1X1	NA	NA	K01939	adenylosuccinate synthase [EC:6.3.4.4]	NA	NA	NA	NA	NA	NA	NA	kofam
UniClust90_GIMCFKFH00647	NA	NA	K01939	adenylosuccinate synthase [EC:6.3.4.4]	NA	NA	NA	NA	NA	NA	NA	kofam
UniClust90_NCKAONHC01525	NA	NA	K01939	adenylosuccinate synthase [EC:6.3.4.4]	NA	NA	NA	NA	NA	NA	NA	kofam
UniClust90_HAJDAFFH00264	NA	NA	K01939	adenylosuccinate synthase [EC:6.3.4.4]	NA	NA	NA	NA	NA	NA	NA	kofam
UniClust90_GDKPFBHF00601	NA	NA	K01939	adenylosuccinate synthase [EC:6.3.4.4]	NA	NA	NA	NA	NA	NA	NA	kofam
UniRef90_A0A414ZQX4	NA	NA	K01939	adenylosuccinate synthase [EC:6.3.4.4]	NA	NA	NA	NA	NA	NA	NA	kofam
UniClust90_BGHPHEDI01455	NA	NA	K01939	adenylosuccinate synthase [EC:6.3.4.4]	NA	NA	NA	NA	NA	NA	NA	kofam
UniClust90_KLOMPBBP00299	NA	NA	K01939	adenylosuccinate synthase [EC:6.3.4.4]	NA	NA	NA	NA	NA	NA	NA	kofam
UniClust90_EAEANFJG00333	NA	NA	K01939	adenylosuccinate synthase [EC:6.3.4.4]	NA	NA	NA	NA	NA	NA	NA	kofam
UniRef90_C4Z4C1	NA	NA	K01940	argininosuccinate synthase [EC:6.3.4.5]	NA	NA	NA	NA	NA	NA	NA	kofam
UniRef90_E2NTW5	NA	NA	K01940	argininosuccinate synthase [EC:6.3.4.5]	NA	NA	NA	NA	NA	NA	NA	kofam
UniClust90_COOIBMOD01049	NA	NA	K01940	argininosuccinate synthase [EC:6.3.4.5]	NA	NA	NA	NA	NA	NA	NA	kofam
UniClust90_AMCPJAFE00517	NA	NA	K01940	argininosuccinate synthase [EC:6.3.4.5]	NA	NA	NA	NA	NA	NA	NA	kofam
UniClust90_BEJAIMED00440	NA	NA	K01940	argininosuccinate synthase [EC:6.3.4.5]	NA	NA	NA	NA	NA	NA	NA	kofam
UniRef90_E2NN90	NA	NA	K01955	carbamoyl-phosphate synthase large subunit [EC:6.3.5.5]	NA	NA	NA	NA	NA	NA	NA	kofam
UniClust90_OHFLIBOL01068	NA	NA	K01961	acetyl-CoA carboxylase, biotin carboxylase subunit [EC:6.4.1.2 6.3.4.14]	NA	NA	NA	NA	NA	NA	NA	kofam
UniClust90_GENDDGMF01332	NA	NA	K01955	carbamoyl-phosphate synthase large subunit [EC:6.3.5.5]	NA	NA	NA	NA	NA	NA	NA	kofam
UniClust90_PJMMNGII01267	NA	NA	K01961	acetyl-CoA carboxylase, biotin carboxylase subunit [EC:6.4.1.2 6.3.4.14]	NA	NA	NA	NA	NA	NA	NA	kofam
UniClust90_GECHPNLK01155	NA	NA	K01961	acetyl-CoA carboxylase, biotin carboxylase subunit [EC:6.4.1.2 6.3.4.14]	NA	NA	NA	NA	NA	NA	NA	kofam
UniRef90_A0A174GFN4	NA	NA	K01965	propionyl-CoA carboxylase alpha chain [EC:6.4.1.3]	NA	NA	NA	NA	NA	NA	NA	kofam
UniClust90_PPDLOGJC00375	NA	NA	K01958	pyruvate carboxylase [EC:6.4.1.1]	NA	NA	NA	NA	NA	NA	NA	kofam
UniClust90_DDHNDCCN00987	NA	NA	K01968	3-methylcrotonyl-CoA carboxylase alpha subunit [EC:6.4.1.4]	NA	NA	NA	NA	NA	NA	NA	kofam
UniClust90_OIADHHNO01792	NA	NA	K01965	propionyl-CoA carboxylase alpha chain [EC:6.4.1.3]	NA	NA	NA	NA	NA	NA	NA	kofam
UniClust90_HBOGBPPN00790	NA	NA	K01961	acetyl-CoA carboxylase, biotin carboxylase subunit [EC:6.4.1.2 6.3.4.14]	NA	NA	NA	NA	NA	NA	NA	kofam
UniRef90_A0A174KCF1	NA	NA	K01945	phosphoribosylamine---glycine ligase [EC:6.3.4.13]	NA	NA	NA	NA	NA	NA	NA	kofam
UniClust90_CMBBOBEJ00142	NA	NA	K01945	phosphoribosylamine---glycine ligase [EC:6.3.4.13]	NA	NA	NA	NA	NA	NA	NA	kofam
UniClust90_JBEIDMEI00185	NA	NA	K01945	phosphoribosylamine---glycine ligase [EC:6.3.4.13]	NA	NA	NA	NA	NA	NA	NA	kofam
UniClust90_LPONGDPL01848	NA	NA	K01945	phosphoribosylamine---glycine ligase [EC:6.3.4.13]	NA	NA	NA	NA	NA	NA	NA	kofam
UniClust90_CPCMDNEH00878	NA	NA	K01945	phosphoribosylamine---glycine ligase [EC:6.3.4.13]	NA	NA	NA	NA	NA	NA	NA	kofam
UniRef90_A0A174M9Q1	NA	NA	K01950	NAD+ synthase (glutamine-hydrolysing) [EC:6.3.5.1]	NA	NA	NA	NA	NA	NA	NA	kofam
UniClust90_PJHCNDKG01097	NA	NA	K01950	NAD+ synthase (glutamine-hydrolysing) [EC:6.3.5.1]	NA	NA	NA	NA	NA	NA	NA	kofam
UniClust90_CEBCPKIG00913	NA	NA	K01950	NAD+ synthase (glutamine-hydrolysing) [EC:6.3.5.1]	NA	NA	NA	NA	NA	NA	NA	kofam
UniClust90_PPDHOELB00981	NA	NA	K01950	NAD+ synthase (glutamine-hydrolysing) [EC:6.3.5.1]	NA	NA	NA	NA	NA	NA	NA	kofam
UniClust90_BGAFLBFA01313	NA	NA	K01950	NAD+ synthase (glutamine-hydrolysing) [EC:6.3.5.1]	NA	NA	NA	NA	NA	NA	NA	kofam
UniClust90_LLBNDHEG01389	NA	NA	K01950	NAD+ synthase (glutamine-hydrolysing) [EC:6.3.5.1]	NA	NA	NA	NA	NA	NA	NA	kofam
UniRef90_A0A174A0E5	NA	NA	K01950	NAD+ synthase (glutamine-hydrolysing) [EC:6.3.5.1]	NA	NA	NA	NA	NA	NA	NA	kofam
UniClust90_OKEDFBIA00606	NA	NA	K01951	GMP synthase (glutamine-hydrolysing) [EC:6.3.5.2]	NA	NA	NA	NA	NA	NA	NA	kofam
UniClust90_PPDHOELB01183	NA	NA	K01951	GMP synthase (glutamine-hydrolysing) [EC:6.3.5.2]	NA	NA	NA	NA	NA	NA	NA	kofam
UniClust90_NDEBOAFF01447	NA	NA	K01951	GMP synthase (glutamine-hydrolysing) [EC:6.3.5.2]	NA	NA	NA	NA	NA	NA	NA	kofam
UniClust90_OLCDIKCP01510	NA	NA	K01951	GMP synthase (glutamine-hydrolysing) [EC:6.3.5.2]	NA	NA	NA	NA	NA	NA	NA	kofam
UniRef90_A0A0E9EPS1	NA	NA	K01951	GMP synthase (glutamine-hydrolysing) [EC:6.3.5.2]	NA	NA	NA	NA	NA	NA	NA	kofam
UniClust90_NJMCGDLA01029	NA	NA	K01951	GMP synthase (glutamine-hydrolysing) [EC:6.3.5.2]	NA	NA	NA	NA	NA	NA	NA	kofam
UniClust90_GFJCABLL01145	NA	NA	K01951	GMP synthase (glutamine-hydrolysing) [EC:6.3.5.2]	NA	NA	NA	NA	NA	NA	NA	kofam
UniClust90_IIAEBPHF00839	NA	NA	K01951	GMP synthase (glutamine-hydrolysing) [EC:6.3.5.2]	NA	NA	NA	NA	NA	NA	NA	kofam
UniClust90_EPNOCPEE00081	NA	NA	K01951	GMP synthase (glutamine-hydrolysing) [EC:6.3.5.2]	NA	NA	NA	NA	NA	NA	NA	kofam
UniClust90_DJLGEHIG00352	NA	NA	K01951	GMP synthase (glutamine-hydrolysing) [EC:6.3.5.2]	NA	NA	NA	NA	NA	NA	NA	kofam
UniRef90_A0A174KK79	NA	NA	K01952	phosphoribosylformylglycinamidine synthase [EC:6.3.5.3]	NA	NA	NA	NA	NA	NA	NA	kofam
UniClust90_LBCJMNCD00323	NA	NA	K01952	phosphoribosylformylglycinamidine synthase [EC:6.3.5.3]	NA	NA	NA	NA	NA	NA	NA	kofam
UniClust90_GPPNBANG00245	NA	NA	K01952	phosphoribosylformylglycinamidine synthase [EC:6.3.5.3]	NA	NA	NA	NA	NA	NA	NA	kofam
UniClust90_BEGJMMDL00731	NA	NA	K01952	phosphoribosylformylglycinamidine synthase [EC:6.3.5.3]	NA	NA	NA	NA	NA	NA	NA	kofam
UniClust90_OGCEKOMF00420	NA	NA	K01952	phosphoribosylformylglycinamidine synthase [EC:6.3.5.3]	NA	NA	NA	NA	NA	NA	NA	kofam
UniClust90_PNNCBLNL00626	NA	NA	K01952	phosphoribosylformylglycinamidine synthase [EC:6.3.5.3]	NA	NA	NA	NA	NA	NA	NA	kofam
UniClust90_KLECFELB00180	NA	NA	K01952	phosphoribosylformylglycinamidine synthase [EC:6.3.5.3]	NA	NA	NA	NA	NA	NA	NA	kofam
UniClust90_LOBDIBEA00945	NA	NA	K01952	phosphoribosylformylglycinamidine synthase [EC:6.3.5.3]	NA	NA	NA	NA	NA	NA	NA	kofam
UniClust90_LPONGDPL01845	NA	NA	K01952	phosphoribosylformylglycinamidine synthase [EC:6.3.5.3]	NA	NA	NA	NA	NA	NA	NA	kofam
UniClust90_EOGALHPP00130	NA	NA	K01952	phosphoribosylformylglycinamidine synthase [EC:6.3.5.3]	NA	NA	NA	NA	NA	NA	NA	kofam
UniClust90_IIAEBPHF00029	NA	NA	K01952	phosphoribosylformylglycinamidine synthase [EC:6.3.5.3]	NA	NA	NA	NA	NA	NA	NA	kofam
UniClust90_OGCDDFDH00616	NA	NA	K01952	phosphoribosylformylglycinamidine synthase [EC:6.3.5.3]	NA	NA	NA	NA	NA	NA	NA	kofam
UniClust90_NLODDDJN00350	NA	NA	K01952	phosphoribosylformylglycinamidine synthase [EC:6.3.5.3]	NA	NA	NA	NA	NA	NA	NA	kofam
UniClust90_MNBABAGB00587	NA	NA	K01952	phosphoribosylformylglycinamidine synthase [EC:6.3.5.3]	NA	NA	NA	NA	NA	NA	NA	kofam
UniClust90_CBCHGJIL01876	NA	NA	K01952	phosphoribosylformylglycinamidine synthase [EC:6.3.5.3]	NA	NA	NA	NA	NA	NA	NA	kofam
UniRef90_E2NVF0	NA	NA	K01953	asparagine synthase (glutamine-hydrolysing) [EC:6.3.5.4]	NA	NA	NA	NA	NA	NA	NA	kofam
UniClust90_DCKCPEMJ01898	NA	NA	K01953	asparagine synthase (glutamine-hydrolysing) [EC:6.3.5.4]	NA	NA	NA	NA	NA	NA	NA	kofam
UniClust90_MNMEEBBH01708	NA	NA	K01953	asparagine synthase (glutamine-hydrolysing) [EC:6.3.5.4]	NA	NA	NA	NA	NA	NA	NA	kofam
UniClust90_AHGLCPCJ00355	NA	NA	K01953	asparagine synthase (glutamine-hydrolysing) [EC:6.3.5.4]	NA	NA	NA	NA	NA	NA	NA	kofam
UniClust90_FBAPCJKI00059	NA	NA	K01953	asparagine synthase (glutamine-hydrolysing) [EC:6.3.5.4]	NA	NA	NA	NA	NA	NA	NA	kofam
UniClust90_GACDDIPI00600	NA	NA	K01953	asparagine synthase (glutamine-hydrolysing) [EC:6.3.5.4]	NA	NA	NA	NA	NA	NA	NA	kofam
UniClust90_HAKHJJNE00882	NA	NA	K24327	glutamine-dependent amidotransferase [EC:6.3.5.-]	NA	NA	NA	NA	NA	NA	NA	kofam
UniClust90_MMOKMFDN00423	NA	NA	K01953	asparagine synthase (glutamine-hydrolysing) [EC:6.3.5.4]	NA	NA	NA	NA	NA	NA	NA	kofam
UniClust90_IPOBAKBN00598	NA	NA	K24327	glutamine-dependent amidotransferase [EC:6.3.5.-]	NA	NA	NA	NA	NA	NA	NA	kofam
UniClust90_NNMDCHJE00254	NA	NA	K01953	asparagine synthase (glutamine-hydrolysing) [EC:6.3.5.4]	NA	NA	NA	NA	NA	NA	NA	kofam
UniClust90_GIJANIEG01420	NA	NA	K01953	asparagine synthase (glutamine-hydrolysing) [EC:6.3.5.4]	NA	NA	NA	NA	NA	NA	NA	kofam
UniClust90_KOACGLCC00571	NA	NA	K01953	asparagine synthase (glutamine-hydrolysing) [EC:6.3.5.4]	NA	NA	NA	NA	NA	NA	NA	kofam
UniClust90_PPNJCDMH00894	NA	NA	K01953	asparagine synthase (glutamine-hydrolysing) [EC:6.3.5.4]	NA	NA	NA	NA	NA	NA	NA	kofam
UniClust90_HHDLEMPE00364	NA	NA	K01953	asparagine synthase (glutamine-hydrolysing) [EC:6.3.5.4]	NA	NA	NA	NA	NA	NA	NA	kofam
UniClust90_PDMLCPCG01188	NA	NA	K01955	carbamoyl-phosphate synthase large subunit [EC:6.3.5.5]	NA	NA	NA	NA	NA	NA	NA	kofam
UniClust90_LLHGJFPK02034	NA	NA	K01955	carbamoyl-phosphate synthase large subunit [EC:6.3.5.5]	NA	NA	NA	NA	NA	NA	NA	kofam
UniClust90_KLECFELB00564	NA	NA	K01961	acetyl-CoA carboxylase, biotin carboxylase subunit [EC:6.4.1.2 6.3.4.14]	NA	NA	NA	NA	NA	NA	NA	kofam
UniClust90_NCBMBIPD00658	NA	NA	K01955	carbamoyl-phosphate synthase large subunit [EC:6.3.5.5]	NA	NA	NA	NA	NA	NA	NA	kofam
UniRef90_A0A374QUK1	NA	NA	K01955	carbamoyl-phosphate synthase large subunit [EC:6.3.5.5]	NA	NA	NA	NA	NA	NA	NA	kofam
UniClust90_AGOOAJKK01550	NA	NA	K01955	carbamoyl-phosphate synthase large subunit [EC:6.3.5.5]	NA	NA	NA	NA	NA	NA	NA	kofam
UniClust90_DEIINBNK01318	NA	NA	K01955	carbamoyl-phosphate synthase large subunit [EC:6.3.5.5]	NA	NA	NA	NA	NA	NA	NA	kofam
UniClust90_LAHIMLBH01208	NA	NA	K01955	carbamoyl-phosphate synthase large subunit [EC:6.3.5.5]	NA	NA	NA	NA	NA	NA	NA	kofam
UniClust90_LPONGDPL01482	NA	NA	K01955	carbamoyl-phosphate synthase large subunit [EC:6.3.5.5]	NA	NA	NA	NA	NA	NA	NA	kofam
UniClust90_BFLHABDA01068	NA	NA	K01955	carbamoyl-phosphate synthase large subunit [EC:6.3.5.5]	NA	NA	NA	NA	NA	NA	NA	kofam
UniRef90_A0A417CY02	NA	NA	K01955	carbamoyl-phosphate synthase large subunit [EC:6.3.5.5]	NA	NA	NA	NA	NA	NA	NA	kofam
UniClust90_IIAEBPHF00271	NA	NA	K01955	carbamoyl-phosphate synthase large subunit [EC:6.3.5.5]	NA	NA	NA	NA	NA	NA	NA	kofam
UniRef90_A0A350RNS8	NA	NA	K01955	carbamoyl-phosphate synthase large subunit [EC:6.3.5.5]	NA	NA	NA	NA	NA	NA	NA	kofam
UniClust90_PICDBDMP00885	NA	NA	K01956	carbamoyl-phosphate synthase small subunit [EC:6.3.5.5]	NA	NA	NA	NA	NA	NA	NA	kofam
UniClust90_GFOPHCKC01650	NA	NA	K01956	carbamoyl-phosphate synthase small subunit [EC:6.3.5.5]	NA	NA	NA	NA	NA	NA	NA	kofam
UniClust90_BGNMPILB00736	NA	NA	K01956	carbamoyl-phosphate synthase small subunit [EC:6.3.5.5]	NA	NA	NA	NA	NA	NA	NA	kofam
UniClust90_JBCNKAOE00997	NA	NA	K01961	acetyl-CoA carboxylase, biotin carboxylase subunit [EC:6.4.1.2 6.3.4.14]	NA	NA	NA	NA	NA	NA	NA	kofam
UniClust90_ACJGLFNC00269	NA	NA	K01961	acetyl-CoA carboxylase, biotin carboxylase subunit [EC:6.4.1.2 6.3.4.14]	NA	NA	NA	NA	NA	NA	NA	kofam
UniClust90_EGBINOPH01109	NA	NA	K01961	acetyl-CoA carboxylase, biotin carboxylase subunit [EC:6.4.1.2 6.3.4.14]	NA	NA	NA	NA	NA	NA	NA	kofam
UniRef90_E2NN91	NA	NA	K01961	acetyl-CoA carboxylase, biotin carboxylase subunit [EC:6.4.1.2 6.3.4.14]	NA	NA	NA	NA	NA	NA	NA	kofam
UniClust90_CNMJANNK00313	NA	NA	K01961	acetyl-CoA carboxylase, biotin carboxylase subunit [EC:6.4.1.2 6.3.4.14]	NA	NA	NA	NA	NA	NA	NA	kofam
UniClust90_GDKPFBHF00778	NA	NA	K01961	acetyl-CoA carboxylase, biotin carboxylase subunit [EC:6.4.1.2 6.3.4.14]	NA	NA	NA	NA	NA	NA	NA	kofam
UniRef90_A0A174K580	NA	NA	K01962	acetyl-CoA carboxylase carboxyl transferase subunit alpha [EC:6.4.1.2 2.1.3.15]	NA	NA	NA	NA	NA	NA	NA	kofam
UniClust90_HMJJDGHB01169	NA	NA	K01962	acetyl-CoA carboxylase carboxyl transferase subunit alpha [EC:6.4.1.2 2.1.3.15]	NA	NA	NA	NA	NA	NA	NA	kofam
UniClust90_ILCPCKKK01467	NA	NA	K01962	acetyl-CoA carboxylase carboxyl transferase subunit alpha [EC:6.4.1.2 2.1.3.15]	NA	NA	NA	NA	NA	NA	NA	kofam
UniClust90_EHADMGEN00452	NA	NA	K01962	acetyl-CoA carboxylase carboxyl transferase subunit alpha [EC:6.4.1.2 2.1.3.15]	NA	NA	NA	NA	NA	NA	NA	kofam
UniClust90_OGGGLMLJ00824	NA	NA	K01962	acetyl-CoA carboxylase carboxyl transferase subunit alpha [EC:6.4.1.2 2.1.3.15]	NA	NA	NA	NA	NA	NA	NA	kofam
UniClust90_FANLPJKH01637	NA	NA	K01962	acetyl-CoA carboxylase carboxyl transferase subunit alpha [EC:6.4.1.2 2.1.3.15]	NA	NA	NA	NA	NA	NA	NA	kofam
UniClust90_GENDDGMF00593	NA	NA	K01962	acetyl-CoA carboxylase carboxyl transferase subunit alpha [EC:6.4.1.2 2.1.3.15]	NA	NA	NA	NA	NA	NA	NA	kofam
UniClust90_BFAKDOMF00401	NA	NA	K01966	propionyl-CoA carboxylase beta chain [EC:6.4.1.3 2.1.3.15]	NA	NA	NA	NA	NA	NA	NA	kofam
UniClust90_GNEOOFID01725	NA	NA	K01963	acetyl-CoA carboxylase carboxyl transferase subunit beta [EC:6.4.1.2 2.1.3.15]	NA	NA	NA	NA	NA	NA	NA	kofam
UniClust90_OADDMOHM00153	NA	NA	K01968	3-methylcrotonyl-CoA carboxylase alpha subunit [EC:6.4.1.4]	NA	NA	NA	NA	NA	NA	NA	kofam
UniRef90_E2NN89	NA	NA	K01965	propionyl-CoA carboxylase alpha chain [EC:6.4.1.3]	NA	NA	NA	NA	NA	NA	NA	kofam
UniRef90_A0A174I985	NA	NA	K25106	nickel transport system ATP-binding protein [EC:7.2.2.11]	NA	NA	NA	NA	NA	NA	NA	kofam
UniClust90_OPHIBJNK01544	NA	NA	K24819	ATP-binding cassette, subfamily B, beta-glucan exporter [EC:7.5.2.3]	NA	NA	NA	NA	NA	NA	NA	kofam
UniClust90_NPLADMED01647	NA	NA	K24819	ATP-binding cassette, subfamily B, beta-glucan exporter [EC:7.5.2.3]	NA	NA	NA	NA	NA	NA	NA	kofam
UniClust90_GIACNAOG01377	NA	NA	K24819	ATP-binding cassette, subfamily B, beta-glucan exporter [EC:7.5.2.3]	NA	NA	NA	NA	NA	NA	NA	kofam
UniRef90_E5VLI9	NA	NA	K18217	ATP-binding cassette, subfamily B, tetracycline resistant protein	NA	NA	NA	NA	NA	NA	NA	kofam
UniRef90_A0A173R0H1	NA	NA	K24820	ATP-binding cassette, subfamily B, fatty acid transporter	NA	NA	NA	NA	NA	NA	NA	kofam
UniRef90_A0A174JYA8	NA	NA	K25130	iron-siderophore transport system ATP-binding protein [EC:7.2.2.-]	NA	NA	NA	NA	NA	NA	NA	kofam
UniRef90_A0A174G1F3	NA	NA	K25106	nickel transport system ATP-binding protein [EC:7.2.2.11]	NA	NA	NA	NA	NA	NA	NA	kofam
UniRef90_A0A449UAX2	NA	NA	K19973	manganese transport system ATP-binding protein [EC:7.2.2.5]	NA	NA	NA	NA	NA	NA	NA	kofam
UniRef90_E2NQM7	NA	NA	K24819	ATP-binding cassette, subfamily B, beta-glucan exporter [EC:7.5.2.3]	NA	NA	NA	NA	NA	NA	NA	kofam
UniRef90_A0A174HHM6	NA	NA	K13926	ribosome-dependent ATPase	NA	NA	NA	NA	NA	NA	NA	kofam
UniRef90_A0A173SD70	NA	NA	K18217	ATP-binding cassette, subfamily B, tetracycline resistant protein	NA	NA	NA	NA	NA	NA	NA	kofam
UniRef90_A0A174IIW4	NA	NA	K24821	ATP-binding cassette, subfamily B, heavy metal transporter	NA	NA	NA	NA	NA	NA	NA	kofam
UniClust90_EPAOLHNP01072	NA	NA	K02021	putative ABC transport system ATP-binding protein	NA	NA	NA	NA	NA	NA	NA	kofam
UniRef90_D4RXH4	NA	NA	K16202	dipeptide transport system ATP-binding protein	NA	NA	NA	NA	NA	NA	NA	kofam
UniRef90_A0A173YPK9	NA	NA	K18217	ATP-binding cassette, subfamily B, tetracycline resistant protein	NA	NA	NA	NA	NA	NA	NA	kofam
UniRef90_A0A174GUY2	NA	NA	K02072	D-methionine transport system permease protein	NA	NA	NA	NA	NA	NA	NA	kofam
UniRef90_A0A174KIX8	NA	NA	K02018	molybdate transport system permease protein	NA	NA	NA	NA	NA	NA	NA	kofam
UniRef90_A0A3D4J4Z3	NA	NA	K24820	ATP-binding cassette, subfamily B, fatty acid transporter	NA	NA	NA	NA	NA	NA	NA	kofam
UniClust90_MEBHNODJ00954	NA	NA	K07225	putative hemin transport protein	NA	NA	NA	NA	NA	NA	NA	kofam
UniClust90_IIAEBPHF00127	NA	NA	K09817	zinc transport system ATP-binding protein [EC:7.2.2.20]	NA	NA	NA	NA	NA	NA	NA	kofam
UniRef90_A0A174MY34	NA	NA	K07225	putative hemin transport protein	NA	NA	NA	NA	NA	NA	NA	kofam
UniRef90_A0A174LTC2	NA	NA	K07225	putative hemin transport protein	NA	NA	NA	NA	NA	NA	NA	kofam
UniRef90_B7CB86	NA	NA	K24820	ATP-binding cassette, subfamily B, fatty acid transporter	NA	NA	NA	NA	NA	NA	NA	kofam
UniClust90_PHIAONLO01760	NA	NA	K01996	branched-chain amino acid transport system ATP-binding protein	NA	NA	NA	NA	NA	NA	NA	kofam
UniClust90_AMFNCIIC01239	NA	NA	K02072	D-methionine transport system permease protein	NA	NA	NA	NA	NA	NA	NA	kofam
UniRef90_A0A3D5LQT8	NA	NA	K24819	ATP-binding cassette, subfamily B, beta-glucan exporter [EC:7.5.2.3]	NA	NA	NA	NA	NA	NA	NA	kofam
UniClust90_FGHONGBK01203	NA	NA	K07225	putative hemin transport protein	NA	NA	NA	NA	NA	NA	NA	kofam
UniClust90_MMMJABGF00529	NA	NA	K10834	heme transport system ATP-binding protein [EC:7.6.2.5]	NA	NA	NA	NA	NA	NA	NA	kofam
UniRef90_X5JZJ9	NA	NA	K18217	ATP-binding cassette, subfamily B, tetracycline resistant protein	NA	NA	NA	NA	NA	NA	NA	kofam
UniRef90_A0A373I1Z7	NA	NA	K01996	branched-chain amino acid transport system ATP-binding protein	NA	NA	NA	NA	NA	NA	NA	kofam
UniRef90_A0A373I6N6	NA	NA	K07225	putative hemin transport protein	NA	NA	NA	NA	NA	NA	NA	kofam
UniClust90_BEGJMMDL00064	NA	NA	K07225	putative hemin transport protein	NA	NA	NA	NA	NA	NA	NA	kofam
UniClust90_JJILHAKP00606	NA	NA	K16202	dipeptide transport system ATP-binding protein	NA	NA	NA	NA	NA	NA	NA	kofam
UniClust90_ENJGCDOB01132	NA	NA	K10834	heme transport system ATP-binding protein [EC:7.6.2.5]	NA	NA	NA	NA	NA	NA	NA	kofam
UniRef90_E2NPS6	NA	NA	K12292	ATP-binding cassette, subfamily C, bacterial, competence factor transporting protein [EC:3.4.22.-]	NA	NA	NA	NA	NA	NA	NA	kofam
UniRef90_A0A173XQ07	NA	NA	K10548	putative multiple sugar transport system ATP-binding protein [EC:7.5.2.-]	NA	NA	NA	NA	NA	NA	NA	kofam
UniRef90_A0A374QVM8	NA	NA	K02018	molybdate transport system permease protein	NA	NA	NA	NA	NA	NA	NA	kofam
UniRef90_E2NTV1	NA	NA	K24819	ATP-binding cassette, subfamily B, beta-glucan exporter [EC:7.5.2.3]	NA	NA	NA	NA	NA	NA	NA	kofam
UniRef90_R7GPA6	NA	NA	K10010	L-cystine transport system ATP-binding protein [EC:7.4.2.1]	NA	NA	NA	NA	NA	NA	NA	kofam
UniRef90_E2NUE4	NA	NA	K10010	L-cystine transport system ATP-binding protein [EC:7.4.2.1]	NA	NA	NA	NA	NA	NA	NA	kofam
UniClust90_MNMEEBBH01739	NA	NA	K02021	putative ABC transport system ATP-binding protein	NA	NA	NA	NA	NA	NA	NA	kofam
UniRef90_R7GJ29	NA	NA	K25130	iron-siderophore transport system ATP-binding protein [EC:7.2.2.-]	NA	NA	NA	NA	NA	NA	NA	kofam
UniRef90_E2NUE3	NA	NA	K16014	ATP-binding cassette, subfamily C, bacterial CydCD	NA	NA	NA	NA	NA	NA	NA	kofam
UniRef90_A0A174JLU1	NA	NA	K16014	ATP-binding cassette, subfamily C, bacterial CydCD	NA	NA	NA	NA	NA	NA	NA	kofam
UniClust90_KIDMBBCA01863	NA	NA	K19083	bacitracin transport system ATP-binding protein	NA	NA	NA	NA	NA	NA	NA	kofam
UniRef90_A0A1C5U2I4	NA	NA	K00400	methyl coenzyme M reductase system, component A2	NA	NA	NA	NA	NA	NA	NA	kofam
UniClust90_PLMFGHEA01472	NA	NA	K10010	L-cystine transport system ATP-binding protein [EC:7.4.2.1]	NA	NA	NA	NA	NA	NA	NA	kofam
UniRef90_A0A139TKI7	NA	NA	K24819	ATP-binding cassette, subfamily B, beta-glucan exporter [EC:7.5.2.3]	NA	NA	NA	NA	NA	NA	NA	kofam
UniClust90_EPAOLHNP01500	NA	NA	K10010	L-cystine transport system ATP-binding protein [EC:7.4.2.1]	NA	NA	NA	NA	NA	NA	NA	kofam
UniClust90_PDJKHFDO01836	NA	NA	K10010	L-cystine transport system ATP-binding protein [EC:7.4.2.1]	NA	NA	NA	NA	NA	NA	NA	kofam
UniClust90_EAEANFJG00565	NA	NA	K02021	putative ABC transport system ATP-binding protein	NA	NA	NA	NA	NA	NA	NA	kofam
UniClust90_GKCOIHNM01962	NA	NA	K17063	arginine/lysine/histidine/glutamine transport system ATP-binding protein [EC:7.4.2.1]	NA	NA	NA	NA	NA	NA	NA	kofam
UniClust90_ONHNMDHH00516	NA	NA	K09817	zinc transport system ATP-binding protein [EC:7.2.2.20]	NA	NA	NA	NA	NA	NA	NA	kofam
UniClust90_PLFKKJKE00273	NA	NA	K23537	general nucleoside transport system ATP-binding protein	NA	NA	NA	NA	NA	NA	NA	kofam
UniClust90_KNBILINI00616	NA	NA	K02072	D-methionine transport system permease protein	NA	NA	NA	NA	NA	NA	NA	kofam
UniClust90_PJEAIPPN01474	NA	NA	K24819	ATP-binding cassette, subfamily B, beta-glucan exporter [EC:7.5.2.3]	NA	NA	NA	NA	NA	NA	NA	kofam
UniRef90_A0A376FT53	NA	NA	K20485	ATP-binding cassette, subfamily B, bacterial NisT/SpaT	NA	NA	NA	NA	NA	NA	NA	kofam
UniClust90_ADPJKHBH01157	NA	NA	K00400	methyl coenzyme M reductase system, component A2	NA	NA	NA	NA	NA	NA	NA	kofam
UniRef90_R6XZ07	NA	NA	K20485	ATP-binding cassette, subfamily B, bacterial NisT/SpaT	NA	NA	NA	NA	NA	NA	NA	kofam
UniRef90_B7CE62	NA	NA	K12292	ATP-binding cassette, subfamily C, bacterial, competence factor transporting protein [EC:3.4.22.-]	NA	NA	NA	NA	NA	NA	NA	kofam
UniClust90_EAEANFJG00567	NA	NA	K16014	ATP-binding cassette, subfamily C, bacterial CydCD	NA	NA	NA	NA	NA	NA	NA	kofam
UniRef90_R7GLW5	NA	NA	K02045	sulfate/thiosulfate transport system ATP-binding protein [EC:7.3.2.3]	NA	NA	NA	NA	NA	NA	NA	kofam
UniClust90_HDNCIHCI00782	NA	NA	K16014	ATP-binding cassette, subfamily C, bacterial CydCD	NA	NA	NA	NA	NA	NA	NA	kofam
UniRef90_A0A174K0P2	NA	NA	K02045	sulfate/thiosulfate transport system ATP-binding protein [EC:7.3.2.3]	NA	NA	NA	NA	NA	NA	NA	kofam
UniRef90_A0A174K5E1	NA	NA	K18217	ATP-binding cassette, subfamily B, tetracycline resistant protein	NA	NA	NA	NA	NA	NA	NA	kofam
UniRef90_A0A174JVY6	NA	NA	K16014	ATP-binding cassette, subfamily C, bacterial CydCD	NA	NA	NA	NA	NA	NA	NA	kofam
UniClust90_HMHIBBFA00884	NA	NA	K19083	bacitracin transport system ATP-binding protein	NA	NA	NA	NA	NA	NA	NA	kofam
UniClust90_FBOCPEIH00192	NA	NA	K24821	ATP-binding cassette, subfamily B, heavy metal transporter	NA	NA	NA	NA	NA	NA	NA	kofam
UniClust90_KHKEFHKK01315	NA	NA	K10010	L-cystine transport system ATP-binding protein [EC:7.4.2.1]	NA	NA	NA	NA	NA	NA	NA	kofam
UniRef90_A0A174JWH1	NA	NA	K02072	D-methionine transport system permease protein	NA	NA	NA	NA	NA	NA	NA	kofam
UniClust90_CNMJANNK00170	NA	NA	K19083	bacitracin transport system ATP-binding protein	NA	NA	NA	NA	NA	NA	NA	kofam
UniRef90_A0A174K8B7	NA	NA	K10834	heme transport system ATP-binding protein [EC:7.6.2.5]	NA	NA	NA	NA	NA	NA	NA	kofam
UniClust90_HOEOJONB01681	NA	NA	K01996	branched-chain amino acid transport system ATP-binding protein	NA	NA	NA	NA	NA	NA	NA	kofam
UniRef90_A0A174MCH3	NA	NA	K15738	ABC transport system ATP-binding/permease protein	NA	NA	NA	NA	NA	NA	NA	kofam
UniRef90_A0A174YS67	NA	NA	K18217	ATP-binding cassette, subfamily B, tetracycline resistant protein	NA	NA	NA	NA	NA	NA	NA	kofam
UniClust90_DNDCLPGK00061	NA	NA	K02045	sulfate/thiosulfate transport system ATP-binding protein [EC:7.3.2.3]	NA	NA	NA	NA	NA	NA	NA	kofam
UniClust90_JOEHCIJN00478	NA	NA	K02018	molybdate transport system permease protein	NA	NA	NA	NA	NA	NA	NA	kofam
UniClust90_FPJEPAPA01041	NA	NA	K19973	manganese transport system ATP-binding protein [EC:7.2.2.5]	NA	NA	NA	NA	NA	NA	NA	kofam
UniClust90_IGCGPJJM00418	NA	NA	K00400	methyl coenzyme M reductase system, component A2	NA	NA	NA	NA	NA	NA	NA	kofam
UniClust90_OACFDANF01490	NA	NA	K01996	branched-chain amino acid transport system ATP-binding protein	NA	NA	NA	NA	NA	NA	NA	kofam
UniClust90_NOHGFPEP00211	NA	NA	K05685	macrolide transport system ATP-binding/permease protein [EC:7.6.2.-]	NA	NA	NA	NA	NA	NA	NA	kofam
UniRef90_A0A174K610	NA	NA	K25106	nickel transport system ATP-binding protein [EC:7.2.2.11]	NA	NA	NA	NA	NA	NA	NA	kofam
UniRef90_B7CCM2	NA	NA	K19973	manganese transport system ATP-binding protein [EC:7.2.2.5]	NA	NA	NA	NA	NA	NA	NA	kofam
UniRef90_A0A174JLM0	NA	NA	K23537	general nucleoside transport system ATP-binding protein	NA	NA	NA	NA	NA	NA	NA	kofam
UniRef90_A0A174GT47	NA	NA	K12292	ATP-binding cassette, subfamily C, bacterial, competence factor transporting protein [EC:3.4.22.-]	NA	NA	NA	NA	NA	NA	NA	kofam
UniClust90_OIHHOOML00489	NA	NA	K02045	sulfate/thiosulfate transport system ATP-binding protein [EC:7.3.2.3]	NA	NA	NA	NA	NA	NA	NA	kofam
UniClust90_JBAIMHIL00310	NA	NA	K10010	L-cystine transport system ATP-binding protein [EC:7.4.2.1]	NA	NA	NA	NA	NA	NA	NA	kofam
UniRef90_E2NWA2	NA	NA	K06158	ATP-binding cassette, subfamily F, member 3	NA	NA	NA	NA	NA	NA	NA	kofam
UniRef90_A0A174K9V1	NA	NA	K19973	manganese transport system ATP-binding protein [EC:7.2.2.5]	NA	NA	NA	NA	NA	NA	NA	kofam
UniClust90_OMPGEEAJ01040	NA	NA	K02045	sulfate/thiosulfate transport system ATP-binding protein [EC:7.3.2.3]	NA	NA	NA	NA	NA	NA	NA	kofam
UniClust90_NCFDBCBE00692	NA	NA	K20485	ATP-binding cassette, subfamily B, bacterial NisT/SpaT	NA	NA	NA	NA	NA	NA	NA	kofam
UniRef90_A0A174FQZ2	NA	NA	K16202	dipeptide transport system ATP-binding protein	NA	NA	NA	NA	NA	NA	NA	kofam
UniRef90_A0A174HGR1	NA	NA	K10010	L-cystine transport system ATP-binding protein [EC:7.4.2.1]	NA	NA	NA	NA	NA	NA	NA	kofam
UniClust90_EALMNNMD00196	NA	NA	K02045	sulfate/thiosulfate transport system ATP-binding protein [EC:7.3.2.3]	NA	NA	NA	NA	NA	NA	NA	kofam
UniClust90_CJALFMMB00421	NA	NA	K10010	L-cystine transport system ATP-binding protein [EC:7.4.2.1]	NA	NA	NA	NA	NA	NA	NA	kofam
UniRef90_A0A417JHK0	NA	NA	K02068	UDP-glucose/iron transport system ATP-binding protein	NA	NA	NA	NA	NA	NA	NA	kofam
UniRef90_A0A174MPQ0	NA	NA	K16202	dipeptide transport system ATP-binding protein	NA	NA	NA	NA	NA	NA	NA	kofam
UniClust90_BJGIALIL00862	NA	NA	K10010	L-cystine transport system ATP-binding protein [EC:7.4.2.1]	NA	NA	NA	NA	NA	NA	NA	kofam
UniClust90_GBPJCPLD00840	NA	NA	K19083	bacitracin transport system ATP-binding protein	NA	NA	NA	NA	NA	NA	NA	kofam
UniRef90_E2NUM7	NA	NA	K19083	bacitracin transport system ATP-binding protein	NA	NA	NA	NA	NA	NA	NA	kofam
UniRef90_E2NTY7	NA	NA	K24819	ATP-binding cassette, subfamily B, beta-glucan exporter [EC:7.5.2.3]	NA	NA	NA	NA	NA	NA	NA	kofam
UniRef90_B7CCM1	NA	NA	K10834	heme transport system ATP-binding protein [EC:7.6.2.5]	NA	NA	NA	NA	NA	NA	NA	kofam
UniRef90_A0A285PNP4	NA	NA	K24821	ATP-binding cassette, subfamily B, heavy metal transporter	NA	NA	NA	NA	NA	NA	NA	kofam
UniClust90_CMBBOBEJ00700	NA	NA	K25106	nickel transport system ATP-binding protein [EC:7.2.2.11]	NA	NA	NA	NA	NA	NA	NA	kofam
UniClust90_MINLIIAP01015	NA	NA	K19083	bacitracin transport system ATP-binding protein	NA	NA	NA	NA	NA	NA	NA	kofam
UniClust90_FINOHDPI01750	NA	NA	K25130	iron-siderophore transport system ATP-binding protein [EC:7.2.2.-]	NA	NA	NA	NA	NA	NA	NA	kofam
UniRef90_R7GP12	NA	NA	K10010	L-cystine transport system ATP-binding protein [EC:7.4.2.1]	NA	NA	NA	NA	NA	NA	NA	kofam
UniRef90_A0A373I1Z3	NA	NA	K19083	bacitracin transport system ATP-binding protein	NA	NA	NA	NA	NA	NA	NA	kofam
UniRef90_A0A173UKW0	NA	NA	K24821	ATP-binding cassette, subfamily B, heavy metal transporter	NA	NA	NA	NA	NA	NA	NA	kofam
UniClust90_KPMIIOGC01743	NA	NA	K02045	sulfate/thiosulfate transport system ATP-binding protein [EC:7.3.2.3]	NA	NA	NA	NA	NA	NA	NA	kofam
UniRef90_A0A373I9X1	NA	NA	K25130	iron-siderophore transport system ATP-binding protein [EC:7.2.2.-]	NA	NA	NA	NA	NA	NA	NA	kofam
UniClust90_PODFEEEP01960	NA	NA	K02068	UDP-glucose/iron transport system ATP-binding protein	NA	NA	NA	NA	NA	NA	NA	kofam
UniRef90_A0A415S165	NA	NA	K25106	nickel transport system ATP-binding protein [EC:7.2.2.11]	NA	NA	NA	NA	NA	NA	NA	kofam
UniRef90_A0A174L7C1	NA	NA	K16014	ATP-binding cassette, subfamily C, bacterial CydCD	NA	NA	NA	NA	NA	NA	NA	kofam
UniClust90_ALCEGFGO00114	NA	NA	K09812	cell division transport system ATP-binding protein	NA	NA	NA	NA	NA	NA	NA	kofam
[truncated: 35,964 more rows]

## Sheet: TS3
KO ID	Annotation	C. mitsuokai subsp. tridentinum	C. mitsuokai subsp. mitsuokai
[truncated: 4 more rows]

## Sheet: TS4
Activity	CMD8551T	RCA14-39T
[truncated: 44 more rows]

[truncated: 1 more sheets: TS5]
